# Supplementary material for: LYAR potentiates rRNA synthesis by recruiting BRD2/4 and the MYST-type acetyltransferase KAT7 to rDNA
Source: Nucleic Acids Res. 2019 Sep 2;47(19):10357–72. doi: 10.1093/nar/gkz747 (PMC6821171; doi:10.1093/nar/gkz747)
Supplement: gkz747_Supplemental_Files [file gkz747_supplemental_files.zip]

Archive with 2 entries (2 files):
- Izumikawa et al Suppl Materials.pdf
- Izumikawa et al Suppl Tables.xlsx
