# Supplementary material for: LYAR potentiates rRNA synthesis by recruiting BRD2/4 and the MYST-type acetyltransferase KAT7 to rDNA
Source: Nucleic Acids Res. 2019 Sep 2;47(19):10357–72. doi: 10.1093/nar/gkz747 (PMC6821171; doi:10.1093/nar/gkz747)
Supplement: gkz747_Supplemental_Files [file gkz747_supplemental_files.zip › Izumikawa et al Suppl Tables.xlsx]

## Sheet: Supplementary Table S1
Supplementary Table S1. List of antibodies used in this study
Antibody	Host/Class	Supplier	Product code	Used for
LYAR	rabbit / polyclonal	custam produced antibody	-	WB, ChIP
LYAR	mouse / monoclonal	R&D system Inc.	MAB6748	WB
FLAG	mouse / monoclonal	Sigma-Aldrich	F3165	WB, ChIP
FLAG	rabbit / polyclonal	Sigma-Aldrich	F7425	ICS
nonspecific rabbit IgG	rabbit / polyclonal	Abcam (Cambridge, UK)	ab46540	ChIP
nonspecific mouse IgG	mouse / monoclonal	Abcam	ab18413	ChIP
B23	goat / polyclonal	Santa Cruz Biotechnology	sc-6013	WB
Nucleolin	goat / polyclonal	Santa Cruz Biotechnology	sc-9893	WB
RPL19	mouse / monoclonal	Santa Cruz Biotechnology	sc-100830	WB
RPS14	rabbit / polyclonal	Santa Cruz Biotechnology	sc-68873	WB
UBF	mouse / monoclonal	Santa Cruz Biotechnology	sc-13125	CHIP, WB, ICS
Lamin B	goat / polyclonal	Santa Cruz Biotechnology	sc-6217	WB
SSRP1	mouse / monoclonal	BioLegend (San Diego, CA)	609702	WB
SSRP1	rabbit / polyclonal	Santa Cruz Biotechnology	sc-25382	ChIP
PAF1	rabbit / polyclonal	Abcam	ab20662	ChIP
GAPDH	mouse / monoclonal	Ambion	AM4300	WB
HA	mouse / monoclonal	Sigma-Aldrich	H3663	WB
BRD2	mouse / monoclonal	Santa Cruz Biotechnology	sc-393720	WB
BRD2	rabbit / polyclonal	Cell Signaling Technology	#5848	ChIP
BRD4	rabbit / polyclonal	Santa Cruz Biotechnology	sc-48772	WB
BRD4	rabbit / polyclonal	Active Motif	39909	ChIP
SPT5	rabbit / polyclonal	Santa Cruz Biotechnology	sc-28678	WB, ChIP
SPT16	rabbit / polyclonal	Santa Cruz Biotechnology	sc-28734	WB
RPA194	mouse / monoclonal	Santa Cruz Biotechnology	sc-48385	ChIP
CSK22	goat / polyclonal	Santa Cruz Biotechnology	sc-6481	ChIP
GCN5	rabbit / polyclonal	Santa Cruz Biotechnology	sc-20698	ChIP
p300	rabbit / polyclonal	Santa Cruz Biotechnology	sc-585	ChIP
CTR9	rabbit / polyclonal	Abcam	ab84487	WB
β-actin	mouse / monoclonal	Santa Cruz Biotechnology	sc-69879	WB
Treacle	mouse / monoclonal	Santa Cruz Biotechnology	sc-374536	WB, ChIP
Histone H3ac	rabbit / polyclonal	Active motif	#39139	ChIP
Histone H4ac	rabbit / polyclonal	Active motif	#39243	ChIP
Histone H3 k122ac	rabbit / polyclonal	Abcam	ab33309	ChIP
anti-rabbit IgG, FITC-conjugated		American Qualex	A602FS	ICS
anti-mouse IgG, Cy3-conjugated		Sigma-Aldrich	C2181	ICS
anti-mouse IgG, HRP-conjugated		Cell Signaling Technology	#7076	ICS
anti-rabbit IgG, HRP-conjugated		Cell Signaling Technology	#7074	WB
anti-goat IgG, HRP-conjugated		Sigma-Aldrich	A5420	WB

## Sheet: Supplementary Table S2
Supplementary Table S2. List of primers and siRNA used in this study
Gene	Sense	Antisense	Used for
5S rRNA	TACGGCCATA CCACCCTGAA	GCGGTCTCCC ATCCAAGTAC	qPCR
GAPDH	CCTCCAAGGAGTAAGACCCC	TGTGAGGAGGGGAGATTCAG	qPCR
LYAR	GCCTTTCTTG CATTGACTGCG	TGTGGGTTTTACCTTCATAGCCT	qPCR
7SK	ATTGATCGCCAGGGTTGATT	CGGGGATGGTCGTCCTCTTC	qPCR
45S rRNA	GCCTTCTCTAGCGATCTGAGAG	CCATAACGGAGGCAGAGACA	qPCR
ACTB	CATGTACGTTGCTATCCAGGC	CTCCTAATGTCACGCACGAT	qPCR
LYAR scRNA	CACCAAUUUGCGUCCAAACAGAAUG	CAUUCUGUUUGGACGCAAAUUGGUG	Stealth siRNA
LYAR siRNA #1	CACAGUUUCUGCAAACAGACACAUG	CAUGUGUCUGUUUGCAGAAACUGUG	Stealth siRNA
LYAR siRNA #2	CCCACAAAGGCGACAUCAAACAGCA	UGCUGUUUGAUGUCGCCUUUGUGGG	Stealth siRNA
ncRNA	Stealth Negative Contro High GC		Stealth siRNA
TCOF siRNA	AUGGUCACCACAUUGGUUCUGAUGC	GCAUCAGAACCAAUGUGGUGACCAU	Stealth siRNA
ncRNA	Silencer Select Negative Control No. 1 siRNA		Silencer Select siRNA
UBF siRNA	GAGAAGAUGCUGAACAUCAtt	UGAUGUUCAGCAUCUUCUCtt	Silencer Select siRNA
SPT5 siRNA	GAACUGGGCGAGUAUUACAtt	UGUAAUACUCGCCCAGUUCtt	Silencer Select siRNA
BRD4 siRNA	AGAUUGAAAUCGACUUUGAtt	UCAAAGUCGAUUUCAAUCUcg	Silencer Select siRNA
KAT7 siRNA	CAGCUUCGAUAUAAGGAAAttt	UUUCCUUAUAUCGAAGCUGcc	Silencer Select siRNA
5S probe	TCTCCCATCC AAGTACTAACCAGG		NB
H0-BT	GGTATATCTTTCGCTCCGAG	GACGACAGGTCGCCAGAGGA-BT	EMSA
H8-BT	AGTCGGGTTGCTTGGGAATGC	CCCTTACGGTACTTGTTGACT-BT	EMSA
H0	GGTATATCTTTCGCTCCGAG	GACGACAGGTCGCCAGAGGA	ChIP
H8	AGTCGGGTTGCTTGGGAATGC	CCCTTACGGTACTTGTTGACT	ChIP
H13	ACCTGGCGCTAAACCATTCGT	GGACAAACCCTTGTGTCGAGG	ChIP
H27	CCTTCCACGAGAGTGAGAAGCG	CTCGACCTCCCGAAATCGTACA	ChIP
TGA-for/-rev	GATCCTGACCATCGATGGC	TCGAGCCATCGATGGTCAG	Construction
LYAR_1-379-for/-rev	ATTGAGGATCCATGGTATTTTTTACATGC	TCAGTCTCGAGTCATTTCACAAGCTTGACTTT	Construction
LYAR_1-167-for/-rev	ATTGAGGATCCATGGTATTTTTTACATGC	TCAGTCTCGAGTCAGGTGGAGATTTCTGCATG	Construction
LYAR_168-379-for/-rev	ATTGAGGATCCAAGGTTCCAGCCTCCAAA	TCAGTCTCGAGTCATTTCACAAGCTTGACTTT	Construction
LYAR_168-260-for/-rev	TATGGATCCAAGGTTCCAGCCTCCAAAGTGAAA	ATACTCGAGTCAACTGGCGCTGTCCTTGCGCTGCT	Construction
LYAR_261-379-for/-rev	TATGGATCCGAGGAAGAGGCACGCGTGGGCGCAGG	ATACTCGAGTCATTTCACAAGCTTGACTTTGTCC	Construction
TF-LYAR-for/-rev	GAACATATGGTATTTTTTACATGCAATGCATG	TTCGGATCCTTTCACAAGCTTGACTTTGTC	Construction
TF-LYAR_168-260-for/-rev	TATAGGATCCAAGGTTCCAGCCTCCAAAGTGAAA	TATAAAGCTTCTCACTGGCGCTGTCCTTGCGCTG	Construction
BRD2-for/-rev	TATAGGATCCGTGGTACCATGCTGCAAAACGTGACTCCCCACAATAAG	CTTCAGACACCAGTGATTCAGACTCAGGCTAATCTAGATATAT	Construction
BRD2_1-801-for/-rev	TATAGGATCCGTGGTACCATGCTGCAAAACGTGACTCCCCACAATAAG	TATATCTAGACTCGAGCTACTTGTCGTCGTCGTCCTTGTAGTCGCCTGAGTCTGAATCACTGGTGTCTGAAGA	Construction
BRD2_1-457-for/-rev	TATAGGATCCGTGGTACCATGCTGCAAAACGTGACTCCCCACAATAAG	TATATCTAGACTCGAGCTACTTGTCGTCGTCGTCCTTGTAGTCTGGTTCATCTGGCATCTTGGCA	Construction
BRD2_458-801-for/-rev	TATAGGTACCCTAGAACCAGGGCCTTTACCAG	TATATCTAGACTCGAGCTACTTGTCGTCGTCGTCCTTGTAGTCGCCTGAGTCTGAATCACTGGTGTCTGAAGA	Construction
BRD2_458-720-for/-rev	TATAGGTACCCTAGAACCAGGGCCTTTACCAG	TATATCTAGACTCGAGCTACTTGTCGTCGTCGTCCTTGTAGTCAGGCTTCTTAATGGTGTAGGGCTT	Construction
BRD2_458-600-for/-rev	TATAGGTACCCTAGAACCAGGGCCTTTACCAG	TATATCTAGACTCGAGCTACTTGTCGTCGTCGTCCTTGTAGTCTAAAGCAGCACTGCCACCCCCACTG	Construction
BRD2_601-801-for/-rev	TATAGGTACCGGCCCTTCTGGCTTTGGACCTTCTG	TATATCTAGACTCGAGCTACTTGTCGTCGTCGTCCTTGTAGTCGCCTGAGTCTGAATCACTGGTGTCTGAAGA	Construction
BRD2_601-720-for/-rev	TATAGGTACCGGCCCTTCTGGCTTTGGACCTTCTG	TATATCTAGACTCGAGCTACTTGTCGTCGTCGTCCTTGTAGTCAGGCTTCTTAATGGTGTAGGGCTT	Construction
BRD4-for/-rev	ATTGGATCCCATATGTCTGCGGAGAGCGGCCCTGGGA	TAGCGCTCGAGGTCGACTCAGAAAAGATTTTCTTCAAATATTGAC	Construction
4

## Sheet: Supplementary Table S3
Supplementary Table S3. Summary of the LYAR-associated proteins identified by LC-MS.
Entry name	Protein name	Gene Symbol	Gene ID	Gene Description	Mascot score	Molecular weight	Identified peptide counts
Bait protein
LYAR_HUMAN	Cell growth-regulating nucleolar protein	LYAR	55646	Ly1 antibody reactive	23653	44044	59
Transcroption-FACT complex
SP16H_HUMAN	FACT complex subunit SPT16	SUPT16H	11198	SPT16 homolog, facilitates chromatin remodeling subunit	5538	120409	79
SSRP1_HUMAN	FACT complex subunit SSRP1	SSRP1	6749	structure specific recognition protein 1	2529	81367	37
Transcroption-DSIF complex
SPT5H_HUMAN	Transcription elongation factor SPT5	SUPT5H	6829	SPT5 homolog, DSIF elongation factor subunit	2285	121324	47
SPT4H_HUMAN	Transcription elongation factor SPT4	SUPT4H1	6827	SPT4 homolog, DSIF elongation factor subunit	135	13470	4
Transcription-PAF1 complex
RTF1_HUMAN	RNA polymerase-associated protein RTF1 homolog	RTF1	23168	RTF1 homolog, Paf1/RNA polymerase II complex component	186	80493	8
CTR9_HUMAN	RNA polymerase-associated protein CTR9 homolog	CTR9	9646	CTR9 homolog, Paf1/RNA polymerase II complex component	139	134332	7
LEO1_HUMAN	RNA polymerase-associated protein LEO1	LEO1	123169	LEO1 homolog, Paf1/RNA polymerase II complex component	124	75473	3
WDR61_HUMAN	WD repeat-containing protein 61	WDR61	80349	WD repeat domain 61	89	33731	3
PAF1_HUMAN	RNA polymerase II-associated factor 1 homolog	PAF1	54623	PAF1 homolog, Paf1/RNA polymerase II complex component	72	60110	2
Transcription-Super elongation complex (SEC)
AFF4_HUMAN	AF4/FMR2 family member 4	AFF4	27125	AF4/FMR2 family member 4	329	127781	12
ENL_HUMAN	Protein ENL	MLLT1	4298	myeloid/lymphoid or mixed-lineage leukemia; translocated to, 1	98	62417	3
Kinase
CD11B_HUMAN	Cyclin-dependent kinase 11B	CDK11B	984	cyclin-dependent kinase 11B	536	92821	20
CSK22_HUMAN	Casein kinase II subunit alpha	CSNK2A2	1459	casein kinase 2, alpha prime polypeptide	96	41358	4
CSK2B_HUMAN	Casein kinase II subunit beta	CSNK2B	1460	casein kinase 2, beta polypeptide	60	25268	3
Topoisomerase & DNA damage
TOP1_HUMAN	DNA topoisomerase 1	TOP1	7150	topoisomerase (DNA) I	273	91125	12
DDB1_HUMAN	DNA damage-binding protein 1	DDB1	1642	damage specific DNA binding protein 1	128	128142	4
TOP2A_HUMAN	DNA topoisomerase 2-alpha	TOP2A	7153	topoisomerase (DNA) II alpha	88	175017	3
XRCC5_HUMAN	X-ray repair cross-complementing protein 5	XRCC5	7520	X-ray repair cross complementing 5	66	83222	3
Transcription-Others
SAFB2_HUMAN	Scaffold attachment factor B2	SAFB2	9667	scaffold attachment factor B2	1697	107921	38
SAFB1_HUMAN	Scaffold attachment factor B1	SAFB	6294	scaffold attachment factor B	1577	103036	35
BRD4_HUMAN	Bromodomain-containing protein 4	BRD4	23476	bromodomain containing 4	1261	152580	28
BRD2_HUMAN	Bromodomain-containing protein 2	BRD2	6046	bromodomain containing 2	871	88291	26
BRD3_HUMAN	Bromodomain-containing protein 3	BRD3	8019	bromodomain containing 3	399	79777	10
CN166_HUMAN	UPF0568 protein C14orf166	C14orf166	51637	chromosome 14 open reading frame 166	382	28165	14
PELP1_HUMAN	Proline-, glutamic acid- and leucine-rich protein 1	PELP1	27043	proline, glutamate and leucine rich protein 1	321	120879	11
MATR3_HUMAN	Matrin-3	MATR3	9782	matrin 3	197	95078	11
RBP56_HUMAN	TATA-binding protein-associated factor 2N	TAF15	8148	TATA-box binding protein associated factor 15	262	62021	7
T2FA_HUMAN	General transcription factor IIF subunit 1	GTF2F1	2962	general transcription factor IIF subunit 1	294	58262	9
BCLF1_HUMAN	Bcl-2-associated transcription factor 1	BCLAF1	9774	BCL2-associated transcription factor 1	183	106173	6
YLPM1_HUMAN	YLP motif-containing protein 1	YLPM1	56252	YLP motif containing 1	163	220077	8
TCOF_HUMAN	Treacle protein	TCOF1	6949	Treacher Collins-Franceschetti syndrome 1	126	152243	7
IWS1_HUMAN	Protein IWS1 homolog	IWS1	55677	IWS1 homolog (S. cerevisiae)	176	91956	6
SPT6H_HUMAN	Transcription elongation factor SPT6	SUPT6H	6830	SPT6 homolog, histone chaperone	94	200203	5
MTA1_HUMAN	Metastasis-associated protein MTA1	MTA1	9112	metastasis associated 1	126	81420	4
SATB2_HUMAN	DNA-binding protein SATB2	SATB2	23314	SATB homeobox 2	88	83017	4
MAX_HUMAN	Protein max	MAX	4149	MYC associated factor X	135	18264	3
SLTM_HUMAN	SAFB-like transcription modulator	SLTM	79811	SAFB-like, transcription modulator	103	117364	3
TCF20_HUMAN	Transcription factor 20	TCF20	6942	transcription factor 20 (AR1)	83	213123	3
ILF3_HUMAN	Interleukin enhancer-binding factor 3	ILF3	3609	interleukin enhancer binding factor 3	48	95678	3
S30BP_HUMAN	SAP30-binding protein	SAP30BP	29115	SAP30 binding protein	91	33964	3
Zinc finger protein
ZC3HD_HUMAN	Zinc finger CCCH domain-containing protein 13	ZC3H13	23091	zinc finger CCCH-type containing 13	200	197203	13
OZF_HUMAN	Zinc finger protein OZF	ZNF146	7705	zinc finger protein 146	171	34427	10
PHF14_HUMAN	PHD finger protein 14	PHF14	9678	PHD finger protein 14	111	101815	4
Histone & its chaperon/ modification
SET_HUMAN	Protein SET	SET	6418	SET nuclear proto-oncogene	932	33469	13
KAT7_HUMAN	Histone acetyltransferase KAT7	KAT7	11143	K(lysine) acetyltransferase 7	228	71282	10
JADE3_HUMAN	Protein Jade-3	JADE3	9767	jade family PHD finger 3	135	95402	7
H2B1C_HUMAN	Histone H2B type 1-C/E/F/G/I	HIST1H2BC	8347	histone cluster 1 H2B family member c	186	13898	3
H4_HUMAN	Histone H4	HIST1H4A	8359	histone cluster 1 H4 family member a	63	11360	4
SIN3A_HUMAN	Paired amphipathic helix protein Sin3a	SIN3A	25942	SIN3 transcription regulator family member A	104	145883	3
ARI4B_HUMAN	AT-rich interactive domain-containing protein 4B	ARID4B	51742	AT-rich interaction domain 4B	188	148803	5
CHTOP_HUMAN	Chromatin target of PRMT1 protein	CHTOP	26097	chromatin target of PRMT1	130	26380	3
AN32B_HUMAN	Acidic leucine-rich nuclear phosphoprotein 32 family member B	ANP32B	10541	acidic nuclear phosphoprotein 32 family member B	101	28941	4
HDGR2_HUMAN	Hepatoma-derived growth factor-related protein 2	HDGFRP2	84717	hepatoma-derived growth factor-related protein 2	71	74443	3
Ribosome biogenesis
NPM_HUMAN	Nucleophosmin	NPM1	4869	nucleophosmin	3427	32726	17
NUCL_HUMAN	Nucleolin	NCL	4691	nucleolin	1590	76625	28
BMS1_HUMAN	Ribosome biogenesis protein BMS1 homolog	BMS1	9790	BMS1, ribosome biogenesis factor	1096	146571	31
WDR43_HUMAN	WD repeat-containing protein 43	WDR43	23160	WD repeat domain 43	695	75813	20
NPM3_HUMAN	Nucleoplasmin-3	NPM3	10360	nucleophosmin/nucleoplasmin 3	492	19617	7
NOLC1_HUMAN	Nucleolar and coiled-body phosphoprotein 1	NOLC1	9221	nucleolar and coiled-body phosphoprotein 1	367	73560	15
FBRL_HUMAN	rRNA 2~-O-methyltransferase fibrillarin	FBL	2091	fibrillarin	209	33877	8
DDX21_HUMAN	Nucleolar RNA helicase 2	DDX21	9188	DExD-box helicase 21	131	87804	5
Ribosomal protein
RL23A_HUMAN	60S ribosomal protein L23a	RPL23A	6147	ribosomal protein L23a	342	17684	7
RL19_HUMAN	60S ribosomal protein L19	RPL19	6143	ribosomal protein L19	136	23565	3
RS3A_HUMAN	40S ribosomal protein S3a	RPS3A	6189	ribosomal protein S3A	81	30154	4
RL24_HUMAN	60S ribosomal protein L24	RPL24	6152	ribosomal protein L24	59	17882	3
Impotin protein
IMA5_HUMAN	Importin subunit alpha-5	KPNA1	3836	karyopherin subunit alpha 1	2060	60925	23
IMA7_HUMAN	Importin subunit alpha-7	KPNA6	23633	karyopherin subunit alpha 6	1847	60733	26
IMA1_HUMAN	Importin subunit alpha-1	KPNA2	3838	karyopherin subunit alpha 2	1461	58168	19
IMA4_HUMAN	Importin subunit alpha-4	KPNA3	3839	karyopherin subunit alpha 3	1015	58288	16
IMA6_HUMAN	Importin subunit alpha-6	KPNA5	3841	karyopherin subunit alpha 5	993	61052	15
IMA3_HUMAN	Importin subunit alpha-3	KPNA4	3840	karyopherin subunit alpha 4	983	58364	15
Translation initiation & elongation
IF2P_HUMAN	Eukaryotic translation initiation factor 5B	EIF5B	9669	eukaryotic translation initiation factor 5B	5507	139198	74
EIF3A_HUMAN	Eukaryotic translation initiation factor 3 subunit A	EIF3A	8661	eukaryotic translation initiation factor 3 subunit A	1736	166867	47
EIF3C_HUMAN	Eukaryotic translation initiation factor 3 subunit C	EIF3C	8663	eukaryotic translation initiation factor 3 subunit C	1408	105962	26
EIF3B_HUMAN	Eukaryotic translation initiation factor 3 subunit B	EIF3B	8662	eukaryotic translation initiation factor 3 subunit B	1001	92823	24
EIF3L_HUMAN	Eukaryotic translation initiation factor 3 subunit L	EIF3L	51386	eukaryotic translation initiation factor 3 subunit L	784	66912	17
EIF3H_HUMAN	Eukaryotic translation initiation factor 3 subunit H	EIF3H	8667	eukaryotic translation initiation factor 3 subunit H	662	40076	11
EIF3D_HUMAN	Eukaryotic translation initiation factor 3 subunit D	EIF3D	8664	eukaryotic translation initiation factor 3 subunit D	595	64560	15
EIF3I_HUMAN	Eukaryotic translation initiation factor 3 subunit I	EIF3I	8668	eukaryotic translation initiation factor 3 subunit I	493	36878	17
EIF3E_HUMAN	Eukaryotic translation initiation factor 3 subunit E	EIF3E	3646	eukaryotic translation initiation factor 3 subunit E	385	52587	14
EIF3M_HUMAN	Eukaryotic translation initiation factor 3 subunit M	EIF3M	10480	eukaryotic translation initiation factor 3 subunit M	299	42932	8
EIF3F_HUMAN	Eukaryotic translation initiation factor 3 subunit F	EIF3F	8665	eukaryotic translation initiation factor 3 subunit F	264	37654	6
EIF3K_HUMAN	Eukaryotic translation initiation factor 3 subunit K	EIF3K	27335	eukaryotic translation initiation factor 3 subunit K	203	25329	6
EIF3G_HUMAN	Eukaryotic translation initiation factor 3 subunit G	EIF3G	8666	eukaryotic translation initiation factor 3 subunit G	110	35874	3
EF2_HUMAN	Elongation factor 2	EEF2	1938	eukaryotic translation elongation factor 2	98	96246	4
mRNA & its stability
DDX3X_HUMAN	ATP-dependent RNA helicase DDX3X	DDX3X	1654	DEAD-box helicase 3, X-linked	1318	73597	29
DDX42_HUMAN	ATP-dependent RNA helicase DDX42	DDX42	11325	DEAD-box helicase 42	718	103197	22
DHX9_HUMAN	ATP-dependent RNA helicase A	DHX9	1660	DExH-box helicase 9	199	142181	11
U520_HUMAN	U5 small nuclear ribonucleoprotein 200 kDa helicase	SNRNP200	23020	small nuclear ribonucleoprotein, U5 200kDa subunit	468	246006	19
HNRPU_HUMAN	Heterogeneous nuclear ribonucleoprotein U	HNRNPU	3192	heterogeneous nuclear ribonucleoprotein U	829	91269	24
ROA3_HUMAN	Heterogeneous nuclear ribonucleoprotein A3	HNRNPA3	220988	heterogeneous nuclear ribonucleoprotein A3	130	39799	3
U5S1_HUMAN	116 kDa U5 small nuclear ribonucleoprotein component	EFTUD2	9343	elongation factor Tu GTP binding domain containing 2	86	110336	4
PCBP2_HUMAN	Poly(rC)-binding protein 2	PCBP2	5094	poly(rC) binding protein 2	105	38955	3
VIR_HUMAN	Protein virilizer homolog	KIAA1429	25962	KIAA1429	746	203552	28
FL2D_HUMAN	Pre-mRNA-splicing regulator WTAP	WTAP	9589	Wilms tumor 1 associated protein	489	44388	11
LC7L2_HUMAN	Putative RNA-binding protein Luc7-like 2	LUC7L2	51631	LUC7-like 2 pre-mRNA splicing factor	674	46942	16
LC7L3_HUMAN	Luc7-like protein 3	LUC7L3	51747	LUC7-like 3 pre-mRNA splicing factor	211	51834	6
LUC7L_HUMAN	Putative RNA-binding protein Luc7-like 1	LUC7L	55692	LUC7-like	419	44100	10
U2AF1_HUMAN	Splicing factor U2AF 35 kDa subunit	U2AF1	7307	U2 small nuclear RNA auxiliary factor 1	541	28368	11
SF3B2_HUMAN	Splicing factor 3B subunit 2	SF3B2	10992	splicing factor 3b subunit 2	390	100279	15
SRS11_HUMAN	Serine/arginine-rich splicing factor 11	SRSF11	9295	serine and arginine rich splicing factor 11	220	53624	4
PR38A_HUMAN	Pre-mRNA-splicing factor 38A	PRPF38A	84950	pre-mRNA processing factor 38A	206	37681	8
SR140_HUMAN	U2 snRNP-associated SURP motif-containing protein	U2SURP	23350	U2 snRNP-associated SURP domain containing	523	118675	13
TR150_HUMAN	Thyroid hormone receptor-associated protein 3	THRAP3	9967	thyroid hormone receptor associated protein 3	288	108658	8
YTDC1_HUMAN	YTH domain-containing protein 1	YTHDC1	91746	YTH domain containing 1	238	84934	11
CPSF1_HUMAN	Cleavage and polyadenylation specificity factor subunit 1	CPSF1	29894	cleavage and polyadenylation specific factor 1	236	162036	7
CPSF2_HUMAN	Cleavage and polyadenylation specificity factor subunit 2	CPSF2	53981	cleavage and polyadenylation specific factor 2	165	89286	7
CPSF4_HUMAN	Cleavage and polyadenylation specificity factor subunit 4	CPSF4	10898	cleavage and polyadenylation specific factor 4	124	31261	4
FIP1_HUMAN	Pre-mRNA 3~-end-processing factor FIP1	FIP1L1	81608	factor interacting with PAPOLA and CPSF1	69	66601	3
WBP11_HUMAN	WW domain-binding protein 11	WBP11	51729	WW domain binding protein 11	153	69954	7
FMR1_HUMAN	Fragile X mental retardation protein 1	FMR1	2332	fragile X mental retardation 1	123	71473	6
RB15B_HUMAN	Putative RNA-binding protein 15B	RBM15B	29890	RNA binding motif protein 15B	92	97432	4
SRRT_HUMAN	Serrate RNA effector molecule homolog	SRRT	51593	serrate, RNA effector molecule	77	101060	4
F120A_HUMAN	Constitutive coactivator of PPAR-gamma-like protein 1	FAM120A	23196	family with sequence similarity 120A	70	123008	3
Mitochondrial Protein
RT29_HUMAN	28S ribosomal protein S29, mitochondrial	DAP3	7818	death associated protein 3	134	45880	7
RT07_HUMAN	28S ribosomal protein S7, mitochondrial	MRPS7	51081	mitochondrial ribosomal protein S7	110	28230	3
PTCD3_HUMAN	Pentatricopeptide repeat domain-containing protein 3, mitochondrial	PTCD3	55037	pentatricopeptide repeat domain 3	101	79184	3
RT31_HUMAN	28S ribosomal protein S31, mitochondrial	MRPS31	10240	mitochondrial ribosomal protein S31	78	45405	3
RT23_HUMAN	28S ribosomal protein S23, mitochondrial	MRPS23	51649	mitochondrial ribosomal protein S23	67	21814	3
DHX30_HUMAN	Putative ATP-dependent RNA helicase DHX30	DHX30	22907	DExH-box helicase 30	66	134938	4
Golgi & Vesicle-Endosome
AP3B1_HUMAN	AP-3 complex subunit beta-1	AP3B1	8546	adaptor-related protein complex 3, beta 1 subunit	918	121815	32
STRUM_HUMAN	WASH complex subunit strumpellin	WASHC5	9897	WASH complex subunit 5	632	135113	22
WASH7_HUMAN	WASH complex subunit 7	WASHC4	23325	WASH complex subunit 4	427	137343	10
AP3D1_HUMAN	AP-3 complex subunit delta-1	AP3D1	8943	adaptor related protein complex 3 delta 1 subunit	180	131159	5
AP3M1_HUMAN	AP-3 complex subunit mu-1	AP3M1	26985	adaptor related protein complex 3 mu 1 subunit	150	47251	5
AP3M2_HUMAN	AP-3 complex subunit mu-2	AP3M2	10947	adaptor related protein complex 3 mu 2 subunit	95	47175	3
CCD53_HUMAN	WASH complex subunit CCDC53	WASHC3	51019	WASH complex subunit 3	92	21217	3
FA21A_HUMAN	WASH complex subunit FAM21A	WASHC2A	387680	WASH complex subunit 2A	78	147266	4
Others
TPR_HUMAN	Nucleoprotein TPR	TPR	7175	translocated promoter region, nuclear basket protein	681	267530	37
MFAP1_HUMAN	Microfibrillar-associated protein 1	MFAP1	4236	microfibrillar associated protein 1	370	51927	9
CHERP_HUMAN	Calcium homeostasis endoplasmic reticulum protein	CHERP	10523	calcium homeostasis endoplasmic reticulum protein	350	104150	13
MMTA2_HUMAN	Multiple myeloma tumor-associated protein 2	C1orf35	79169	chromosome 1 open reading frame 35	317	29679	13
P5CS_HUMAN	Delta-1-pyrroline-5-carboxylate synthase	ALDH18A1	5832	aldehyde dehydrogenase 18 family member A1	245	87989	13
FA98A_HUMAN	Protein FAM98A	FAM98A	25940	family with sequence similarity 98 member A	260	55823	6
WDR70_HUMAN	WD repeat-containing protein 70	WDR70	55100	WD repeat domain 70	217	73896	9
RAD18_HUMAN	E3 ubiquitin-protein ligase RAD18	RAD18	56852	RAD18, E3 ubiquitin protein ligase	208	57043	7
SMAP_HUMAN	Small acidic protein	C11orf58	10944	chromosome 11 open reading frame 58	198	20377	3
STRAP_HUMAN	Serine-threonine kinase receptor-associated protein	STRAP	11171	serine/threonine kinase receptor associated protein	183	38756	5
WDR18_HUMAN	WD repeat-containing protein 18	WDR18	57418	WD repeat domain 18	139	48059	6
TMA16_HUMAN	Translation machinery-associated protein 16	TMA16	55319	translation machinery associated 16 homolog	113	24078	6
RBM39_HUMAN	RNA-binding protein 39	RBM39	9584	RNA binding motif protein 39	104	59628	4
ABCF2_HUMAN	ATP-binding cassette sub-family F member 2	ABCF2	10061	ATP binding cassette subfamily F member 2	103	71815	4
ADT2_HUMAN	ADP/ATP translocase 2	SLC25A5	292	solute carrier family 25 member 5	101	33059	3
SPI2B_HUMAN	Spindlin-2B	SPIN2B	474343	spindlin family member 2B	99	29254	5
KI67_HUMAN	Antigen KI-67	MKI67	4288	marker of proliferation Ki-67	86	360698	3
ABCF1_HUMAN	ATP-binding cassette sub-family F member 1	ABCF1	23	ATP binding cassette subfamily F member 1	56	96323	3
CUL2_HUMAN	Cullin-2	CUL2	8453	cullin 2	44	87554	3

## Sheet: Supplementary Table S4
	Supplementary Table S4. Peptides summary of the LYAR-associated proteins identified by LC-MS.
prot_hit_num	prot_acc	prot_desc	prot_score	prot_mass	prot_matches	prot_matches_sig	prot_sequences	prot_sequences_sig	pep_query	pep_rank	pep_isbold	pep_isunique	pep_exp_mz	pep_exp_mr	pep_exp_z	pep_calc_mr	pep_delta	pep_start	pep_end	pep_miss	pep_score	pep_expect	pep_res_before	pep_seq	pep_res_after	pep_var_mod	pep_var_mod_pos	pep_summed_mod_pos	pep_scan_title
1	LYAR_HUMAN	Cell growth-regulating nucleolar protein OS=Homo sapiens GN=LYAR PE=1 SV=2	23653	44044	960	960	59	59	95	1	1	1	451.246	900.477	2	900.482	-0.0043	74	80	0	28.06	0.039	K	QQAWIQK	I				File3198 Spectrum2384 scans: 5502
1	LYAR_HUMAN	Cell growth-regulating nucleolar protein OS=Homo sapiens GN=LYAR PE=1 SV=2	23653	44044	960	960	59	59	97	1	1	1	451.248	900.48	2	900.482	-0.0013	74	80	0	28.66	0.037	K	QQAWIQK	I				File3198 Spectrum2107 scans: 5119
1	LYAR_HUMAN	Cell growth-regulating nucleolar protein OS=Homo sapiens GN=LYAR PE=1 SV=2	23653	44044	960	960	59	59	99	1	1	1	451.248	900.481	2	900.482	-0.001	74	80	0	31.82	0.018	K	QQAWIQK	I				File3198 Spectrum1992 scans: 4940
1	LYAR_HUMAN	Cell growth-regulating nucleolar protein OS=Homo sapiens GN=LYAR PE=1 SV=2	23653	44044	960	960	59	59	100	1	1	1	451.248	900.481	2	900.482	-0.0009	74	80	0	32.37	0.016	K	QQAWIQK	I				File3198 Spectrum1922 scans: 4853
1	LYAR_HUMAN	Cell growth-regulating nucleolar protein OS=Homo sapiens GN=LYAR PE=1 SV=2	23653	44044	960	960	59	59	102	1	1	1	451.248	900.481	2	900.482	-0.0005	74	80	0	29.5	0.03	K	QQAWIQK	I				File3194 Spectrum1687 scans: 4843
1	LYAR_HUMAN	Cell growth-regulating nucleolar protein OS=Homo sapiens GN=LYAR PE=1 SV=2	23653	44044	960	960	59	59	103	1	1	1	451.248	900.481	2	900.482	-0.0004	74	80	0	32.32	0.016	K	QQAWIQK	I				File3200 Spectrum1872 scans: 4785
1	LYAR_HUMAN	Cell growth-regulating nucleolar protein OS=Homo sapiens GN=LYAR PE=1 SV=2	23653	44044	960	960	59	59	104	1	1	1	451.248	900.481	2	900.482	-0.0002	74	80	0	32.42	0.016	K	QQAWIQK	I				File3198 Spectrum1837 scans: 4755
1	LYAR_HUMAN	Cell growth-regulating nucleolar protein OS=Homo sapiens GN=LYAR PE=1 SV=2	23653	44044	960	960	59	59	105	1	1	1	451.248	900.481	2	900.482	-0.0002	74	80	0	32.53	0.015	K	QQAWIQK	I				File3196 Spectrum1989 scans: 4830
1	LYAR_HUMAN	Cell growth-regulating nucleolar protein OS=Homo sapiens GN=LYAR PE=1 SV=2	23653	44044	960	960	59	59	107	1	1	1	451.248	900.482	2	900.482	0.0001	74	80	0	28.61	0.037	K	QQAWIQK	I				File3198 Spectrum1770 scans: 4666
1	LYAR_HUMAN	Cell growth-regulating nucleolar protein OS=Homo sapiens GN=LYAR PE=1 SV=2	23653	44044	960	960	59	59	108	1	1	1	451.248	900.482	2	900.482	0.0004	74	80	0	29.16	0.033	K	QQAWIQK	I				File3194 Spectrum1620 scans: 4758
1	LYAR_HUMAN	Cell growth-regulating nucleolar protein OS=Homo sapiens GN=LYAR PE=1 SV=2	23653	44044	960	960	59	59	109	1	1	1	451.248	900.482	2	900.482	0.0004	74	80	0	29.71	0.029	K	QQAWIQK	I				File3196 Spectrum1909 scans: 4739
1	LYAR_HUMAN	Cell growth-regulating nucleolar protein OS=Homo sapiens GN=LYAR PE=1 SV=2	23653	44044	960	960	59	59	111	1	1	1	451.248	900.482	2	900.482	0.0006	74	80	0	33.8	0.011	K	QQAWIQK	I				File3200 Spectrum1806 scans: 4701
1	LYAR_HUMAN	Cell growth-regulating nucleolar protein OS=Homo sapiens GN=LYAR PE=1 SV=2	23653	44044	960	960	59	59	116	1	1	1	451.249	900.483	2	900.482	0.0016	74	80	0	32.14	0.022	K	QQAWIQK	I				File3194 Spectrum1553 scans: 4675
1	LYAR_HUMAN	Cell growth-regulating nucleolar protein OS=Homo sapiens GN=LYAR PE=1 SV=2	23653	44044	960	960	59	59	119	1	1	1	451.25	900.485	2	900.482	0.0031	74	80	0	35.81	0.0099	K	QQAWIQK	I				File3200 Spectrum1749 scans: 4619
1	LYAR_HUMAN	Cell growth-regulating nucleolar protein OS=Homo sapiens GN=LYAR PE=1 SV=2	23653	44044	960	960	59	59	122	1	1	1	451.251	900.487	2	900.482	0.0053	74	80	0	28.75	0.036	K	QQAWIQK	I				File3200 Spectrum1944 scans: 4868
1	LYAR_HUMAN	Cell growth-regulating nucleolar protein OS=Homo sapiens GN=LYAR PE=1 SV=2	23653	44044	960	960	59	59	589	1	1	1	467.77	933.526	2	933.528	-0.0024	362	369	1	36.59	0.0038	K	ISKNPTFK	L				File3198 Spectrum241 scans: 2684
1	LYAR_HUMAN	Cell growth-regulating nucleolar protein OS=Homo sapiens GN=LYAR PE=1 SV=2	23653	44044	960	960	59	59	593	1	1	1	467.771	933.527	2	933.528	-0.0009	362	369	1	27.59	0.022	K	ISKNPTFK	L				File3198 Spectrum1069 scans: 3809
1	LYAR_HUMAN	Cell growth-regulating nucleolar protein OS=Homo sapiens GN=LYAR PE=1 SV=2	23653	44044	960	960	59	59	594	1	1	1	467.771	933.528	2	933.528	-0.0008	362	369	1	30.88	0.011	K	ISKNPTFK	L				File3198 Spectrum1126 scans: 3890
1	LYAR_HUMAN	Cell growth-regulating nucleolar protein OS=Homo sapiens GN=LYAR PE=1 SV=2	23653	44044	960	960	59	59	595	1	1	1	467.771	933.528	2	933.528	-0.0006	362	369	1	33.3	0.0061	K	ISKNPTFK	L				File3200 Spectrum734 scans: 3361
1	LYAR_HUMAN	Cell growth-regulating nucleolar protein OS=Homo sapiens GN=LYAR PE=1 SV=2	23653	44044	960	960	59	59	597	1	1	1	467.771	933.528	2	933.528	-0.0004	362	369	1	33.23	0.006	K	ISKNPTFK	L				File3194 Spectrum688 scans: 3622
1	LYAR_HUMAN	Cell growth-regulating nucleolar protein OS=Homo sapiens GN=LYAR PE=1 SV=2	23653	44044	960	960	59	59	598	1	1	1	467.771	933.528	2	933.528	-0.0003	362	369	1	25.67	0.034	K	ISKNPTFK	L				File3200 Spectrum570 scans: 3128
1	LYAR_HUMAN	Cell growth-regulating nucleolar protein OS=Homo sapiens GN=LYAR PE=1 SV=2	23653	44044	960	960	59	59	599	1	1	1	467.771	933.528	2	933.528	-0.0003	362	369	1	29.31	0.015	K	ISKNPTFK	L				File3198 Spectrum978 scans: 3696
1	LYAR_HUMAN	Cell growth-regulating nucleolar protein OS=Homo sapiens GN=LYAR PE=1 SV=2	23653	44044	960	960	59	59	600	1	1	1	467.771	933.528	2	933.528	-0.0002	362	369	1	38.53	0.0018	K	ISKNPTFK	L				File3198 Spectrum608 scans: 3178
1	LYAR_HUMAN	Cell growth-regulating nucleolar protein OS=Homo sapiens GN=LYAR PE=1 SV=2	23653	44044	960	960	59	59	601	1	1	1	467.772	933.529	2	933.528	0.0002	362	369	1	34.31	0.0047	K	ISKNPTFK	L				File3196 Spectrum658 scans: 3221
1	LYAR_HUMAN	Cell growth-regulating nucleolar protein OS=Homo sapiens GN=LYAR PE=1 SV=2	23653	44044	960	960	59	59	602	1	1	1	467.772	933.529	2	933.528	0.0003	362	369	1	40.74	0.0011	K	ISKNPTFK	L				File3198 Spectrum713 scans: 3341
1	LYAR_HUMAN	Cell growth-regulating nucleolar protein OS=Homo sapiens GN=LYAR PE=1 SV=2	23653	44044	960	960	59	59	604	1	1	1	467.772	933.529	2	933.528	0.0005	362	369	1	40.78	0.0011	K	ISKNPTFK	L				File3198 Spectrum769 scans: 3424
1	LYAR_HUMAN	Cell growth-regulating nucleolar protein OS=Homo sapiens GN=LYAR PE=1 SV=2	23653	44044	960	960	59	59	605	1	1	1	467.772	933.529	2	933.528	0.0007	362	369	1	41.18	0.00096	K	ISKNPTFK	L				File3194 Spectrum543 scans: 3391
1	LYAR_HUMAN	Cell growth-regulating nucleolar protein OS=Homo sapiens GN=LYAR PE=1 SV=2	23653	44044	960	960	59	59	606	1	1	1	467.772	933.529	2	933.528	0.0009	362	369	1	36.29	0.003	K	ISKNPTFK	L				File3194 Spectrum586 scans: 3467
1	LYAR_HUMAN	Cell growth-regulating nucleolar protein OS=Homo sapiens GN=LYAR PE=1 SV=2	23653	44044	960	960	59	59	607	1	1	1	467.772	933.529	2	933.528	0.0009	362	369	1	35.97	0.0032	K	ISKNPTFK	L				File3196 Spectrum723 scans: 3302
1	LYAR_HUMAN	Cell growth-regulating nucleolar protein OS=Homo sapiens GN=LYAR PE=1 SV=2	23653	44044	960	960	59	59	608	1	1	1	467.772	933.529	2	933.528	0.0009	362	369	1	35.97	0.0032	K	ISKNPTFK	L				File3200 Spectrum622 scans: 3205
1	LYAR_HUMAN	Cell growth-regulating nucleolar protein OS=Homo sapiens GN=LYAR PE=1 SV=2	23653	44044	960	960	59	59	609	1	1	1	467.772	933.529	2	933.528	0.0009	362	369	1	42.48	0.00071	K	ISKNPTFK	L				File3198 Spectrum829 scans: 3505
1	LYAR_HUMAN	Cell growth-regulating nucleolar protein OS=Homo sapiens GN=LYAR PE=1 SV=2	23653	44044	960	960	59	59	610	1	1	1	467.772	933.529	2	933.528	0.001	362	369	1	36.58	0.0028	K	ISKNPTFK	L				File3198 Spectrum660 scans: 3261
1	LYAR_HUMAN	Cell growth-regulating nucleolar protein OS=Homo sapiens GN=LYAR PE=1 SV=2	23653	44044	960	960	59	59	611	1	1	1	467.772	933.529	2	933.528	0.001	362	369	1	30.39	0.012	K	ISKNPTFK	L				File3194 Spectrum635 scans: 3542
1	LYAR_HUMAN	Cell growth-regulating nucleolar protein OS=Homo sapiens GN=LYAR PE=1 SV=2	23653	44044	960	960	59	59	612	1	1	1	467.772	933.529	2	933.528	0.001	362	369	1	36.08	0.0031	K	ISKNPTFK	L				File3200 Spectrum677 scans: 3281
1	LYAR_HUMAN	Cell growth-regulating nucleolar protein OS=Homo sapiens GN=LYAR PE=1 SV=2	23653	44044	960	960	59	59	613	1	1	1	467.772	933.529	2	933.528	0.001	362	369	1	35.57	0.0035	K	ISKNPTFK	L				File3196 Spectrum778 scans: 3383
1	LYAR_HUMAN	Cell growth-regulating nucleolar protein OS=Homo sapiens GN=LYAR PE=1 SV=2	23653	44044	960	960	59	59	614	1	1	1	467.772	933.529	2	933.528	0.0011	362	369	1	36.94	0.0025	K	ISKNPTFK	L				File3194 Spectrum506 scans: 3318
1	LYAR_HUMAN	Cell growth-regulating nucleolar protein OS=Homo sapiens GN=LYAR PE=1 SV=2	23653	44044	960	960	59	59	615	1	1	1	467.772	933.53	2	933.528	0.0014	362	369	1	34.05	0.005	K	ISKNPTFK	L				File3198 Spectrum544 scans: 3091
1	LYAR_HUMAN	Cell growth-regulating nucleolar protein OS=Homo sapiens GN=LYAR PE=1 SV=2	23653	44044	960	960	59	59	1024	1	1	1	480.798	959.581	2	959.58	0.0004	365	372	1	22.89	0.031	K	NPTFKLLK	D				File3198 Spectrum2984 scans: 6232
1	LYAR_HUMAN	Cell growth-regulating nucleolar protein OS=Homo sapiens GN=LYAR PE=1 SV=2	23653	44044	960	960	59	59	1503	1	1	1	497.279	992.544	2	992.544	-0.0006	309	316	1	24.63	0.044	K	FNWKGTIK	A				File3194 Spectrum2573 scans: 5960
1	LYAR_HUMAN	Cell growth-regulating nucleolar protein OS=Homo sapiens GN=LYAR PE=1 SV=2	23653	44044	960	960	59	59	1504	1	1	1	497.28	992.545	2	992.544	0.0003	309	316	1	33.07	0.0077	K	FNWKGTIK	A				File3198 Spectrum2864 scans: 6100
1	LYAR_HUMAN	Cell growth-regulating nucleolar protein OS=Homo sapiens GN=LYAR PE=1 SV=2	23653	44044	960	960	59	59	1505	1	1	1	497.28	992.545	2	992.544	0.0008	309	316	1	26.79	0.033	K	FNWKGTIK	A				File3196 Spectrum3063 scans: 6099
1	LYAR_HUMAN	Cell growth-regulating nucleolar protein OS=Homo sapiens GN=LYAR PE=1 SV=2	23653	44044	960	960	59	59	1936	1	1	1	516.236	1030.46	2	1030.46	0.0008	275	283	0	41.68	0.00041	R	HSEVETDSK	K				File3198 Spectrum11 scans: 2043
1	LYAR_HUMAN	Cell growth-regulating nucleolar protein OS=Homo sapiens GN=LYAR PE=1 SV=2	23653	44044	960	960	59	59	2140	1	1	1	523.216	1044.42	2	1044.42	-0.0011	39	46	0	25.5	0.0039	K	DFWGDDYK	N				File3200 Spectrum4315 scans: 7913
1	LYAR_HUMAN	Cell growth-regulating nucleolar protein OS=Homo sapiens GN=LYAR PE=1 SV=2	23653	44044	960	960	59	59	2141	1	1	1	523.216	1044.42	2	1044.42	-0.0003	39	46	0	34.26	0.00049	K	DFWGDDYK	N				File3194 Spectrum4015 scans: 7830
1	LYAR_HUMAN	Cell growth-regulating nucleolar protein OS=Homo sapiens GN=LYAR PE=1 SV=2	23653	44044	960	960	59	59	2142	1	1	1	523.217	1044.42	2	1044.42	0.0002	39	46	0	17.98	0.025	K	DFWGDDYK	N				File3200 Spectrum4620 scans: 8328
1	LYAR_HUMAN	Cell growth-regulating nucleolar protein OS=Homo sapiens GN=LYAR PE=1 SV=2	23653	44044	960	960	59	59	2143	1	1	1	523.217	1044.42	2	1044.42	0.0002	39	46	0	33.61	0.00068	K	DFWGDDYK	N				File3200 Spectrum4263 scans: 7835
1	LYAR_HUMAN	Cell growth-regulating nucleolar protein OS=Homo sapiens GN=LYAR PE=1 SV=2	23653	44044	960	960	59	59	2144	1	1	1	523.217	1044.42	2	1044.42	0.0008	39	46	0	30.88	0.0013	K	DFWGDDYK	N				File3196 Spectrum4698 scans: 8025
1	LYAR_HUMAN	Cell growth-regulating nucleolar protein OS=Homo sapiens GN=LYAR PE=1 SV=2	23653	44044	960	960	59	59	2145	1	1	1	523.218	1044.42	2	1044.42	0.0017	39	46	0	27	0.0034	K	DFWGDDYK	N				File3198 Spectrum4392 scans: 8042
1	LYAR_HUMAN	Cell growth-regulating nucleolar protein OS=Homo sapiens GN=LYAR PE=1 SV=2	23653	44044	960	960	59	59	2434	1	1	1	531.819	1061.62	2	1061.62	-0.0005	361	369	2	22.66	0.045	K	KISKNPTFK	L				File3198 Spectrum299 scans: 2759
1	LYAR_HUMAN	Cell growth-regulating nucleolar protein OS=Homo sapiens GN=LYAR PE=1 SV=2	23653	44044	960	960	59	59	2435	1	1	1	531.819	1061.62	2	1061.62	-0.0003	361	369	2	37.12	0.0016	K	KISKNPTFK	L				File3198 Spectrum229 scans: 2671
1	LYAR_HUMAN	Cell growth-regulating nucleolar protein OS=Homo sapiens GN=LYAR PE=1 SV=2	23653	44044	960	960	59	59	2437	1	1	1	531.819	1061.62	2	1061.62	0.0006	361	369	2	36.02	0.002	K	KISKNPTFK	L				File3196 Spectrum261 scans: 2739
1	LYAR_HUMAN	Cell growth-regulating nucleolar protein OS=Homo sapiens GN=LYAR PE=1 SV=2	23653	44044	960	960	59	59	2438	1	1	1	531.819	1061.62	2	1061.62	0.0008	361	369	2	37.08	0.002	K	KISKNPTFK	L				File3194 Spectrum230 scans: 2880
1	LYAR_HUMAN	Cell growth-regulating nucleolar protein OS=Homo sapiens GN=LYAR PE=1 SV=2	23653	44044	960	960	59	59	3050	1	1	1	551.772	1101.53	2	1101.53	-0.0014	176	185	0	55.11	5.3e-05	K	DAVEQQGEVK	K				File3198 Spectrum454 scans: 2946
1	LYAR_HUMAN	Cell growth-regulating nucleolar protein OS=Homo sapiens GN=LYAR PE=1 SV=2	23653	44044	960	960	59	59	3051	1	1	1	551.772	1101.53	2	1101.53	-0.0013	176	185	0	39.63	0.0019	K	DAVEQQGEVK	K				File3196 Spectrum505 scans: 3030
1	LYAR_HUMAN	Cell growth-regulating nucleolar protein OS=Homo sapiens GN=LYAR PE=1 SV=2	23653	44044	960	960	59	59	3052	1	1	1	551.772	1101.53	2	1101.53	-0.0007	176	185	0	57.6	3e-05	K	DAVEQQGEVK	K				File3198 Spectrum718 scans: 3347
1	LYAR_HUMAN	Cell growth-regulating nucleolar protein OS=Homo sapiens GN=LYAR PE=1 SV=2	23653	44044	960	960	59	59	3053	1	1	1	551.772	1101.53	2	1101.53	0	176	185	0	55.44	4.6e-05	K	DAVEQQGEVK	K				File3198 Spectrum835 scans: 3512
1	LYAR_HUMAN	Cell growth-regulating nucleolar protein OS=Homo sapiens GN=LYAR PE=1 SV=2	23653	44044	960	960	59	59	3054	1	1	1	551.773	1101.53	2	1101.53	0.0003	176	185	0	38.87	0.0027	K	DAVEQQGEVK	K				File3198 Spectrum1091 scans: 3844
1	LYAR_HUMAN	Cell growth-regulating nucleolar protein OS=Homo sapiens GN=LYAR PE=1 SV=2	23653	44044	960	960	59	59	3055	1	1	1	551.773	1101.53	2	1101.53	0.0003	176	185	0	58.23	3.1e-05	K	DAVEQQGEVK	K				File3196 Spectrum737 scans: 3318
1	LYAR_HUMAN	Cell growth-regulating nucleolar protein OS=Homo sapiens GN=LYAR PE=1 SV=2	23653	44044	960	960	59	59	3056	1	1	1	551.773	1101.53	2	1101.53	0.0004	176	185	0	48.69	0.00028	K	DAVEQQGEVK	K				File3198 Spectrum665 scans: 3267
1	LYAR_HUMAN	Cell growth-regulating nucleolar protein OS=Homo sapiens GN=LYAR PE=1 SV=2	23653	44044	960	960	59	59	3057	1	1	1	551.773	1101.53	2	1101.53	0.0009	176	185	0	61.8	1.3e-05	K	DAVEQQGEVK	K				File3198 Spectrum963 scans: 3678
1	LYAR_HUMAN	Cell growth-regulating nucleolar protein OS=Homo sapiens GN=LYAR PE=1 SV=2	23653	44044	960	960	59	59	3058	1	1	1	551.773	1101.53	2	1101.53	0.001	176	185	0	59.12	2.5e-05	K	DAVEQQGEVK	K				File3198 Spectrum773 scans: 3429
1	LYAR_HUMAN	Cell growth-regulating nucleolar protein OS=Homo sapiens GN=LYAR PE=1 SV=2	23653	44044	960	960	59	59	3059	1	1	1	551.773	1101.53	2	1101.53	0.001	176	185	0	46.86	0.00042	K	DAVEQQGEVK	K				File3196 Spectrum866 scans: 3500
1	LYAR_HUMAN	Cell growth-regulating nucleolar protein OS=Homo sapiens GN=LYAR PE=1 SV=2	23653	44044	960	960	59	59	3060	1	1	1	551.773	1101.53	2	1101.53	0.0011	176	185	0	39.53	0.002	K	DAVEQQGEVK	K				File3200 Spectrum971 scans: 3688
1	LYAR_HUMAN	Cell growth-regulating nucleolar protein OS=Homo sapiens GN=LYAR PE=1 SV=2	23653	44044	960	960	59	59	3061	1	1	1	551.773	1101.53	2	1101.53	0.0011	176	185	0	53.3	8.4e-05	K	DAVEQQGEVK	K				File3194 Spectrum555 scans: 3416
1	LYAR_HUMAN	Cell growth-regulating nucleolar protein OS=Homo sapiens GN=LYAR PE=1 SV=2	23653	44044	960	960	59	59	3062	1	1	1	551.773	1101.53	2	1101.53	0.0011	176	185	0	55.71	4.8e-05	K	DAVEQQGEVK	K				File3200 Spectrum758 scans: 3391
1	LYAR_HUMAN	Cell growth-regulating nucleolar protein OS=Homo sapiens GN=LYAR PE=1 SV=2	23653	44044	960	960	59	59	3063	1	1	1	551.773	1101.53	2	1101.53	0.0011	176	185	0	49.75	0.00019	K	DAVEQQGEVK	K				File3198 Spectrum901 scans: 3595
1	LYAR_HUMAN	Cell growth-regulating nucleolar protein OS=Homo sapiens GN=LYAR PE=1 SV=2	23653	44044	960	960	59	59	3064	1	1	1	551.773	1101.53	2	1101.53	0.0013	176	185	0	59.05	2.2e-05	K	DAVEQQGEVK	K				File3200 Spectrum698 scans: 3307
1	LYAR_HUMAN	Cell growth-regulating nucleolar protein OS=Homo sapiens GN=LYAR PE=1 SV=2	23653	44044	960	960	59	59	3065	1	1	1	551.773	1101.53	2	1101.53	0.0014	176	185	0	42.29	0.0011	K	DAVEQQGEVK	K				File3196 Spectrum1004 scans: 3680
1	LYAR_HUMAN	Cell growth-regulating nucleolar protein OS=Homo sapiens GN=LYAR PE=1 SV=2	23653	44044	960	960	59	59	3066	1	1	1	551.773	1101.53	2	1101.53	0.0014	176	185	0	51.1	0.00014	K	DAVEQQGEVK	K				File3196 Spectrum790 scans: 3398
1	LYAR_HUMAN	Cell growth-regulating nucleolar protein OS=Homo sapiens GN=LYAR PE=1 SV=2	23653	44044	960	960	59	59	3067	1	1	1	551.773	1101.53	2	1101.53	0.0015	176	185	0	44.99	0.00056	K	DAVEQQGEVK	K				File3194 Spectrum689 scans: 3623
1	LYAR_HUMAN	Cell growth-regulating nucleolar protein OS=Homo sapiens GN=LYAR PE=1 SV=2	23653	44044	960	960	59	59	3068	1	1	1	551.773	1101.53	2	1101.53	0.0016	176	185	0	44.24	0.00068	K	DAVEQQGEVK	K				File3200 Spectrum921 scans: 3614
1	LYAR_HUMAN	Cell growth-regulating nucleolar protein OS=Homo sapiens GN=LYAR PE=1 SV=2	23653	44044	960	960	59	59	3069	1	1	1	551.773	1101.53	2	1101.53	0.0016	176	185	0	45.66	0.00049	K	DAVEQQGEVK	K				File3200 Spectrum642 scans: 3231
1	LYAR_HUMAN	Cell growth-regulating nucleolar protein OS=Homo sapiens GN=LYAR PE=1 SV=2	23653	44044	960	960	59	59	3071	1	1	1	551.773	1101.53	2	1101.53	0.002	176	185	0	53.4	8.3e-05	K	DAVEQQGEVK	K				File3200 Spectrum868 scans: 3541
1	LYAR_HUMAN	Cell growth-regulating nucleolar protein OS=Homo sapiens GN=LYAR PE=1 SV=2	23653	44044	960	960	59	59	3072	1	1	1	551.773	1101.53	2	1101.53	0.002	176	185	0	52.44	0.0001	K	DAVEQQGEVK	K				File3200 Spectrum807 scans: 3464
1	LYAR_HUMAN	Cell growth-regulating nucleolar protein OS=Homo sapiens GN=LYAR PE=1 SV=2	23653	44044	960	960	59	59	3074	1	1	1	551.774	1101.53	2	1101.53	0.0024	176	185	0	51.31	0.00013	K	DAVEQQGEVK	K				File3194 Spectrum639 scans: 3547
1	LYAR_HUMAN	Cell growth-regulating nucleolar protein OS=Homo sapiens GN=LYAR PE=1 SV=2	23653	44044	960	960	59	59	3075	1	1	1	551.774	1101.53	2	1101.53	0.0027	176	185	0	45.42	0.00052	K	DAVEQQGEVK	K				File3194 Spectrum517 scans: 3342
1	LYAR_HUMAN	Cell growth-regulating nucleolar protein OS=Homo sapiens GN=LYAR PE=1 SV=2	23653	44044	960	960	59	59	3076	1	1	1	551.774	1101.53	2	1101.53	0.003	176	185	0	43.1	0.00089	K	DAVEQQGEVK	K				File3200 Spectrum465 scans: 2975
1	LYAR_HUMAN	Cell growth-regulating nucleolar protein OS=Homo sapiens GN=LYAR PE=1 SV=2	23653	44044	960	960	59	59	3077	1	1	1	551.774	1101.53	2	1101.53	0.0033	176	185	0	44.87	0.00059	K	DAVEQQGEVK	K				File3200 Spectrum1075 scans: 3835
1	LYAR_HUMAN	Cell growth-regulating nucleolar protein OS=Homo sapiens GN=LYAR PE=1 SV=2	23653	44044	960	960	59	59	3078	1	1	1	551.775	1101.54	2	1101.53	0.0054	176	185	0	51.74	0.00015	K	DAVEQQGEVK	K				File3198 Spectrum496 scans: 3030
1	LYAR_HUMAN	Cell growth-regulating nucleolar protein OS=Homo sapiens GN=LYAR PE=1 SV=2	23653	44044	960	960	59	59	3079	1	1	1	551.775	1101.54	2	1101.53	0.0058	176	185	0	27.43	0.042	K	DAVEQQGEVK	K				File3194 Spectrum348 scans: 3062
1	LYAR_HUMAN	Cell growth-regulating nucleolar protein OS=Homo sapiens GN=LYAR PE=1 SV=2	23653	44044	960	960	59	59	3285	1	1	1	556.284	1110.55	2	1110.56	-0.0026	321	330	0	36.75	0.003	K	QAPDNEITIK	K	Gln->pyro-Glu (N-term Q)	2.0000000000.0		File3196 Spectrum3612 scans: 6705
1	LYAR_HUMAN	Cell growth-regulating nucleolar protein OS=Homo sapiens GN=LYAR PE=1 SV=2	23653	44044	960	960	59	59	3286	1	1	1	556.284	1110.55	2	1110.56	-0.002	321	330	0	46.96	0.00031	K	QAPDNEITIK	K	Gln->pyro-Glu (N-term Q)	2.0000000000.0		File3198 Spectrum3497 scans: 6849
1	LYAR_HUMAN	Cell growth-regulating nucleolar protein OS=Homo sapiens GN=LYAR PE=1 SV=2	23653	44044	960	960	59	59	3292	1	1	1	556.286	1110.56	2	1110.56	0.0012	321	330	0	33.96	0.0076	K	QAPDNEITIK	K	Gln->pyro-Glu (N-term Q)	2.0000000000.0		File3194 Spectrum3125 scans: 6594
1	LYAR_HUMAN	Cell growth-regulating nucleolar protein OS=Homo sapiens GN=LYAR PE=1 SV=2	23653	44044	960	960	59	59	3293	1	1	1	556.286	1110.56	2	1110.56	0.0017	321	330	0	39.13	0.0022	K	QAPDNEITIK	K	Gln->pyro-Glu (N-term Q)	2.0000000000.0		File3198 Spectrum3438 scans: 6764
1	LYAR_HUMAN	Cell growth-regulating nucleolar protein OS=Homo sapiens GN=LYAR PE=1 SV=2	23653	44044	960	960	59	59	3294	1	1	1	556.287	1110.56	2	1110.56	0.0036	321	330	0	29.72	0.019	K	QAPDNEITIK	K	Gln->pyro-Glu (N-term Q)	2.0000000000.0		File3200 Spectrum3320 scans: 6558
1	LYAR_HUMAN	Cell growth-regulating nucleolar protein OS=Homo sapiens GN=LYAR PE=1 SV=2	23653	44044	960	960	59	59	3580	1	1	1	563.765	1125.52	2	1125.52	-0.0004	208	216	0	33.79	0.0041	K	LENHQENSR	N				File3198 Spectrum563 scans: 3112
1	LYAR_HUMAN	Cell growth-regulating nucleolar protein OS=Homo sapiens GN=LYAR PE=1 SV=2	23653	44044	960	960	59	59	3584	1	1	1	563.766	1125.52	2	1125.52	0.0012	208	216	0	30.76	0.0081	K	LENHQENSR	N				File3198 Spectrum8 scans: 1909
1	LYAR_HUMAN	Cell growth-regulating nucleolar protein OS=Homo sapiens GN=LYAR PE=1 SV=2	23653	44044	960	960	59	59	3585	1	1	1	563.766	1125.52	2	1125.52	0.0013	208	216	0	26.75	0.02	K	LENHQENSR	N				File3198 Spectrum3 scans: 1723
1	LYAR_HUMAN	Cell growth-regulating nucleolar protein OS=Homo sapiens GN=LYAR PE=1 SV=2	23653	44044	960	960	59	59	3588	1	1	1	563.766	1125.52	2	1125.52	0.0017	208	216	0	26.29	0.022	K	LENHQENSR	N				File3198 Spectrum7 scans: 1872
1	LYAR_HUMAN	Cell growth-regulating nucleolar protein OS=Homo sapiens GN=LYAR PE=1 SV=2	23653	44044	960	960	59	59	3629	1	1	1	564.798	1127.58	2	1127.58	-0.0002	321	330	0	49.37	0.00023	K	QAPDNEITIK	K				File3198 Spectrum2333 scans: 5427
1	LYAR_HUMAN	Cell growth-regulating nucleolar protein OS=Homo sapiens GN=LYAR PE=1 SV=2	23653	44044	960	960	59	59	3630	1	1	1	564.798	1127.58	2	1127.58	-0.0001	321	330	0	49.74	0.00021	K	QAPDNEITIK	K				File3194 Spectrum1905 scans: 5109
1	LYAR_HUMAN	Cell growth-regulating nucleolar protein OS=Homo sapiens GN=LYAR PE=1 SV=2	23653	44044	960	960	59	59	3631	1	1	1	564.798	1127.58	2	1127.58	0.0001	321	330	0	35.76	0.0066	K	QAPDNEITIK	K				File3196 Spectrum2240 scans: 5117
1	LYAR_HUMAN	Cell growth-regulating nucleolar protein OS=Homo sapiens GN=LYAR PE=1 SV=2	23653	44044	960	960	59	59	3632	1	1	1	564.798	1127.58	2	1127.58	0.0003	321	330	0	64.53	8.8e-06	K	QAPDNEITIK	K				File3198 Spectrum2042 scans: 5009
1	LYAR_HUMAN	Cell growth-regulating nucleolar protein OS=Homo sapiens GN=LYAR PE=1 SV=2	23653	44044	960	960	59	59	3634	1	1	1	564.799	1127.58	2	1127.58	0.0008	321	330	0	50.21	0.00024	K	QAPDNEITIK	K				File3198 Spectrum2089 scans: 5092
1	LYAR_HUMAN	Cell growth-regulating nucleolar protein OS=Homo sapiens GN=LYAR PE=1 SV=2	23653	44044	960	960	59	59	3635	1	1	1	564.799	1127.58	2	1127.58	0.0009	321	330	0	27.78	0.042	K	QAPDNEITIK	K				File3198 Spectrum2735 scans: 5950
1	LYAR_HUMAN	Cell growth-regulating nucleolar protein OS=Homo sapiens GN=LYAR PE=1 SV=2	23653	44044	960	960	59	59	3636	1	1	1	564.799	1127.58	2	1127.58	0.0011	321	330	0	54.53	8.8e-05	K	QAPDNEITIK	K				File3200 Spectrum2127 scans: 5080
1	LYAR_HUMAN	Cell growth-regulating nucleolar protein OS=Homo sapiens GN=LYAR PE=1 SV=2	23653	44044	960	960	59	59	3637	1	1	1	564.799	1127.58	2	1127.58	0.0012	321	330	0	64.52	8.8e-06	K	QAPDNEITIK	K				File3196 Spectrum2315 scans: 5205
1	LYAR_HUMAN	Cell growth-regulating nucleolar protein OS=Homo sapiens GN=LYAR PE=1 SV=2	23653	44044	960	960	59	59	3638	1	1	1	564.799	1127.58	2	1127.58	0.0012	321	330	0	41.85	0.0016	K	QAPDNEITIK	K				File3194 Spectrum1965 scans: 5191
1	LYAR_HUMAN	Cell growth-regulating nucleolar protein OS=Homo sapiens GN=LYAR PE=1 SV=2	23653	44044	960	960	59	59	3639	1	1	1	564.799	1127.58	2	1127.58	0.0016	321	330	0	28.9	0.028	K	QAPDNEITIK	K				File3198 Spectrum1986 scans: 4932
1	LYAR_HUMAN	Cell growth-regulating nucleolar protein OS=Homo sapiens GN=LYAR PE=1 SV=2	23653	44044	960	960	59	59	3642	1	1	1	564.8	1127.58	2	1127.58	0.0027	321	330	0	39.93	0.0022	K	QAPDNEITIK	K				File3198 Spectrum2484 scans: 5625
1	LYAR_HUMAN	Cell growth-regulating nucleolar protein OS=Homo sapiens GN=LYAR PE=1 SV=2	23653	44044	960	960	59	59	5223	1	1	1	615.819	1229.62	2	1229.63	-0.0012	176	186	1	45.87	0.00061	K	DAVEQQGEVKK	N				File3200 Spectrum154 scans: 2589
1	LYAR_HUMAN	Cell growth-regulating nucleolar protein OS=Homo sapiens GN=LYAR PE=1 SV=2	23653	44044	960	960	59	59	5224	1	1	1	615.819	1229.62	2	1229.63	-0.0012	176	186	1	53.33	0.00011	K	DAVEQQGEVKK	N				File3198 Spectrum287 scans: 2745
1	LYAR_HUMAN	Cell growth-regulating nucleolar protein OS=Homo sapiens GN=LYAR PE=1 SV=2	23653	44044	960	960	59	59	5226	1	1	1	615.82	1229.63	2	1229.63	0.0001	176	186	1	43.36	0.0013	K	DAVEQQGEVKK	N				File3196 Spectrum162 scans: 2621
1	LYAR_HUMAN	Cell growth-regulating nucleolar protein OS=Homo sapiens GN=LYAR PE=1 SV=2	23653	44044	960	960	59	59	5227	1	1	1	615.82	1229.63	2	1229.63	0.0002	176	186	1	36.35	0.0066	K	DAVEQQGEVKK	N				File3198 Spectrum428 scans: 2913
1	LYAR_HUMAN	Cell growth-regulating nucleolar protein OS=Homo sapiens GN=LYAR PE=1 SV=2	23653	44044	960	960	59	59	5230	1	1	1	615.82	1229.63	2	1229.63	0.0005	176	186	1	49.56	0.00032	K	DAVEQQGEVKK	N				File3198 Spectrum155 scans: 2572
1	LYAR_HUMAN	Cell growth-regulating nucleolar protein OS=Homo sapiens GN=LYAR PE=1 SV=2	23653	44044	960	960	59	59	5231	1	1	1	615.82	1229.63	2	1229.63	0.0008	176	186	1	41.79	0.0019	K	DAVEQQGEVKK	N				File3194 Spectrum93 scans: 2677
1	LYAR_HUMAN	Cell growth-regulating nucleolar protein OS=Homo sapiens GN=LYAR PE=1 SV=2	23653	44044	960	960	59	59	5232	1	1	1	615.82	1229.63	2	1229.63	0.0009	176	186	1	52.09	0.00018	K	DAVEQQGEVKK	N				File3198 Spectrum357 scans: 2830
1	LYAR_HUMAN	Cell growth-regulating nucleolar protein OS=Homo sapiens GN=LYAR PE=1 SV=2	23653	44044	960	960	59	59	5233	1	1	1	615.82	1229.63	2	1229.63	0.0009	176	186	1	43.7	0.0012	K	DAVEQQGEVKK	N				File3196 Spectrum302 scans: 2787
1	LYAR_HUMAN	Cell growth-regulating nucleolar protein OS=Homo sapiens GN=LYAR PE=1 SV=2	23653	44044	960	960	59	59	5234	1	1	1	615.82	1229.63	2	1229.63	0.0009	176	186	1	47.69	0.00049	K	DAVEQQGEVKK	N				File3200 Spectrum218 scans: 2674
1	LYAR_HUMAN	Cell growth-regulating nucleolar protein OS=Homo sapiens GN=LYAR PE=1 SV=2	23653	44044	960	960	59	59	5235	1	1	1	615.82	1229.63	2	1229.63	0.0011	176	186	1	30.72	0.023	K	DAVEQQGEVKK	N				File3194 Spectrum296 scans: 2987
1	LYAR_HUMAN	Cell growth-regulating nucleolar protein OS=Homo sapiens GN=LYAR PE=1 SV=2	23653	44044	960	960	59	59	5236	1	1	1	615.821	1229.63	2	1229.63	0.0013	176	186	1	42.21	0.0016	K	DAVEQQGEVKK	N				File3200 Spectrum362 scans: 2848
1	LYAR_HUMAN	Cell growth-regulating nucleolar protein OS=Homo sapiens GN=LYAR PE=1 SV=2	23653	44044	960	960	59	59	5237	1	1	1	615.821	1229.63	2	1229.63	0.0013	176	186	1	51.19	0.0002	K	DAVEQQGEVKK	N				File3200 Spectrum289 scans: 2763
1	LYAR_HUMAN	Cell growth-regulating nucleolar protein OS=Homo sapiens GN=LYAR PE=1 SV=2	23653	44044	960	960	59	59	5238	1	1	1	615.821	1229.63	2	1229.63	0.0014	176	186	1	48.01	0.00043	K	DAVEQQGEVKK	N				File3194 Spectrum200 scans: 2835
1	LYAR_HUMAN	Cell growth-regulating nucleolar protein OS=Homo sapiens GN=LYAR PE=1 SV=2	23653	44044	960	960	59	59	5239	1	1	1	615.821	1229.63	2	1229.63	0.0014	176	186	1	47.74	0.00045	K	DAVEQQGEVKK	N				File3198 Spectrum217 scans: 2658
1	LYAR_HUMAN	Cell growth-regulating nucleolar protein OS=Homo sapiens GN=LYAR PE=1 SV=2	23653	44044	960	960	59	59	5240	1	1	1	615.821	1229.63	2	1229.63	0.0015	176	186	1	44.4	0.00098	K	DAVEQQGEVKK	N				File3196 Spectrum231 scans: 2702
1	LYAR_HUMAN	Cell growth-regulating nucleolar protein OS=Homo sapiens GN=LYAR PE=1 SV=2	23653	44044	960	960	59	59	5242	1	1	1	615.821	1229.63	2	1229.63	0.0018	176	186	1	30.86	0.022	K	DAVEQQGEVKK	N				File3200 Spectrum426 scans: 2926
1	LYAR_HUMAN	Cell growth-regulating nucleolar protein OS=Homo sapiens GN=LYAR PE=1 SV=2	23653	44044	960	960	59	59	5245	1	1	1	615.821	1229.63	2	1229.63	0.0022	176	186	1	50.47	0.00024	K	DAVEQQGEVKK	N				File3194 Spectrum144 scans: 2756
1	LYAR_HUMAN	Cell growth-regulating nucleolar protein OS=Homo sapiens GN=LYAR PE=1 SV=2	23653	44044	960	960	59	59	5383	1	1	1	620.331	1238.65	2	1238.65	-0.0024	321	331	1	28.75	0.025	K	QAPDNEITIKK	L	Gln->pyro-Glu (N-term Q)	2.00000000000.0		File3196 Spectrum1470 scans: 4250
1	LYAR_HUMAN	Cell growth-regulating nucleolar protein OS=Homo sapiens GN=LYAR PE=1 SV=2	23653	44044	960	960	59	59	5387	1	1	1	620.333	1238.65	2	1238.65	0.0007	321	331	1	39.44	0.0022	K	QAPDNEITIKK	L	Gln->pyro-Glu (N-term Q)	2.00000000000.0		File3198 Spectrum2243 scans: 5309
1	LYAR_HUMAN	Cell growth-regulating nucleolar protein OS=Homo sapiens GN=LYAR PE=1 SV=2	23653	44044	960	960	59	59	5388	1	1	1	620.333	1238.65	2	1238.65	0.0007	321	331	1	36.82	0.004	K	QAPDNEITIKK	L	Gln->pyro-Glu (N-term Q)	2.00000000000.0		File3198 Spectrum1398 scans: 4237
1	LYAR_HUMAN	Cell growth-regulating nucleolar protein OS=Homo sapiens GN=LYAR PE=1 SV=2	23653	44044	960	960	59	59	5389	1	1	1	620.333	1238.65	2	1238.65	0.0011	321	331	1	37	0.0039	K	QAPDNEITIKK	L	Gln->pyro-Glu (N-term Q)	2.00000000000.0		File3196 Spectrum2443 scans: 5364
1	LYAR_HUMAN	Cell growth-regulating nucleolar protein OS=Homo sapiens GN=LYAR PE=1 SV=2	23653	44044	960	960	59	59	5390	1	1	1	620.333	1238.65	2	1238.65	0.0013	321	331	1	37.5	0.0034	K	QAPDNEITIKK	L	Gln->pyro-Glu (N-term Q)	2.00000000000.0		File3200 Spectrum2247 scans: 5254
1	LYAR_HUMAN	Cell growth-regulating nucleolar protein OS=Homo sapiens GN=LYAR PE=1 SV=2	23653	44044	960	960	59	59	5391	1	1	1	620.333	1238.65	2	1238.65	0.0015	321	331	1	32.8	0.01	K	QAPDNEITIKK	L	Gln->pyro-Glu (N-term Q)	2.00000000000.0		File3194 Spectrum2040 scans: 5293
1	LYAR_HUMAN	Cell growth-regulating nucleolar protein OS=Homo sapiens GN=LYAR PE=1 SV=2	23653	44044	960	960	59	59	5392	1	1	1	620.333	1238.65	2	1238.65	0.0018	321	331	1	27.37	0.035	K	QAPDNEITIKK	L	Gln->pyro-Glu (N-term Q)	2.00000000000.0		File3200 Spectrum1366 scans: 4186
1	LYAR_HUMAN	Cell growth-regulating nucleolar protein OS=Homo sapiens GN=LYAR PE=1 SV=2	23653	44044	960	960	59	59	5394	1	1	1	620.334	1238.65	2	1238.65	0.0023	321	331	1	26.21	0.045	K	QAPDNEITIKK	L	Gln->pyro-Glu (N-term Q)	2.00000000000.0		File3198 Spectrum2297 scans: 5381
1	LYAR_HUMAN	Cell growth-regulating nucleolar protein OS=Homo sapiens GN=LYAR PE=1 SV=2	23653	44044	960	960	59	59	5395	1	1	1	620.334	1238.65	2	1238.65	0.0025	321	331	1	37.56	0.003	K	QAPDNEITIKK	L	Gln->pyro-Glu (N-term Q)	2.00000000000.0		File3194 Spectrum1120 scans: 4179
1	LYAR_HUMAN	Cell growth-regulating nucleolar protein OS=Homo sapiens GN=LYAR PE=1 SV=2	23653	44044	960	960	59	59	5396	1	1	1	620.334	1238.65	2	1238.65	0.0029	321	331	1	32.68	0.01	K	QAPDNEITIKK	L	Gln->pyro-Glu (N-term Q)	2.00000000000.0		File3198 Spectrum2189 scans: 5228
1	LYAR_HUMAN	Cell growth-regulating nucleolar protein OS=Homo sapiens GN=LYAR PE=1 SV=2	23653	44044	960	960	59	59	5397	1	1	1	620.334	1238.65	2	1238.65	0.0033	321	331	1	31.58	0.013	K	QAPDNEITIKK	L	Gln->pyro-Glu (N-term Q)	2.00000000000.0		File3200 Spectrum2188 scans: 5172
1	LYAR_HUMAN	Cell growth-regulating nucleolar protein OS=Homo sapiens GN=LYAR PE=1 SV=2	23653	44044	960	960	59	59	5613	1	1	1	628.846	1255.68	2	1255.68	-0.0005	321	331	1	43.58	0.0012	K	QAPDNEITIKK	L				File3196 Spectrum1459 scans: 4238
1	LYAR_HUMAN	Cell growth-regulating nucleolar protein OS=Homo sapiens GN=LYAR PE=1 SV=2	23653	44044	960	960	59	59	5616	1	1	1	628.846	1255.68	2	1255.68	0.0013	321	331	1	30.63	0.023	K	QAPDNEITIKK	L				File3198 Spectrum1399 scans: 4239
1	LYAR_HUMAN	Cell growth-regulating nucleolar protein OS=Homo sapiens GN=LYAR PE=1 SV=2	23653	44044	960	960	59	59	5947	1	1	1	642.797	1283.58	2	1283.58	-0.0021	51	61	1	42.26	0.00059	K	CISEDQKYGGK	G				File3198 Spectrum580 scans: 3132
1	LYAR_HUMAN	Cell growth-regulating nucleolar protein OS=Homo sapiens GN=LYAR PE=1 SV=2	23653	44044	960	960	59	59	5949	1	1	1	642.798	1283.58	2	1283.58	0.0002	51	61	1	39.48	0.0013	K	CISEDQKYGGK	G				File3196 Spectrum622 scans: 3176
1	LYAR_HUMAN	Cell growth-regulating nucleolar protein OS=Homo sapiens GN=LYAR PE=1 SV=2	23653	44044	960	960	59	59	5950	1	1	1	642.798	1283.58	2	1283.58	0.0005	51	61	1	26.04	0.028	K	CISEDQKYGGK	G				File3200 Spectrum672 scans: 3274
1	LYAR_HUMAN	Cell growth-regulating nucleolar protein OS=Homo sapiens GN=LYAR PE=1 SV=2	23653	44044	960	960	59	59	5951	1	1	1	642.798	1283.58	2	1283.58	0.0009	51	61	1	40.5	0.001	K	CISEDQKYGGK	G				File3196 Spectrum548 scans: 3089
1	LYAR_HUMAN	Cell growth-regulating nucleolar protein OS=Homo sapiens GN=LYAR PE=1 SV=2	23653	44044	960	960	59	59	5952	1	1	1	642.799	1283.58	2	1283.58	0.0018	51	61	1	38.33	0.0015	K	CISEDQKYGGK	G				File3194 Spectrum437 scans: 3208
1	LYAR_HUMAN	Cell growth-regulating nucleolar protein OS=Homo sapiens GN=LYAR PE=1 SV=2	23653	44044	960	960	59	59	5953	1	1	1	642.799	1283.58	2	1283.58	0.0021	51	61	1	43.1	0.00051	K	CISEDQKYGGK	G				File3194 Spectrum391 scans: 3135
1	LYAR_HUMAN	Cell growth-regulating nucleolar protein OS=Homo sapiens GN=LYAR PE=1 SV=2	23653	44044	960	960	59	59	5954	1	1	1	642.799	1283.58	2	1283.58	0.0025	51	61	1	35.35	0.0034	K	CISEDQKYGGK	G				File3200 Spectrum617 scans: 3198
1	LYAR_HUMAN	Cell growth-regulating nucleolar protein OS=Homo sapiens GN=LYAR PE=1 SV=2	23653	44044	960	960	59	59	5955	1	1	1	642.799	1283.58	2	1283.58	0.0026	51	61	1	36.82	0.0025	K	CISEDQKYGGK	G				File3200 Spectrum495 scans: 3034
1	LYAR_HUMAN	Cell growth-regulating nucleolar protein OS=Homo sapiens GN=LYAR PE=1 SV=2	23653	44044	960	960	59	59	5956	1	1	1	642.8	1283.58	2	1283.58	0.0031	51	61	1	41.3	0.00086	K	CISEDQKYGGK	G				File3200 Spectrum564 scans: 3120
1	LYAR_HUMAN	Cell growth-regulating nucleolar protein OS=Homo sapiens GN=LYAR PE=1 SV=2	23653	44044	960	960	59	59	5957	1	1	1	642.8	1283.59	2	1283.58	0.0041	51	61	1	27.2	0.022	K	CISEDQKYGGK	G				File3198 Spectrum505 scans: 3042
1	LYAR_HUMAN	Cell growth-regulating nucleolar protein OS=Homo sapiens GN=LYAR PE=1 SV=2	23653	44044	960	960	59	59	6342	1	1	1	657.862	1313.71	2	1313.71	-0.0001	70	80	1	29.87	0.027	K	GDIKQQAWIQK	I				File3198 Spectrum1952 scans: 4891
1	LYAR_HUMAN	Cell growth-regulating nucleolar protein OS=Homo sapiens GN=LYAR PE=1 SV=2	23653	44044	960	960	59	59	6343	1	1	1	657.862	1313.71	2	1313.71	0	70	80	1	46.4	0.00061	K	GDIKQQAWIQK	I				File3200 Spectrum1955 scans: 4880
1	LYAR_HUMAN	Cell growth-regulating nucleolar protein OS=Homo sapiens GN=LYAR PE=1 SV=2	23653	44044	960	960	59	59	6344	1	1	1	657.862	1313.71	2	1313.71	0.0009	70	80	1	28.08	0.042	K	GDIKQQAWIQK	I				File3196 Spectrum2133 scans: 4993
1	LYAR_HUMAN	Cell growth-regulating nucleolar protein OS=Homo sapiens GN=LYAR PE=1 SV=2	23653	44044	960	960	59	59	6389	1	1	1	660.856	1319.7	2	1319.7	0.0002	350	360	0	57.98	3.9e-05	R	SEEELLVIFNK	K				File3194 Spectrum5277 scans: 9842
1	LYAR_HUMAN	Cell growth-regulating nucleolar protein OS=Homo sapiens GN=LYAR PE=1 SV=2	23653	44044	960	960	59	59	6390	1	1	1	660.857	1319.7	2	1319.7	0.0019	350	360	0	62.72	1.3e-05	R	SEEELLVIFNK	K				File3196 Spectrum6291 scans: 10042
1	LYAR_HUMAN	Cell growth-regulating nucleolar protein OS=Homo sapiens GN=LYAR PE=1 SV=2	23653	44044	960	960	59	59	6391	1	1	1	660.857	1319.7	2	1319.7	0.0021	350	360	0	48.13	0.00039	R	SEEELLVIFNK	K				File3194 Spectrum5246 scans: 9768
1	LYAR_HUMAN	Cell growth-regulating nucleolar protein OS=Homo sapiens GN=LYAR PE=1 SV=2	23653	44044	960	960	59	59	6392	1	1	1	660.857	1319.7	2	1319.7	0.0021	350	360	0	76.21	6e-07	R	SEEELLVIFNK	K				File3198 Spectrum5819 scans: 10095
1	LYAR_HUMAN	Cell growth-regulating nucleolar protein OS=Homo sapiens GN=LYAR PE=1 SV=2	23653	44044	960	960	59	59	6393	1	1	1	660.857	1319.7	2	1319.7	0.0024	350	360	0	65.18	7.7e-06	R	SEEELLVIFNK	K				File3198 Spectrum5774 scans: 10012
1	LYAR_HUMAN	Cell growth-regulating nucleolar protein OS=Homo sapiens GN=LYAR PE=1 SV=2	23653	44044	960	960	59	59	6394	1	1	1	660.857	1319.7	2	1319.7	0.0027	350	360	0	84.56	8.2e-08	R	SEEELLVIFNK	K				File3200 Spectrum5596 scans: 9783
1	LYAR_HUMAN	Cell growth-regulating nucleolar protein OS=Homo sapiens GN=LYAR PE=1 SV=2	23653	44044	960	960	59	59	6397	1	1	1	660.859	1319.7	2	1319.7	0.0062	350	360	0	39.8	0.0025	R	SEEELLVIFNK	K				File3198 Spectrum6256 scans: 10923
1	LYAR_HUMAN	Cell growth-regulating nucleolar protein OS=Homo sapiens GN=LYAR PE=1 SV=2	23653	44044	960	960	59	59	6468	1	1	1	665.352	1328.69	2	1328.69	-0.0037	174	185	1	29.34	0.03	K	VKDAVEQQGEVK	K				File3198 Spectrum1225 scans: 4016
1	LYAR_HUMAN	Cell growth-regulating nucleolar protein OS=Homo sapiens GN=LYAR PE=1 SV=2	23653	44044	960	960	59	59	6469	1	1	1	665.353	1328.69	2	1328.69	-0.0023	174	185	1	42.8	0.0013	K	VKDAVEQQGEVK	K				File3200 Spectrum714 scans: 3330
1	LYAR_HUMAN	Cell growth-regulating nucleolar protein OS=Homo sapiens GN=LYAR PE=1 SV=2	23653	44044	960	960	59	59	6470	1	1	1	665.353	1328.69	2	1328.69	-0.0018	174	185	1	42.46	0.0017	K	VKDAVEQQGEVK	K				File3196 Spectrum698 scans: 3267
1	LYAR_HUMAN	Cell growth-regulating nucleolar protein OS=Homo sapiens GN=LYAR PE=1 SV=2	23653	44044	960	960	59	59	6471	1	1	1	665.353	1328.69	2	1328.69	-0.0017	174	185	1	35.69	0.008	K	VKDAVEQQGEVK	K				File3200 Spectrum845 scans: 3510
1	LYAR_HUMAN	Cell growth-regulating nucleolar protein OS=Homo sapiens GN=LYAR PE=1 SV=2	23653	44044	960	960	59	59	6472	1	1	1	665.353	1328.69	2	1328.69	-0.0016	174	185	1	47.61	0.00051	K	VKDAVEQQGEVK	K				File3198 Spectrum583 scans: 3138
1	LYAR_HUMAN	Cell growth-regulating nucleolar protein OS=Homo sapiens GN=LYAR PE=1 SV=2	23653	44044	960	960	59	59	6473	1	1	1	665.353	1328.69	2	1328.69	-0.0015	174	185	1	42.33	0.0017	K	VKDAVEQQGEVK	K				File3196 Spectrum468 scans: 2983
1	LYAR_HUMAN	Cell growth-regulating nucleolar protein OS=Homo sapiens GN=LYAR PE=1 SV=2	23653	44044	960	960	59	59	6474	1	1	1	665.354	1328.69	2	1328.69	-0.0011	174	185	1	41.76	0.002	K	VKDAVEQQGEVK	K				File3198 Spectrum1104 scans: 3863
1	LYAR_HUMAN	Cell growth-regulating nucleolar protein OS=Homo sapiens GN=LYAR PE=1 SV=2	23653	44044	960	960	59	59	6475	1	1	1	665.354	1328.69	2	1328.69	-0.0006	174	185	1	54.1	0.00011	K	VKDAVEQQGEVK	K				File3198 Spectrum444 scans: 2934
1	LYAR_HUMAN	Cell growth-regulating nucleolar protein OS=Homo sapiens GN=LYAR PE=1 SV=2	23653	44044	960	960	59	59	6477	1	1	1	665.354	1328.69	2	1328.69	-0.0001	174	185	1	49.42	0.00032	K	VKDAVEQQGEVK	K				File3198 Spectrum758 scans: 3408
1	LYAR_HUMAN	Cell growth-regulating nucleolar protein OS=Homo sapiens GN=LYAR PE=1 SV=2	23653	44044	960	960	59	59	6478	1	1	1	665.354	1328.69	2	1328.69	0.0002	174	185	1	53.38	0.00013	K	VKDAVEQQGEVK	K				File3198 Spectrum677 scans: 3288
1	LYAR_HUMAN	Cell growth-regulating nucleolar protein OS=Homo sapiens GN=LYAR PE=1 SV=2	23653	44044	960	960	59	59	6479	1	1	1	665.354	1328.69	2	1328.69	0.0004	174	185	1	48.42	0.0004	K	VKDAVEQQGEVK	K				File3196 Spectrum600 scans: 3150
1	LYAR_HUMAN	Cell growth-regulating nucleolar protein OS=Homo sapiens GN=LYAR PE=1 SV=2	23653	44044	960	960	59	59	6480	1	1	1	665.354	1328.69	2	1328.69	0.0004	174	185	1	53.75	0.00012	K	VKDAVEQQGEVK	K				File3198 Spectrum618 scans: 3192
1	LYAR_HUMAN	Cell growth-regulating nucleolar protein OS=Homo sapiens GN=LYAR PE=1 SV=2	23653	44044	960	960	59	59	6481	1	1	1	665.354	1328.69	2	1328.69	0.0004	174	185	1	57.31	5.2e-05	K	VKDAVEQQGEVK	K				File3198 Spectrum558 scans: 3107
1	LYAR_HUMAN	Cell growth-regulating nucleolar protein OS=Homo sapiens GN=LYAR PE=1 SV=2	23653	44044	960	960	59	59	6482	1	1	1	665.354	1328.69	2	1328.69	0.0005	174	185	1	51.73	0.00019	K	VKDAVEQQGEVK	K				File3198 Spectrum844 scans: 3522
1	LYAR_HUMAN	Cell growth-regulating nucleolar protein OS=Homo sapiens GN=LYAR PE=1 SV=2	23653	44044	960	960	59	59	6483	1	1	1	665.354	1328.69	2	1328.69	0.0007	174	185	1	56.43	6.3e-05	K	VKDAVEQQGEVK	K				File3200 Spectrum569 scans: 3127
1	LYAR_HUMAN	Cell growth-regulating nucleolar protein OS=Homo sapiens GN=LYAR PE=1 SV=2	23653	44044	960	960	59	59	6484	1	1	1	665.355	1328.69	2	1328.69	0.0011	174	185	1	54.7	9.5e-05	K	VKDAVEQQGEVK	K				File3194 Spectrum405 scans: 3156
1	LYAR_HUMAN	Cell growth-regulating nucleolar protein OS=Homo sapiens GN=LYAR PE=1 SV=2	23653	44044	960	960	59	59	6485	1	1	1	665.355	1328.69	2	1328.69	0.0011	174	185	1	38.45	0.004	K	VKDAVEQQGEVK	K				File3198 Spectrum634 scans: 3220
1	LYAR_HUMAN	Cell growth-regulating nucleolar protein OS=Homo sapiens GN=LYAR PE=1 SV=2	23653	44044	960	960	59	59	6486	1	1	1	665.355	1328.69	2	1328.69	0.0013	174	185	1	49.55	0.00031	K	VKDAVEQQGEVK	K				File3200 Spectrum389 scans: 2882
1	LYAR_HUMAN	Cell growth-regulating nucleolar protein OS=Homo sapiens GN=LYAR PE=1 SV=2	23653	44044	960	960	59	59	6487	1	1	1	665.355	1328.69	2	1328.69	0.0015	174	185	1	41.98	0.0018	K	VKDAVEQQGEVK	K				File3200 Spectrum606 scans: 3183
1	LYAR_HUMAN	Cell growth-regulating nucleolar protein OS=Homo sapiens GN=LYAR PE=1 SV=2	23653	44044	960	960	59	59	6488	1	1	1	665.355	1328.7	2	1328.69	0.0016	174	185	1	28.18	0.042	K	VKDAVEQQGEVK	K				File3200 Spectrum1167 scans: 3966
1	LYAR_HUMAN	Cell growth-regulating nucleolar protein OS=Homo sapiens GN=LYAR PE=1 SV=2	23653	44044	960	960	59	59	6489	1	1	1	665.355	1328.7	2	1328.69	0.0017	174	185	1	49.59	0.00031	K	VKDAVEQQGEVK	K				File3200 Spectrum786 scans: 3430
1	LYAR_HUMAN	Cell growth-regulating nucleolar protein OS=Homo sapiens GN=LYAR PE=1 SV=2	23653	44044	960	960	59	59	6490	1	1	1	665.355	1328.7	2	1328.69	0.0018	174	185	1	29.15	0.034	K	VKDAVEQQGEVK	K				File3200 Spectrum1052 scans: 3803
1	LYAR_HUMAN	Cell growth-regulating nucleolar protein OS=Homo sapiens GN=LYAR PE=1 SV=2	23653	44044	960	960	59	59	6491	1	1	1	665.355	1328.7	2	1328.69	0.0018	174	185	1	31.64	0.019	K	VKDAVEQQGEVK	K				File3194 Spectrum449 scans: 3229
1	LYAR_HUMAN	Cell growth-regulating nucleolar protein OS=Homo sapiens GN=LYAR PE=1 SV=2	23653	44044	960	960	59	59	6492	1	1	1	665.355	1328.7	2	1328.69	0.0018	174	185	1	53.1	0.00014	K	VKDAVEQQGEVK	K				File3198 Spectrum910 scans: 3605
1	LYAR_HUMAN	Cell growth-regulating nucleolar protein OS=Homo sapiens GN=LYAR PE=1 SV=2	23653	44044	960	960	59	59	6493	1	1	1	665.355	1328.7	2	1328.69	0.0018	174	185	1	57.74	4.7e-05	K	VKDAVEQQGEVK	K				File3198 Spectrum971 scans: 3687
1	LYAR_HUMAN	Cell growth-regulating nucleolar protein OS=Homo sapiens GN=LYAR PE=1 SV=2	23653	44044	960	960	59	59	6495	1	1	1	665.355	1328.7	2	1328.69	0.0023	174	185	1	49.25	0.00035	K	VKDAVEQQGEVK	K				File3200 Spectrum666 scans: 3265
1	LYAR_HUMAN	Cell growth-regulating nucleolar protein OS=Homo sapiens GN=LYAR PE=1 SV=2	23653	44044	960	960	59	59	6496	1	1	1	665.355	1328.7	2	1328.69	0.0026	174	185	1	32.15	0.018	K	VKDAVEQQGEVK	K				File3200 Spectrum950 scans: 3657
1	LYAR_HUMAN	Cell growth-regulating nucleolar protein OS=Homo sapiens GN=LYAR PE=1 SV=2	23653	44044	960	960	59	59	6497	1	1	1	665.356	1328.7	2	1328.69	0.0029	174	185	1	43.54	0.0013	K	VKDAVEQQGEVK	K				File3200 Spectrum1001 scans: 3730
1	LYAR_HUMAN	Cell growth-regulating nucleolar protein OS=Homo sapiens GN=LYAR PE=1 SV=2	23653	44044	960	960	59	59	6498	1	1	1	665.356	1328.7	2	1328.69	0.003	174	185	1	54.68	0.0001	K	VKDAVEQQGEVK	K				File3200 Spectrum457 scans: 2963
1	LYAR_HUMAN	Cell growth-regulating nucleolar protein OS=Homo sapiens GN=LYAR PE=1 SV=2	23653	44044	960	960	59	59	6500	1	1	1	665.356	1328.7	2	1328.69	0.0032	174	185	1	54.21	0.00011	K	VKDAVEQQGEVK	K				File3200 Spectrum630 scans: 3216
1	LYAR_HUMAN	Cell growth-regulating nucleolar protein OS=Homo sapiens GN=LYAR PE=1 SV=2	23653	44044	960	960	59	59	6501	1	1	1	665.356	1328.7	2	1328.69	0.0035	174	185	1	69.72	2.9e-06	K	VKDAVEQQGEVK	K				File3196 Spectrum529 scans: 3066
1	LYAR_HUMAN	Cell growth-regulating nucleolar protein OS=Homo sapiens GN=LYAR PE=1 SV=2	23653	44044	960	960	59	59	6502	1	1	1	665.356	1328.7	2	1328.69	0.004	174	185	1	54.76	9.1e-05	K	VKDAVEQQGEVK	K				File3200 Spectrum503 scans: 3045
1	LYAR_HUMAN	Cell growth-regulating nucleolar protein OS=Homo sapiens GN=LYAR PE=1 SV=2	23653	44044	960	960	59	59	6503	1	1	1	665.356	1328.7	2	1328.69	0.0041	174	185	1	28.29	0.04	K	VKDAVEQQGEVK	K				File3200 Spectrum1112 scans: 3887
1	LYAR_HUMAN	Cell growth-regulating nucleolar protein OS=Homo sapiens GN=LYAR PE=1 SV=2	23653	44044	960	960	59	59	6504	1	1	1	665.356	1328.7	2	1328.69	0.0043	174	185	1	55.18	8.2e-05	K	VKDAVEQQGEVK	K				File3198 Spectrum378 scans: 2854
1	LYAR_HUMAN	Cell growth-regulating nucleolar protein OS=Homo sapiens GN=LYAR PE=1 SV=2	23653	44044	960	960	59	59	6505	1	1	1	665.356	1328.7	2	1328.69	0.0044	174	185	1	37.12	0.0053	K	VKDAVEQQGEVK	K				File3194 Spectrum496 scans: 3302
1	LYAR_HUMAN	Cell growth-regulating nucleolar protein OS=Homo sapiens GN=LYAR PE=1 SV=2	23653	44044	960	960	59	59	6506	1	1	1	665.356	1328.7	2	1328.69	0.0049	174	185	1	72.79	1.4e-06	K	VKDAVEQQGEVK	K				File3198 Spectrum486 scans: 3015
1	LYAR_HUMAN	Cell growth-regulating nucleolar protein OS=Homo sapiens GN=LYAR PE=1 SV=2	23653	44044	960	960	59	59	6507	1	1	1	665.356	1328.7	2	1328.69	0.0049	174	185	1	56.47	6.1e-05	K	VKDAVEQQGEVK	K				File3194 Spectrum357 scans: 3079
1	LYAR_HUMAN	Cell growth-regulating nucleolar protein OS=Homo sapiens GN=LYAR PE=1 SV=2	23653	44044	960	960	59	59	6858	1	1	1	452.247	1353.72	3	1353.72	0.0007	16	26	1	26.61	0.048	K	IQVEKHVSVCR	N				File3196 Spectrum1232 scans: 3983
1	LYAR_HUMAN	Cell growth-regulating nucleolar protein OS=Homo sapiens GN=LYAR PE=1 SV=2	23653	44044	960	960	59	59	6911	1	1	1	678.866	1355.72	2	1355.72	-0.0012	70	80	1	35.31	0.0079	K	GDIKQQAWIQK	I	Acetyl (N-term)	1.00000000000.0		File3198 Spectrum3428 scans: 6751
1	LYAR_HUMAN	Cell growth-regulating nucleolar protein OS=Homo sapiens GN=LYAR PE=1 SV=2	23653	44044	960	960	59	59	6912	1	1	1	678.868	1355.72	2	1355.72	0.0022	70	80	1	32.3	0.017	K	GDIKQQAWIQK	I	Acetyl (N-term)	1.00000000000.0		File3200 Spectrum3309 scans: 6545
1	LYAR_HUMAN	Cell growth-regulating nucleolar protein OS=Homo sapiens GN=LYAR PE=1 SV=2	23653	44044	960	960	59	59	7482	1	1	1	693.809	1385.6	2	1385.61	-0.0014	257	270	0	68.67	1e-06	K	DSASEEEAHVGAGK	R				File3198 Spectrum865 scans: 3548
1	LYAR_HUMAN	Cell growth-regulating nucleolar protein OS=Homo sapiens GN=LYAR PE=1 SV=2	23653	44044	960	960	59	59	8677	1	1	1	724.903	1447.79	2	1447.79	-0.0012	350	361	1	42.54	0.0011	R	SEEELLVIFNKK	I				File3200 Spectrum4742 scans: 8533
1	LYAR_HUMAN	Cell growth-regulating nucleolar protein OS=Homo sapiens GN=LYAR PE=1 SV=2	23653	44044	960	960	59	59	8678	1	1	1	483.604	1447.79	3	1447.79	-0.0011	350	361	1	36.93	0.004	R	SEEELLVIFNKK	I				File3198 Spectrum5049 scans: 8923
1	LYAR_HUMAN	Cell growth-regulating nucleolar protein OS=Homo sapiens GN=LYAR PE=1 SV=2	23653	44044	960	960	59	59	8680	1	1	1	483.604	1447.79	3	1447.79	-0.0007	350	361	1	48.88	0.00025	R	SEEELLVIFNKK	I				File3198 Spectrum4928 scans: 8755
1	LYAR_HUMAN	Cell growth-regulating nucleolar protein OS=Homo sapiens GN=LYAR PE=1 SV=2	23653	44044	960	960	59	59	8681	1	1	1	483.604	1447.79	3	1447.79	-0.0007	350	361	1	40.08	0.0019	R	SEEELLVIFNKK	I				File3196 Spectrum5343 scans: 8820
1	LYAR_HUMAN	Cell growth-regulating nucleolar protein OS=Homo sapiens GN=LYAR PE=1 SV=2	23653	44044	960	960	59	59	8684	1	1	1	724.903	1447.79	2	1447.79	-0.0004	350	361	1	57.88	3.2e-05	R	SEEELLVIFNKK	I				File3196 Spectrum5279 scans: 8743
1	LYAR_HUMAN	Cell growth-regulating nucleolar protein OS=Homo sapiens GN=LYAR PE=1 SV=2	23653	44044	960	960	59	59	8685	1	1	1	483.605	1447.79	3	1447.79	-0.0002	350	361	1	44.79	0.00065	R	SEEELLVIFNKK	I				File3194 Spectrum4525 scans: 8605
1	LYAR_HUMAN	Cell growth-regulating nucleolar protein OS=Homo sapiens GN=LYAR PE=1 SV=2	23653	44044	960	960	59	59	8686	1	1	1	724.903	1447.79	2	1447.79	0	350	361	1	38.33	0.0029	R	SEEELLVIFNKK	I				File3198 Spectrum5151 scans: 9075
1	LYAR_HUMAN	Cell growth-regulating nucleolar protein OS=Homo sapiens GN=LYAR PE=1 SV=2	23653	44044	960	960	59	59	8687	1	1	1	483.605	1447.79	3	1447.79	0.0001	350	361	1	49.93	0.0002	R	SEEELLVIFNKK	I				File3198 Spectrum4883 scans: 8679
1	LYAR_HUMAN	Cell growth-regulating nucleolar protein OS=Homo sapiens GN=LYAR PE=1 SV=2	23653	44044	960	960	59	59	8688	1	1	1	724.903	1447.79	2	1447.79	0.0001	350	361	1	54.17	7.5e-05	R	SEEELLVIFNKK	I				File3198 Spectrum5394 scans: 9445
1	LYAR_HUMAN	Cell growth-regulating nucleolar protein OS=Homo sapiens GN=LYAR PE=1 SV=2	23653	44044	960	960	59	59	8689	1	1	1	724.903	1447.79	2	1447.79	0.0001	350	361	1	50.86	0.00016	R	SEEELLVIFNKK	I				File3198 Spectrum4923 scans: 8748
1	LYAR_HUMAN	Cell growth-regulating nucleolar protein OS=Homo sapiens GN=LYAR PE=1 SV=2	23653	44044	960	960	59	59	8690	1	1	1	483.605	1447.79	3	1447.79	0.0002	350	361	1	45.01	0.00062	R	SEEELLVIFNKK	I				File3198 Spectrum4996 scans: 8842
1	LYAR_HUMAN	Cell growth-regulating nucleolar protein OS=Homo sapiens GN=LYAR PE=1 SV=2	23653	44044	960	960	59	59	8691	1	1	1	724.904	1447.79	2	1447.79	0.0002	350	361	1	65.15	6e-06	R	SEEELLVIFNKK	I				File3198 Spectrum5291 scans: 9273
1	LYAR_HUMAN	Cell growth-regulating nucleolar protein OS=Homo sapiens GN=LYAR PE=1 SV=2	23653	44044	960	960	59	59	8692	1	1	1	724.904	1447.79	2	1447.79	0.0002	350	361	1	50.57	0.00017	R	SEEELLVIFNKK	I				File3198 Spectrum5447 scans: 9526
1	LYAR_HUMAN	Cell growth-regulating nucleolar protein OS=Homo sapiens GN=LYAR PE=1 SV=2	23653	44044	960	960	59	59	8695	1	1	1	483.605	1447.79	3	1447.79	0.0007	350	361	1	31.64	0.012	R	SEEELLVIFNKK	I				File3200 Spectrum4801 scans: 8615
1	LYAR_HUMAN	Cell growth-regulating nucleolar protein OS=Homo sapiens GN=LYAR PE=1 SV=2	23653	44044	960	960	59	59	8696	1	1	1	724.904	1447.79	2	1447.79	0.0007	350	361	1	47.55	0.0003	R	SEEELLVIFNKK	I				File3196 Spectrum5352 scans: 8830
1	LYAR_HUMAN	Cell growth-regulating nucleolar protein OS=Homo sapiens GN=LYAR PE=1 SV=2	23653	44044	960	960	59	59	8697	1	1	1	724.904	1447.79	2	1447.79	0.0007	350	361	1	62.13	1.1e-05	R	SEEELLVIFNKK	I				File3194 Spectrum4520 scans: 8597
1	LYAR_HUMAN	Cell growth-regulating nucleolar protein OS=Homo sapiens GN=LYAR PE=1 SV=2	23653	44044	960	960	59	59	8698	1	1	1	724.904	1447.79	2	1447.79	0.0009	350	361	1	49.18	0.00021	R	SEEELLVIFNKK	I				File3198 Spectrum5503 scans: 9614
1	LYAR_HUMAN	Cell growth-regulating nucleolar protein OS=Homo sapiens GN=LYAR PE=1 SV=2	23653	44044	960	960	59	59	8700	1	1	1	724.904	1447.79	2	1447.79	0.0013	350	361	1	50.85	0.00014	R	SEEELLVIFNKK	I				File3200 Spectrum4800 scans: 8614
1	LYAR_HUMAN	Cell growth-regulating nucleolar protein OS=Homo sapiens GN=LYAR PE=1 SV=2	23653	44044	960	960	59	59	8702	1	1	1	724.904	1447.79	2	1447.79	0.0016	350	361	1	43.38	0.00084	R	SEEELLVIFNKK	I				File3194 Spectrum4469 scans: 8520
1	LYAR_HUMAN	Cell growth-regulating nucleolar protein OS=Homo sapiens GN=LYAR PE=1 SV=2	23653	44044	960	960	59	59	8703	1	1	1	724.904	1447.79	2	1447.79	0.0017	350	361	1	47.46	0.00033	R	SEEELLVIFNKK	I				File3198 Spectrum5101 scans: 8995
1	LYAR_HUMAN	Cell growth-regulating nucleolar protein OS=Homo sapiens GN=LYAR PE=1 SV=2	23653	44044	960	960	59	59	8704	1	1	1	724.904	1447.79	2	1447.79	0.0021	350	361	1	50.24	0.00017	R	SEEELLVIFNKK	I				File3198 Spectrum5042 scans: 8913
1	LYAR_HUMAN	Cell growth-regulating nucleolar protein OS=Homo sapiens GN=LYAR PE=1 SV=2	23653	44044	960	960	59	59	8705	1	1	1	724.904	1447.79	2	1447.79	0.0021	350	361	1	53.92	7.2e-05	R	SEEELLVIFNKK	I				File3198 Spectrum4879 scans: 8674
1	LYAR_HUMAN	Cell growth-regulating nucleolar protein OS=Homo sapiens GN=LYAR PE=1 SV=2	23653	44044	960	960	59	59	8706	1	1	1	724.904	1447.79	2	1447.79	0.0023	350	361	1	33.13	0.0087	R	SEEELLVIFNKK	I				File3194 Spectrum4559 scans: 8664
1	LYAR_HUMAN	Cell growth-regulating nucleolar protein OS=Homo sapiens GN=LYAR PE=1 SV=2	23653	44044	960	960	59	59	8707	1	1	1	724.905	1447.8	2	1447.79	0.0029	350	361	1	62.56	9.9e-06	R	SEEELLVIFNKK	I				File3198 Spectrum4987 scans: 8832
1	LYAR_HUMAN	Cell growth-regulating nucleolar protein OS=Homo sapiens GN=LYAR PE=1 SV=2	23653	44044	960	960	59	59	8709	1	1	1	724.905	1447.8	2	1447.79	0.0037	350	361	1	65.13	5.4e-06	R	SEEELLVIFNKK	I				File3198 Spectrum5567 scans: 9701
1	LYAR_HUMAN	Cell growth-regulating nucleolar protein OS=Homo sapiens GN=LYAR PE=1 SV=2	23653	44044	960	960	59	59	8710	1	1	1	724.906	1447.8	2	1447.79	0.0044	350	361	1	49.42	0.0002	R	SEEELLVIFNKK	I				File3198 Spectrum6218 scans: 10860
1	LYAR_HUMAN	Cell growth-regulating nucleolar protein OS=Homo sapiens GN=LYAR PE=1 SV=2	23653	44044	960	960	59	59	8712	1	1	1	724.907	1447.8	2	1447.79	0.0065	350	361	1	37.97	0.0025	R	SEEELLVIFNKK	I				File3198 Spectrum6294 scans: 10980
1	LYAR_HUMAN	Cell growth-regulating nucleolar protein OS=Homo sapiens GN=LYAR PE=1 SV=2	23653	44044	960	960	59	59	8819	1	1	1	729.401	1456.79	2	1456.79	-0.0015	174	186	2	43.82	0.0011	K	VKDAVEQQGEVKK	N				File3198 Spectrum283 scans: 2740
1	LYAR_HUMAN	Cell growth-regulating nucleolar protein OS=Homo sapiens GN=LYAR PE=1 SV=2	23653	44044	960	960	59	59	8820	1	1	1	486.603	1456.79	3	1456.79	-0.0009	174	186	2	46.35	0.00061	K	VKDAVEQQGEVKK	N				File3200 Spectrum189 scans: 2641
1	LYAR_HUMAN	Cell growth-regulating nucleolar protein OS=Homo sapiens GN=LYAR PE=1 SV=2	23653	44044	960	960	59	59	8821	1	1	1	486.603	1456.79	3	1456.79	-0.0007	174	186	2	39.41	0.003	K	VKDAVEQQGEVKK	N				File3198 Spectrum473 scans: 2989
1	LYAR_HUMAN	Cell growth-regulating nucleolar protein OS=Homo sapiens GN=LYAR PE=1 SV=2	23653	44044	960	960	59	59	8823	1	1	1	486.603	1456.79	3	1456.79	-0.0007	174	186	2	27.86	0.043	K	VKDAVEQQGEVKK	N				File3198 Spectrum771 scans: 3426
1	LYAR_HUMAN	Cell growth-regulating nucleolar protein OS=Homo sapiens GN=LYAR PE=1 SV=2	23653	44044	960	960	59	59	8829	1	1	1	729.402	1456.79	2	1456.79	0	174	186	2	66.45	6e-06	K	VKDAVEQQGEVKK	N				File3198 Spectrum189 scans: 2626
1	LYAR_HUMAN	Cell growth-regulating nucleolar protein OS=Homo sapiens GN=LYAR PE=1 SV=2	23653	44044	960	960	59	59	8831	1	1	1	486.603	1456.79	3	1456.79	0.0001	174	186	2	49.06	0.00033	K	VKDAVEQQGEVKK	N				File3200 Spectrum219 scans: 2675
1	LYAR_HUMAN	Cell growth-regulating nucleolar protein OS=Homo sapiens GN=LYAR PE=1 SV=2	23653	44044	960	960	59	59	8832	1	1	1	729.402	1456.79	2	1456.79	0.0001	174	186	2	31	0.021	K	VKDAVEQQGEVKK	N				File3200 Spectrum359 scans: 2844
1	LYAR_HUMAN	Cell growth-regulating nucleolar protein OS=Homo sapiens GN=LYAR PE=1 SV=2	23653	44044	960	960	59	59	8833	1	1	1	486.603	1456.79	3	1456.79	0.0002	174	186	2	33.01	0.013	K	VKDAVEQQGEVKK	N				File3200 Spectrum417 scans: 2915
1	LYAR_HUMAN	Cell growth-regulating nucleolar protein OS=Homo sapiens GN=LYAR PE=1 SV=2	23653	44044	960	960	59	59	8834	1	1	1	486.603	1456.79	3	1456.79	0.0002	174	186	2	31.71	0.018	K	VKDAVEQQGEVKK	N				File3198 Spectrum1055 scans: 3792
1	LYAR_HUMAN	Cell growth-regulating nucleolar protein OS=Homo sapiens GN=LYAR PE=1 SV=2	23653	44044	960	960	59	59	8835	1	1	1	486.603	1456.79	3	1456.79	0.0002	174	186	2	31.08	0.021	K	VKDAVEQQGEVKK	N				File3198 Spectrum421 scans: 2905
1	LYAR_HUMAN	Cell growth-regulating nucleolar protein OS=Homo sapiens GN=LYAR PE=1 SV=2	23653	44044	960	960	59	59	8836	1	1	1	486.603	1456.79	3	1456.79	0.0003	174	186	2	41.69	0.0018	K	VKDAVEQQGEVKK	N				File3194 Spectrum179 scans: 2805
1	LYAR_HUMAN	Cell growth-regulating nucleolar protein OS=Homo sapiens GN=LYAR PE=1 SV=2	23653	44044	960	960	59	59	8837	1	1	1	486.604	1456.79	3	1456.79	0.0004	174	186	2	37.28	0.005	K	VKDAVEQQGEVKK	N				File3198 Spectrum281 scans: 2738
1	LYAR_HUMAN	Cell growth-regulating nucleolar protein OS=Homo sapiens GN=LYAR PE=1 SV=2	23653	44044	960	960	59	59	8839	1	1	1	486.604	1456.79	3	1456.79	0.0006	174	186	2	34.65	0.0088	K	VKDAVEQQGEVKK	N				File3198 Spectrum712 scans: 3339
1	LYAR_HUMAN	Cell growth-regulating nucleolar protein OS=Homo sapiens GN=LYAR PE=1 SV=2	23653	44044	960	960	59	59	8841	1	1	1	486.604	1456.79	3	1456.79	0.0007	174	186	2	64.42	9.8e-06	K	VKDAVEQQGEVKK	N				File3200 Spectrum122 scans: 2554
1	LYAR_HUMAN	Cell growth-regulating nucleolar protein OS=Homo sapiens GN=LYAR PE=1 SV=2	23653	44044	960	960	59	59	8842	1	1	1	486.604	1456.79	3	1456.79	0.0008	174	186	2	49.18	0.00033	K	VKDAVEQQGEVKK	N				File3196 Spectrum149 scans: 2607
1	LYAR_HUMAN	Cell growth-regulating nucleolar protein OS=Homo sapiens GN=LYAR PE=1 SV=2	23653	44044	960	960	59	59	8845	1	1	1	486.604	1456.79	3	1456.79	0.0012	174	186	2	44.1	0.001	K	VKDAVEQQGEVKK	N				File3200 Spectrum272 scans: 2744
1	LYAR_HUMAN	Cell growth-regulating nucleolar protein OS=Homo sapiens GN=LYAR PE=1 SV=2	23653	44044	960	960	59	59	8847	1	1	1	486.604	1456.79	3	1456.79	0.0014	174	186	2	35.8	0.007	K	VKDAVEQQGEVKK	N				File3198 Spectrum528 scans: 3072
1	LYAR_HUMAN	Cell growth-regulating nucleolar protein OS=Homo sapiens GN=LYAR PE=1 SV=2	23653	44044	960	960	59	59	8848	1	1	1	486.604	1456.79	3	1456.79	0.0014	174	186	2	49.17	0.00032	K	VKDAVEQQGEVKK	N				File3196 Spectrum223 scans: 2693
1	LYAR_HUMAN	Cell growth-regulating nucleolar protein OS=Homo sapiens GN=LYAR PE=1 SV=2	23653	44044	960	960	59	59	8849	1	1	1	729.402	1456.79	2	1456.79	0.0015	174	186	2	36.46	0.006	K	VKDAVEQQGEVKK	N				File3200 Spectrum280 scans: 2753
1	LYAR_HUMAN	Cell growth-regulating nucleolar protein OS=Homo sapiens GN=LYAR PE=1 SV=2	23653	44044	960	960	59	59	8850	1	1	1	486.604	1456.79	3	1456.79	0.0015	174	186	2	47.31	0.00049	K	VKDAVEQQGEVKK	N				File3198 Spectrum207 scans: 2647
1	LYAR_HUMAN	Cell growth-regulating nucleolar protein OS=Homo sapiens GN=LYAR PE=1 SV=2	23653	44044	960	960	59	59	8851	1	1	1	486.604	1456.79	3	1456.79	0.0016	174	186	2	53	0.00013	K	VKDAVEQQGEVKK	N				File3194 Spectrum124 scans: 2724
1	LYAR_HUMAN	Cell growth-regulating nucleolar protein OS=Homo sapiens GN=LYAR PE=1 SV=2	23653	44044	960	960	59	59	8852	1	1	1	486.604	1456.79	3	1456.79	0.0016	174	186	2	34.16	0.01	K	VKDAVEQQGEVKK	N				File3200 Spectrum320 scans: 2800
1	LYAR_HUMAN	Cell growth-regulating nucleolar protein OS=Homo sapiens GN=LYAR PE=1 SV=2	23653	44044	960	960	59	59	8853	1	1	1	729.402	1456.79	2	1456.79	0.0017	174	186	2	66.09	6.4e-06	K	VKDAVEQQGEVKK	N				File3200 Spectrum198 scans: 2651
1	LYAR_HUMAN	Cell growth-regulating nucleolar protein OS=Homo sapiens GN=LYAR PE=1 SV=2	23653	44044	960	960	59	59	8856	1	1	1	729.403	1456.79	2	1456.79	0.002	174	186	2	49.74	0.00028	K	VKDAVEQQGEVKK	N				File3200 Spectrum132 scans: 2565
1	LYAR_HUMAN	Cell growth-regulating nucleolar protein OS=Homo sapiens GN=LYAR PE=1 SV=2	23653	44044	960	960	59	59	8858	1	1	1	486.604	1456.79	3	1456.79	0.0021	174	186	2	53.69	0.00011	K	VKDAVEQQGEVKK	N				File3198 Spectrum351 scans: 2823
1	LYAR_HUMAN	Cell growth-regulating nucleolar protein OS=Homo sapiens GN=LYAR PE=1 SV=2	23653	44044	960	960	59	59	8862	1	1	1	486.604	1456.79	3	1456.79	0.0024	174	186	2	37.78	0.0044	K	VKDAVEQQGEVKK	N				File3198 Spectrum898 scans: 3591
1	LYAR_HUMAN	Cell growth-regulating nucleolar protein OS=Homo sapiens GN=LYAR PE=1 SV=2	23653	44044	960	960	59	59	8863	1	1	1	486.604	1456.79	3	1456.79	0.0027	174	186	2	34.3	0.0097	K	VKDAVEQQGEVKK	N				File3198 Spectrum958 scans: 3672
1	LYAR_HUMAN	Cell growth-regulating nucleolar protein OS=Homo sapiens GN=LYAR PE=1 SV=2	23653	44044	960	960	59	59	8865	1	1	1	486.604	1456.79	3	1456.79	0.0029	174	186	2	42.31	0.0015	K	VKDAVEQQGEVKK	N				File3194 Spectrum71 scans: 2644
1	LYAR_HUMAN	Cell growth-regulating nucleolar protein OS=Homo sapiens GN=LYAR PE=1 SV=2	23653	44044	960	960	59	59	8866	1	1	1	729.403	1456.79	2	1456.79	0.0033	174	186	2	67.48	4.6e-06	K	VKDAVEQQGEVKK	N				File3196 Spectrum155 scans: 2613
1	LYAR_HUMAN	Cell growth-regulating nucleolar protein OS=Homo sapiens GN=LYAR PE=1 SV=2	23653	44044	960	960	59	59	8868	1	1	1	486.605	1456.79	3	1456.79	0.0041	174	186	2	59.22	3.1e-05	K	VKDAVEQQGEVKK	N				File3198 Spectrum144 scans: 2560
1	LYAR_HUMAN	Cell growth-regulating nucleolar protein OS=Homo sapiens GN=LYAR PE=1 SV=2	23653	44044	960	960	59	59	8870	1	1	1	729.404	1456.79	2	1456.79	0.0044	174	186	2	66.84	5.3e-06	K	VKDAVEQQGEVKK	N				File3194 Spectrum88 scans: 2671
1	LYAR_HUMAN	Cell growth-regulating nucleolar protein OS=Homo sapiens GN=LYAR PE=1 SV=2	23653	44044	960	960	59	59	8871	1	1	1	729.404	1456.79	2	1456.79	0.0059	174	186	2	60.91	1.9e-05	K	VKDAVEQQGEVKK	N				File3198 Spectrum133 scans: 2547
1	LYAR_HUMAN	Cell growth-regulating nucleolar protein OS=Homo sapiens GN=LYAR PE=1 SV=2	23653	44044	960	960	59	59	9247	1	1	1	494.299	1479.88	3	1479.88	-0.0009	81	93	1	28.77	0.009	K	ISELIKRPNVSPK	V				File3198 Spectrum1697 scans: 4580
1	LYAR_HUMAN	Cell growth-regulating nucleolar protein OS=Homo sapiens GN=LYAR PE=1 SV=2	23653	44044	960	960	59	59	9248	1	1	1	494.3	1479.88	3	1479.88	-0.0007	81	93	1	23.93	0.027	K	ISELIKRPNVSPK	V				File3194 Spectrum1468 scans: 4574
1	LYAR_HUMAN	Cell growth-regulating nucleolar protein OS=Homo sapiens GN=LYAR PE=1 SV=2	23653	44044	960	960	59	59	9249	1	1	1	494.3	1479.88	3	1479.88	-0.0004	81	93	1	23.46	0.03	K	ISELIKRPNVSPK	V				File3196 Spectrum1822 scans: 4640
1	LYAR_HUMAN	Cell growth-regulating nucleolar protein OS=Homo sapiens GN=LYAR PE=1 SV=2	23653	44044	960	960	59	59	9250	1	1	1	740.946	1479.88	2	1479.88	-0.0003	81	93	1	48.25	0.0001	K	ISELIKRPNVSPK	V				File3198 Spectrum1713 scans: 4598
1	LYAR_HUMAN	Cell growth-regulating nucleolar protein OS=Homo sapiens GN=LYAR PE=1 SV=2	23653	44044	960	960	59	59	9251	1	1	1	494.3	1479.88	3	1479.88	-0.0001	81	93	1	25.6	0.019	K	ISELIKRPNVSPK	V				File3198 Spectrum1772 scans: 4668
1	LYAR_HUMAN	Cell growth-regulating nucleolar protein OS=Homo sapiens GN=LYAR PE=1 SV=2	23653	44044	960	960	59	59	9252	1	1	1	740.946	1479.88	2	1479.88	0.0001	81	93	1	46.25	0.00016	K	ISELIKRPNVSPK	V				File3200 Spectrum1684 scans: 4538
1	LYAR_HUMAN	Cell growth-regulating nucleolar protein OS=Homo sapiens GN=LYAR PE=1 SV=2	23653	44044	960	960	59	59	9253	1	1	1	494.3	1479.88	3	1479.88	0.0005	81	93	1	34.44	0.0026	K	ISELIKRPNVSPK	V				File3196 Spectrum1900 scans: 4729
1	LYAR_HUMAN	Cell growth-regulating nucleolar protein OS=Homo sapiens GN=LYAR PE=1 SV=2	23653	44044	960	960	59	59	9254	1	1	1	494.3	1479.88	3	1479.88	0.0007	81	93	1	32.66	0.004	K	ISELIKRPNVSPK	V				File3200 Spectrum1669 scans: 4522
1	LYAR_HUMAN	Cell growth-regulating nucleolar protein OS=Homo sapiens GN=LYAR PE=1 SV=2	23653	44044	960	960	59	59	9255	1	1	1	740.946	1479.88	2	1479.88	0.0009	81	93	1	49.63	8e-05	K	ISELIKRPNVSPK	V				File3196 Spectrum1834 scans: 4654
1	LYAR_HUMAN	Cell growth-regulating nucleolar protein OS=Homo sapiens GN=LYAR PE=1 SV=2	23653	44044	960	960	59	59	9256	1	1	1	494.3	1479.88	3	1479.88	0.001	81	93	1	37.84	0.001	K	ISELIKRPNVSPK	V				File3194 Spectrum1542 scans: 4661
1	LYAR_HUMAN	Cell growth-regulating nucleolar protein OS=Homo sapiens GN=LYAR PE=1 SV=2	23653	44044	960	960	59	59	9257	1	1	1	740.947	1479.88	2	1479.88	0.0011	81	93	1	40.78	0.00053	K	ISELIKRPNVSPK	V				File3200 Spectrum1750 scans: 4620
1	LYAR_HUMAN	Cell growth-regulating nucleolar protein OS=Homo sapiens GN=LYAR PE=1 SV=2	23653	44044	960	960	59	59	9258	1	1	1	494.3	1479.88	3	1479.88	0.0012	81	93	1	31.48	0.0045	K	ISELIKRPNVSPK	V				File3200 Spectrum1739 scans: 4607
1	LYAR_HUMAN	Cell growth-regulating nucleolar protein OS=Homo sapiens GN=LYAR PE=1 SV=2	23653	44044	960	960	59	59	9259	1	1	1	740.947	1479.88	2	1479.88	0.0012	81	93	1	37.86	0.001	K	ISELIKRPNVSPK	V				File3194 Spectrum1476 scans: 4584
1	LYAR_HUMAN	Cell growth-regulating nucleolar protein OS=Homo sapiens GN=LYAR PE=1 SV=2	23653	44044	960	960	59	59	9288	1	1	1	741.913	1481.81	2	1481.81	-0.0024	15	26	2	73.88	7.2e-07	K	KIQVEKHVSVCR	N				File3198 Spectrum596 scans: 3160
1	LYAR_HUMAN	Cell growth-regulating nucleolar protein OS=Homo sapiens GN=LYAR PE=1 SV=2	23653	44044	960	960	59	59	9289	1	1	1	494.945	1481.81	3	1481.81	0	15	26	2	42.03	0.0012	K	KIQVEKHVSVCR	N				File3196 Spectrum736 scans: 3317
1	LYAR_HUMAN	Cell growth-regulating nucleolar protein OS=Homo sapiens GN=LYAR PE=1 SV=2	23653	44044	960	960	59	59	9290	1	1	1	494.946	1481.82	3	1481.81	0.0023	15	26	2	25.94	0.042	K	KIQVEKHVSVCR	N				File3200 Spectrum662 scans: 3260
1	LYAR_HUMAN	Cell growth-regulating nucleolar protein OS=Homo sapiens GN=LYAR PE=1 SV=2	23653	44044	960	960	59	59	9291	1	1	1	494.946	1481.82	3	1481.81	0.0031	15	26	2	36.41	0.0043	K	KIQVEKHVSVCR	N				File3194 Spectrum536 scans: 3374
1	LYAR_HUMAN	Cell growth-regulating nucleolar protein OS=Homo sapiens GN=LYAR PE=1 SV=2	23653	44044	960	960	59	59	9450	1	1	1	748.876	1495.74	2	1495.74	-0.0012	205	216	1	38.69	0.0026	K	ELKLENHQENSR	N				File3196 Spectrum618 scans: 3171
1	LYAR_HUMAN	Cell growth-regulating nucleolar protein OS=Homo sapiens GN=LYAR PE=1 SV=2	23653	44044	960	960	59	59	9453	1	1	1	748.877	1495.74	2	1495.74	0.0008	205	216	1	30.37	0.02	K	ELKLENHQENSR	N				File3200 Spectrum618 scans: 3199
1	LYAR_HUMAN	Cell growth-regulating nucleolar protein OS=Homo sapiens GN=LYAR PE=1 SV=2	23653	44044	960	960	59	59	9456	1	1	1	748.877	1495.74	2	1495.74	0.0014	205	216	1	35.46	0.0058	K	ELKLENHQENSR	N				File3194 Spectrum442 scans: 3216
1	LYAR_HUMAN	Cell growth-regulating nucleolar protein OS=Homo sapiens GN=LYAR PE=1 SV=2	23653	44044	960	960	59	59	9458	1	1	1	499.587	1495.74	3	1495.74	0.002	205	216	1	37.02	0.0041	K	ELKLENHQENSR	N				File3198 Spectrum537 scans: 3083
1	LYAR_HUMAN	Cell growth-regulating nucleolar protein OS=Homo sapiens GN=LYAR PE=1 SV=2	23653	44044	960	960	59	59	9460	1	1	1	748.877	1495.74	2	1495.74	0.0023	205	216	1	44.98	0.00065	K	ELKLENHQENSR	N				File3200 Spectrum567 scans: 3123
1	LYAR_HUMAN	Cell growth-regulating nucleolar protein OS=Homo sapiens GN=LYAR PE=1 SV=2	23653	44044	960	960	59	59	9463	1	1	1	748.878	1495.74	2	1495.74	0.0037	205	216	1	53.46	9.3e-05	K	ELKLENHQENSR	N				File3198 Spectrum543 scans: 3090
1	LYAR_HUMAN	Cell growth-regulating nucleolar protein OS=Homo sapiens GN=LYAR PE=1 SV=2	23653	44044	960	960	59	59	9464	1	1	1	499.588	1495.74	3	1495.74	0.0037	205	216	1	34.7	0.0074	K	ELKLENHQENSR	N				File3194 Spectrum475 scans: 3271
1	LYAR_HUMAN	Cell growth-regulating nucleolar protein OS=Homo sapiens GN=LYAR PE=1 SV=2	23653	44044	960	960	59	59	9693	1	1	1	758.289	1514.56	2	1514.56	0.001	27	38	0	48.1	1.5e-05	R	NCECLSCIDCGK	D				File3200 Spectrum2069 scans: 5007
1	LYAR_HUMAN	Cell growth-regulating nucleolar protein OS=Homo sapiens GN=LYAR PE=1 SV=2	23653	44044	960	960	59	59	9694	1	1	1	758.289	1514.56	2	1514.56	0.0011	27	38	0	46.05	2.5e-05	R	NCECLSCIDCGK	D				File3200 Spectrum2289 scans: 5319
1	LYAR_HUMAN	Cell growth-regulating nucleolar protein OS=Homo sapiens GN=LYAR PE=1 SV=2	23653	44044	960	960	59	59	9695	1	1	1	758.29	1514.56	2	1514.56	0.0027	27	38	0	69.86	1e-07	R	NCECLSCIDCGK	D				File3194 Spectrum2170 scans: 5475
1	LYAR_HUMAN	Cell growth-regulating nucleolar protein OS=Homo sapiens GN=LYAR PE=1 SV=2	23653	44044	960	960	59	59	9696	1	1	1	758.29	1514.56	2	1514.56	0.0027	27	38	0	69.98	1e-07	R	NCECLSCIDCGK	D				File3196 Spectrum2595 scans: 5556
1	LYAR_HUMAN	Cell growth-regulating nucleolar protein OS=Homo sapiens GN=LYAR PE=1 SV=2	23653	44044	960	960	59	59	9697	1	1	1	758.29	1514.57	2	1514.56	0.0033	27	38	0	70.05	9.9e-08	R	NCECLSCIDCGK	D				File3200 Spectrum2353 scans: 5400
1	LYAR_HUMAN	Cell growth-regulating nucleolar protein OS=Homo sapiens GN=LYAR PE=1 SV=2	23653	44044	960	960	59	59	9698	1	1	1	758.29	1514.57	2	1514.56	0.0033	27	38	0	64.35	3.7e-07	R	NCECLSCIDCGK	D				File3198 Spectrum2402 scans: 5526
1	LYAR_HUMAN	Cell growth-regulating nucleolar protein OS=Homo sapiens GN=LYAR PE=1 SV=2	23653	44044	960	960	59	59	9699	1	1	1	758.291	1514.57	2	1514.56	0.0044	27	38	0	33.88	0.00041	R	NCECLSCIDCGK	D				File3198 Spectrum2341 scans: 5442
1	LYAR_HUMAN	Cell growth-regulating nucleolar protein OS=Homo sapiens GN=LYAR PE=1 SV=2	23653	44044	960	960	59	59	9700	1	1	1	758.291	1514.57	2	1514.56	0.005	27	38	0	38.7	0.00013	R	NCECLSCIDCGK	D				File3194 Spectrum2113 scans: 5395
1	LYAR_HUMAN	Cell growth-regulating nucleolar protein OS=Homo sapiens GN=LYAR PE=1 SV=2	23653	44044	960	960	59	59	9701	1	1	1	758.291	1514.57	2	1514.56	0.0059	27	38	0	39.21	0.00012	R	NCECLSCIDCGK	D				File3196 Spectrum2530 scans: 5474
1	LYAR_HUMAN	Cell growth-regulating nucleolar protein OS=Homo sapiens GN=LYAR PE=1 SV=2	23653	44044	960	960	59	59	9804	1	1	1	762.349	1522.68	2	1522.68	0	39	50	1	35.71	0.0027	K	DFWGDDYKNHVK	C				File3194 Spectrum2641 scans: 6035
1	LYAR_HUMAN	Cell growth-regulating nucleolar protein OS=Homo sapiens GN=LYAR PE=1 SV=2	23653	44044	960	960	59	59	9807	1	1	1	762.35	1522.69	2	1522.68	0.0011	39	50	1	49.58	0.00011	K	DFWGDDYKNHVK	C				File3200 Spectrum2861 scans: 6031
1	LYAR_HUMAN	Cell growth-regulating nucleolar protein OS=Homo sapiens GN=LYAR PE=1 SV=2	23653	44044	960	960	59	59	9809	1	1	1	762.351	1522.69	2	1522.68	0.0034	39	50	1	45.13	0.00035	K	DFWGDDYKNHVK	C				File3198 Spectrum2943 scans: 6187
1	LYAR_HUMAN	Cell growth-regulating nucleolar protein OS=Homo sapiens GN=LYAR PE=1 SV=2	23653	44044	960	960	59	59	9810	1	1	1	762.351	1522.69	2	1522.68	0.0036	39	50	1	34.83	0.0038	K	DFWGDDYKNHVK	C				File3196 Spectrum3135 scans: 6178
1	LYAR_HUMAN	Cell growth-regulating nucleolar protein OS=Homo sapiens GN=LYAR PE=1 SV=2	23653	44044	960	960	59	59	10308	1	1	1	518.635	1552.88	3	1552.88	-0.0003	317	330	1	32.97	0.0071	K	AILKQAPDNEITIK	K				File3198 Spectrum2913 scans: 6154
1	LYAR_HUMAN	Cell growth-regulating nucleolar protein OS=Homo sapiens GN=LYAR PE=1 SV=2	23653	44044	960	960	59	59	10309	1	1	1	518.635	1552.88	3	1552.88	0.0004	317	330	1	32.85	0.0078	K	AILKQAPDNEITIK	K				File3194 Spectrum2596 scans: 5985
1	LYAR_HUMAN	Cell growth-regulating nucleolar protein OS=Homo sapiens GN=LYAR PE=1 SV=2	23653	44044	960	960	59	59	10310	1	1	1	777.449	1552.88	2	1552.88	0.0016	317	330	1	55.28	4.5e-05	K	AILKQAPDNEITIK	K				File3198 Spectrum2920 scans: 6162
1	LYAR_HUMAN	Cell growth-regulating nucleolar protein OS=Homo sapiens GN=LYAR PE=1 SV=2	23653	44044	960	960	59	59	10311	1	1	1	777.45	1552.88	2	1552.88	0.0023	317	330	1	68.74	1.7e-06	K	AILKQAPDNEITIK	K				File3196 Spectrum3096 scans: 6135
1	LYAR_HUMAN	Cell growth-regulating nucleolar protein OS=Homo sapiens GN=LYAR PE=1 SV=2	23653	44044	960	960	59	59	10312	1	1	1	518.636	1552.88	3	1552.88	0.0024	317	330	1	29.13	0.016	K	AILKQAPDNEITIK	K				File3196 Spectrum3101 scans: 6141
1	LYAR_HUMAN	Cell growth-regulating nucleolar protein OS=Homo sapiens GN=LYAR PE=1 SV=2	23653	44044	960	960	59	59	10478	1	1	1	784.452	1566.89	2	1566.88	0.0127	74	86	1	56.56	3e-05	K	QQAWIQKISELIK	R	Gln->pyro-Glu (N-term Q)	2.0000000000000.0		File3198 Spectrum6769 scans: 11773
1	LYAR_HUMAN	Cell growth-regulating nucleolar protein OS=Homo sapiens GN=LYAR PE=1 SV=2	23653	44044	960	960	59	59	11293	1	1	1	815.923	1629.83	2	1629.84	-0.0042	96	109	0	60.85	2.4e-05	R	ELLEQISAFDNVPR	K				File3198 Spectrum5359 scans: 9392
1	LYAR_HUMAN	Cell growth-regulating nucleolar protein OS=Homo sapiens GN=LYAR PE=1 SV=2	23653	44044	960	960	59	59	11294	1	1	1	815.924	1629.83	2	1629.84	-0.003	96	109	0	38.88	0.0037	R	ELLEQISAFDNVPR	K				File3194 Spectrum5210 scans: 9687
1	LYAR_HUMAN	Cell growth-regulating nucleolar protein OS=Homo sapiens GN=LYAR PE=1 SV=2	23653	44044	960	960	59	59	11296	1	1	1	815.925	1629.84	2	1629.84	-0.001	96	109	0	52.93	0.00015	R	ELLEQISAFDNVPR	K				File3200 Spectrum5056 scans: 9008
1	LYAR_HUMAN	Cell growth-regulating nucleolar protein OS=Homo sapiens GN=LYAR PE=1 SV=2	23653	44044	960	960	59	59	11297	1	1	1	544.286	1629.84	3	1629.84	-0.0007	96	109	0	62.18	1.8e-05	R	ELLEQISAFDNVPR	K				File3194 Spectrum5114 scans: 9542
1	LYAR_HUMAN	Cell growth-regulating nucleolar protein OS=Homo sapiens GN=LYAR PE=1 SV=2	23653	44044	960	960	59	59	11298	1	1	1	544.286	1629.84	3	1629.84	0	96	109	0	50.85	0.00026	R	ELLEQISAFDNVPR	K				File3200 Spectrum5451 scans: 9575
1	LYAR_HUMAN	Cell growth-regulating nucleolar protein OS=Homo sapiens GN=LYAR PE=1 SV=2	23653	44044	960	960	59	59	11299	1	1	1	815.925	1629.84	2	1629.84	0.0001	96	109	0	45.01	0.00099	R	ELLEQISAFDNVPR	K				File3196 Spectrum5663 scans: 9257
1	LYAR_HUMAN	Cell growth-regulating nucleolar protein OS=Homo sapiens GN=LYAR PE=1 SV=2	23653	44044	960	960	59	59	11300	1	1	1	815.925	1629.84	2	1629.84	0.0001	96	109	0	79.39	3.6e-07	R	ELLEQISAFDNVPR	K				File3198 Spectrum5262 scans: 9228
1	LYAR_HUMAN	Cell growth-regulating nucleolar protein OS=Homo sapiens GN=LYAR PE=1 SV=2	23653	44044	960	960	59	59	11301	1	1	1	544.286	1629.84	3	1629.84	0.0002	96	109	0	42.13	0.0019	R	ELLEQISAFDNVPR	K				File3198 Spectrum5638 scans: 9798
1	LYAR_HUMAN	Cell growth-regulating nucleolar protein OS=Homo sapiens GN=LYAR PE=1 SV=2	23653	44044	960	960	59	59	11302	1	1	1	815.926	1629.84	2	1629.84	0.0006	96	109	0	77.56	5.5e-07	R	ELLEQISAFDNVPR	K				File3194 Spectrum5101 scans: 9527
1	LYAR_HUMAN	Cell growth-regulating nucleolar protein OS=Homo sapiens GN=LYAR PE=1 SV=2	23653	44044	960	960	59	59	11303	1	1	1	815.926	1629.84	2	1629.84	0.0009	96	109	0	76.12	7.6e-07	R	ELLEQISAFDNVPR	K				File3200 Spectrum5440 scans: 9563
1	LYAR_HUMAN	Cell growth-regulating nucleolar protein OS=Homo sapiens GN=LYAR PE=1 SV=2	23653	44044	960	960	59	59	11304	1	1	1	544.286	1629.84	3	1629.84	0.0013	96	109	0	55.07	9.5e-05	R	ELLEQISAFDNVPR	K				File3196 Spectrum6106 scans: 9827
1	LYAR_HUMAN	Cell growth-regulating nucleolar protein OS=Homo sapiens GN=LYAR PE=1 SV=2	23653	44044	960	960	59	59	11305	1	1	1	815.926	1629.84	2	1629.84	0.0013	96	109	0	73.2	1.5e-06	R	ELLEQISAFDNVPR	K				File3196 Spectrum6170 scans: 9899
1	LYAR_HUMAN	Cell growth-regulating nucleolar protein OS=Homo sapiens GN=LYAR PE=1 SV=2	23653	44044	960	960	59	59	11306	1	1	1	815.926	1629.84	2	1629.84	0.0014	96	109	0	60.88	2.5e-05	R	ELLEQISAFDNVPR	K				File3198 Spectrum5311 scans: 9312
1	LYAR_HUMAN	Cell growth-regulating nucleolar protein OS=Homo sapiens GN=LYAR PE=1 SV=2	23653	44044	960	960	59	59	11308	1	1	1	815.926	1629.84	2	1629.84	0.002	96	109	0	69.37	3.4e-06	R	ELLEQISAFDNVPR	K				File3194 Spectrum4781 scans: 9092
1	LYAR_HUMAN	Cell growth-regulating nucleolar protein OS=Homo sapiens GN=LYAR PE=1 SV=2	23653	44044	960	960	59	59	11309	1	1	1	815.927	1629.84	2	1629.84	0.0021	96	109	0	67.55	5.3e-06	R	ELLEQISAFDNVPR	K				File3198 Spectrum5203 scans: 9146
1	LYAR_HUMAN	Cell growth-regulating nucleolar protein OS=Homo sapiens GN=LYAR PE=1 SV=2	23653	44044	960	960	59	59	11310	1	1	1	815.927	1629.84	2	1629.84	0.0021	96	109	0	74.33	1.1e-06	R	ELLEQISAFDNVPR	K				File3198 Spectrum5626 scans: 9784
1	LYAR_HUMAN	Cell growth-regulating nucleolar protein OS=Homo sapiens GN=LYAR PE=1 SV=2	23653	44044	960	960	59	59	11311	1	1	1	815.927	1629.84	2	1629.84	0.0025	96	109	0	75.75	8.2e-07	R	ELLEQISAFDNVPR	K				File3200 Spectrum5109 scans: 9086
1	LYAR_HUMAN	Cell growth-regulating nucleolar protein OS=Homo sapiens GN=LYAR PE=1 SV=2	23653	44044	960	960	59	59	11312	1	1	1	815.927	1629.84	2	1629.84	0.0031	96	109	0	95.32	9.1e-09	R	ELLEQISAFDNVPR	K				File3198 Spectrum5680 scans: 9866
1	LYAR_HUMAN	Cell growth-regulating nucleolar protein OS=Homo sapiens GN=LYAR PE=1 SV=2	23653	44044	960	960	59	59	11313	1	1	1	544.287	1629.84	3	1629.84	0.0033	96	109	0	65.19	9.3e-06	R	ELLEQISAFDNVPR	K				File3198 Spectrum5686 scans: 9881
1	LYAR_HUMAN	Cell growth-regulating nucleolar protein OS=Homo sapiens GN=LYAR PE=1 SV=2	23653	44044	960	960	59	59	11314	1	1	1	815.927	1629.84	2	1629.84	0.0037	96	109	0	29.43	0.035	R	ELLEQISAFDNVPR	K				File3194 Spectrum4743 scans: 9017
1	LYAR_HUMAN	Cell growth-regulating nucleolar protein OS=Homo sapiens GN=LYAR PE=1 SV=2	23653	44044	960	960	59	59	11315	1	1	1	815.928	1629.84	2	1629.84	0.0045	96	109	0	87.24	5.8e-08	R	ELLEQISAFDNVPR	K				File3196 Spectrum5720 scans: 9340
1	LYAR_HUMAN	Cell growth-regulating nucleolar protein OS=Homo sapiens GN=LYAR PE=1 SV=2	23653	44044	960	960	59	59	11316	1	1	1	815.928	1629.84	2	1629.84	0.0046	96	109	0	88.56	4.3e-08	R	ELLEQISAFDNVPR	K				File3194 Spectrum5154 scans: 9606
1	LYAR_HUMAN	Cell growth-regulating nucleolar protein OS=Homo sapiens GN=LYAR PE=1 SV=2	23653	44044	960	960	59	59	11317	1	1	1	815.928	1629.84	2	1629.84	0.0047	96	109	0	87.67	5.3e-08	R	ELLEQISAFDNVPR	K				File3200 Spectrum5493 scans: 9643
1	LYAR_HUMAN	Cell growth-regulating nucleolar protein OS=Homo sapiens GN=LYAR PE=1 SV=2	23653	44044	960	960	59	59	11318	1	1	1	815.928	1629.84	2	1629.84	0.0061	96	109	0	71.48	2.2e-06	R	ELLEQISAFDNVPR	K				File3196 Spectrum6090 scans: 9810
1	LYAR_HUMAN	Cell growth-regulating nucleolar protein OS=Homo sapiens GN=LYAR PE=1 SV=2	23653	44044	960	960	59	59	11944	1	1	1	560.975	1679.9	3	1679.91	-0.0071	67	80	2	36.11	0.0047	K	THKGDIKQQAWIQK	I				File3198 Spectrum1259 scans: 4066
1	LYAR_HUMAN	Cell growth-regulating nucleolar protein OS=Homo sapiens GN=LYAR PE=1 SV=2	23653	44044	960	960	59	59	11945	1	1	1	560.978	1679.91	3	1679.91	0.0003	67	80	2	32.97	0.01	K	THKGDIKQQAWIQK	I				File3194 Spectrum996 scans: 4042
1	LYAR_HUMAN	Cell growth-regulating nucleolar protein OS=Homo sapiens GN=LYAR PE=1 SV=2	23653	44044	960	960	59	59	11946	1	1	1	560.978	1679.91	3	1679.91	0.0006	67	80	2	34.29	0.0076	K	THKGDIKQQAWIQK	I				File3200 Spectrum1232 scans: 4038
1	LYAR_HUMAN	Cell growth-regulating nucleolar protein OS=Homo sapiens GN=LYAR PE=1 SV=2	23653	44044	960	960	59	59	11947	1	1	1	560.978	1679.91	3	1679.91	0.001	67	80	2	39.25	0.0024	K	THKGDIKQQAWIQK	I				File3196 Spectrum1338 scans: 4105
1	LYAR_HUMAN	Cell growth-regulating nucleolar protein OS=Homo sapiens GN=LYAR PE=1 SV=2	23653	44044	960	960	59	59	11948	1	1	1	840.964	1679.91	2	1679.91	0.0032	67	80	2	51.33	0.00014	K	THKGDIKQQAWIQK	I				File3198 Spectrum1263 scans: 4073
1	LYAR_HUMAN	Cell growth-regulating nucleolar protein OS=Homo sapiens GN=LYAR PE=1 SV=2	23653	44044	960	960	59	59	11975	1	1	1	561.334	1680.98	3	1680.98	0.0022	317	331	2	22.22	0.047	K	AILKQAPDNEITIKK	L				File3194 Spectrum1775 scans: 4952
1	LYAR_HUMAN	Cell growth-regulating nucleolar protein OS=Homo sapiens GN=LYAR PE=1 SV=2	23653	44044	960	960	59	59	12452	1	1	1	577.952	1730.83	3	1730.84	-0.003	336	349	0	42.66	0.0011	K	VLAQYYTVTDEHHR	S				File3198 Spectrum2010 scans: 4963
1	LYAR_HUMAN	Cell growth-regulating nucleolar protein OS=Homo sapiens GN=LYAR PE=1 SV=2	23653	44044	960	960	59	59	12456	1	1	1	577.953	1730.84	3	1730.84	-0.0015	336	349	0	53.81	8.4e-05	K	VLAQYYTVTDEHHR	S				File3198 Spectrum2060 scans: 5041
1	LYAR_HUMAN	Cell growth-regulating nucleolar protein OS=Homo sapiens GN=LYAR PE=1 SV=2	23653	44044	960	960	59	59	12457	1	1	1	577.953	1730.84	3	1730.84	-0.0015	336	349	0	47.2	0.00039	K	VLAQYYTVTDEHHR	S				File3198 Spectrum2110 scans: 5124
1	LYAR_HUMAN	Cell growth-regulating nucleolar protein OS=Homo sapiens GN=LYAR PE=1 SV=2	23653	44044	960	960	59	59	12458	1	1	1	577.953	1730.84	3	1730.84	-0.0015	336	349	0	31.4	0.015	K	VLAQYYTVTDEHHR	S				File3196 Spectrum2287 scans: 5172
1	LYAR_HUMAN	Cell growth-regulating nucleolar protein OS=Homo sapiens GN=LYAR PE=1 SV=2	23653	44044	960	960	59	59	12459	1	1	1	866.426	1730.84	2	1730.84	-0.0003	336	349	0	86.18	4.6e-08	K	VLAQYYTVTDEHHR	S				File3198 Spectrum2063 scans: 5048
1	LYAR_HUMAN	Cell growth-regulating nucleolar protein OS=Homo sapiens GN=LYAR PE=1 SV=2	23653	44044	960	960	59	59	12460	1	1	1	577.953	1730.84	3	1730.84	-0.0001	336	349	0	57.53	3.5e-05	K	VLAQYYTVTDEHHR	S				File3196 Spectrum2357 scans: 5257
1	LYAR_HUMAN	Cell growth-regulating nucleolar protein OS=Homo sapiens GN=LYAR PE=1 SV=2	23653	44044	960	960	59	59	12462	1	1	1	866.426	1730.84	2	1730.84	0.0005	336	349	0	55.49	5.7e-05	K	VLAQYYTVTDEHHR	S				File3194 Spectrum1912 scans: 5118
1	LYAR_HUMAN	Cell growth-regulating nucleolar protein OS=Homo sapiens GN=LYAR PE=1 SV=2	23653	44044	960	960	59	59	12463	1	1	1	577.953	1730.84	3	1730.84	0.0008	336	349	0	53.33	9.4e-05	K	VLAQYYTVTDEHHR	S				File3194 Spectrum1966 scans: 5192
1	LYAR_HUMAN	Cell growth-regulating nucleolar protein OS=Homo sapiens GN=LYAR PE=1 SV=2	23653	44044	960	960	59	59	12464	1	1	1	866.427	1730.84	2	1730.84	0.0008	336	349	0	56.93	4.1e-05	K	VLAQYYTVTDEHHR	S				File3200 Spectrum2115 scans: 5063
1	LYAR_HUMAN	Cell growth-regulating nucleolar protein OS=Homo sapiens GN=LYAR PE=1 SV=2	23653	44044	960	960	59	59	12465	1	1	1	866.427	1730.84	2	1730.84	0.001	336	349	0	76.88	4.2e-07	K	VLAQYYTVTDEHHR	S				File3198 Spectrum2114 scans: 5130
1	LYAR_HUMAN	Cell growth-regulating nucleolar protein OS=Homo sapiens GN=LYAR PE=1 SV=2	23653	44044	960	960	59	59	12467	1	1	1	866.427	1730.84	2	1730.84	0.0013	336	349	0	86.02	5.2e-08	K	VLAQYYTVTDEHHR	S				File3196 Spectrum2364 scans: 5265
1	LYAR_HUMAN	Cell growth-regulating nucleolar protein OS=Homo sapiens GN=LYAR PE=1 SV=2	23653	44044	960	960	59	59	12468	1	1	1	866.427	1730.84	2	1730.84	0.0018	336	349	0	68.64	2.8e-06	K	VLAQYYTVTDEHHR	S				File3198 Spectrum2014 scans: 4968
1	LYAR_HUMAN	Cell growth-regulating nucleolar protein OS=Homo sapiens GN=LYAR PE=1 SV=2	23653	44044	960	960	59	59	12469	1	1	1	577.954	1730.84	3	1730.84	0.0019	336	349	0	38.36	0.003	K	VLAQYYTVTDEHHR	S				File3200 Spectrum2143 scans: 5109
1	LYAR_HUMAN	Cell growth-regulating nucleolar protein OS=Homo sapiens GN=LYAR PE=1 SV=2	23653	44044	960	960	59	59	12470	1	1	1	866.428	1730.84	2	1730.84	0.0028	336	349	0	73	1e-06	K	VLAQYYTVTDEHHR	S				File3194 Spectrum1973 scans: 5201
1	LYAR_HUMAN	Cell growth-regulating nucleolar protein OS=Homo sapiens GN=LYAR PE=1 SV=2	23653	44044	960	960	59	59	12471	1	1	1	866.428	1730.84	2	1730.84	0.0045	336	349	0	49.51	0.00023	K	VLAQYYTVTDEHHR	S				File3196 Spectrum2292 scans: 5178
1	LYAR_HUMAN	Cell growth-regulating nucleolar protein OS=Homo sapiens GN=LYAR PE=1 SV=2	23653	44044	960	960	59	59	12472	1	1	1	866.429	1730.84	2	1730.84	0.0065	336	349	0	79.95	2e-07	K	VLAQYYTVTDEHHR	S				File3198 Spectrum2215 scans: 5258
1	LYAR_HUMAN	Cell growth-regulating nucleolar protein OS=Homo sapiens GN=LYAR PE=1 SV=2	23653	44044	960	960	59	59	12787	1	1	1	879.973	1757.93	2	1757.93	-0.0002	96	110	1	48.14	0.0004	R	ELLEQISAFDNVPRK	K				File3194 Spectrum4322 scans: 8276
1	LYAR_HUMAN	Cell growth-regulating nucleolar protein OS=Homo sapiens GN=LYAR PE=1 SV=2	23653	44044	960	960	59	59	12789	1	1	1	879.973	1757.93	2	1757.93	0.0001	96	110	1	40.7	0.0021	R	ELLEQISAFDNVPRK	K				File3200 Spectrum4592 scans: 8293
1	LYAR_HUMAN	Cell growth-regulating nucleolar protein OS=Homo sapiens GN=LYAR PE=1 SV=2	23653	44044	960	960	59	59	12790	1	1	1	879.973	1757.93	2	1757.93	0.0003	96	110	1	38.06	0.0039	R	ELLEQISAFDNVPRK	K				File3198 Spectrum4447 scans: 8108
1	LYAR_HUMAN	Cell growth-regulating nucleolar protein OS=Homo sapiens GN=LYAR PE=1 SV=2	23653	44044	960	960	59	59	12791	1	1	1	879.973	1757.93	2	1757.93	0.0009	96	110	1	41.48	0.0017	R	ELLEQISAFDNVPRK	K				File3196 Spectrum5095 scans: 8503
1	LYAR_HUMAN	Cell growth-regulating nucleolar protein OS=Homo sapiens GN=LYAR PE=1 SV=2	23653	44044	960	960	59	59	12793	1	1	1	586.985	1757.93	3	1757.93	0.001	96	110	1	36.05	0.0062	R	ELLEQISAFDNVPRK	K				File3194 Spectrum4381 scans: 8353
1	LYAR_HUMAN	Cell growth-regulating nucleolar protein OS=Homo sapiens GN=LYAR PE=1 SV=2	23653	44044	960	960	59	59	12794	1	1	1	879.973	1757.93	2	1757.93	0.0011	96	110	1	27.88	0.041	R	ELLEQISAFDNVPRK	K				File3198 Spectrum4860 scans: 8652
1	LYAR_HUMAN	Cell growth-regulating nucleolar protein OS=Homo sapiens GN=LYAR PE=1 SV=2	23653	44044	960	960	59	59	12798	1	1	1	879.974	1757.93	2	1757.93	0.0015	96	110	1	55.67	6.8e-05	R	ELLEQISAFDNVPRK	K				File3198 Spectrum4784 scans: 8562
1	LYAR_HUMAN	Cell growth-regulating nucleolar protein OS=Homo sapiens GN=LYAR PE=1 SV=2	23653	44044	960	960	59	59	12800	1	1	1	879.974	1757.93	2	1757.93	0.0019	96	110	1	54.27	9.4e-05	R	ELLEQISAFDNVPRK	K				File3194 Spectrum4382 scans: 8354
1	LYAR_HUMAN	Cell growth-regulating nucleolar protein OS=Homo sapiens GN=LYAR PE=1 SV=2	23653	44044	960	960	59	59	12801	1	1	1	586.985	1757.93	3	1757.93	0.002	96	110	1	43.97	0.001	R	ELLEQISAFDNVPRK	K				File3198 Spectrum4783 scans: 8561
1	LYAR_HUMAN	Cell growth-regulating nucleolar protein OS=Homo sapiens GN=LYAR PE=1 SV=2	23653	44044	960	960	59	59	12802	1	1	1	879.974	1757.93	2	1757.93	0.0028	96	110	1	62.12	1.5e-05	R	ELLEQISAFDNVPRK	K				File3200 Spectrum4650 scans: 8372
1	LYAR_HUMAN	Cell growth-regulating nucleolar protein OS=Homo sapiens GN=LYAR PE=1 SV=2	23653	44044	960	960	59	59	12803	1	1	1	586.985	1757.93	3	1757.93	0.0029	96	110	1	34.39	0.0087	R	ELLEQISAFDNVPRK	K				File3200 Spectrum4649 scans: 8371
1	LYAR_HUMAN	Cell growth-regulating nucleolar protein OS=Homo sapiens GN=LYAR PE=1 SV=2	23653	44044	960	960	59	59	12804	1	1	1	586.985	1757.93	3	1757.93	0.0029	96	110	1	31.51	0.017	R	ELLEQISAFDNVPRK	K				File3196 Spectrum5163 scans: 8581
1	LYAR_HUMAN	Cell growth-regulating nucleolar protein OS=Homo sapiens GN=LYAR PE=1 SV=2	23653	44044	960	960	59	59	12805	1	1	1	879.975	1757.94	2	1757.93	0.0046	96	110	1	45.61	0.00064	R	ELLEQISAFDNVPRK	K				File3196 Spectrum5164 scans: 8582
1	LYAR_HUMAN	Cell growth-regulating nucleolar protein OS=Homo sapiens GN=LYAR PE=1 SV=2	23653	44044	960	960	59	59	12806	1	1	1	879.975	1757.94	2	1757.93	0.0047	96	110	1	58.43	3.3e-05	R	ELLEQISAFDNVPRK	K				File3198 Spectrum4717 scans: 8477
1	LYAR_HUMAN	Cell growth-regulating nucleolar protein OS=Homo sapiens GN=LYAR PE=1 SV=2	23653	44044	960	960	59	59	12807	1	1	1	586.987	1757.94	3	1757.93	0.0076	96	110	1	31.02	0.019	R	ELLEQISAFDNVPRK	K				File3194 Spectrum4317 scans: 8270
1	LYAR_HUMAN	Cell growth-regulating nucleolar protein OS=Homo sapiens GN=LYAR PE=1 SV=2	23653	44044	960	960	59	59	13944	1	1	1	930.472	1858.93	2	1858.93	-0.0029	335	349	1	74.71	8.4e-07	K	KVLAQYYTVTDEHHR	S				File3196 Spectrum1781 scans: 4594
1	LYAR_HUMAN	Cell growth-regulating nucleolar protein OS=Homo sapiens GN=LYAR PE=1 SV=2	23653	44044	960	960	59	59	13946	1	1	1	465.74	1858.93	4	1858.93	-0.001	335	349	1	36.81	0.0054	K	KVLAQYYTVTDEHHR	S				File3194 Spectrum1429 scans: 4528
1	LYAR_HUMAN	Cell growth-regulating nucleolar protein OS=Homo sapiens GN=LYAR PE=1 SV=2	23653	44044	960	960	59	59	13948	1	1	1	465.74	1858.93	4	1858.93	-0.0005	335	349	1	37.73	0.0042	K	KVLAQYYTVTDEHHR	S				File3196 Spectrum1775 scans: 4588
1	LYAR_HUMAN	Cell growth-regulating nucleolar protein OS=Homo sapiens GN=LYAR PE=1 SV=2	23653	44044	960	960	59	59	13949	1	1	1	620.651	1858.93	3	1858.93	-0.0003	335	349	1	35.25	0.0075	K	KVLAQYYTVTDEHHR	S				File3200 Spectrum1642 scans: 4492
1	LYAR_HUMAN	Cell growth-regulating nucleolar protein OS=Homo sapiens GN=LYAR PE=1 SV=2	23653	44044	960	960	59	59	13951	1	1	1	620.652	1858.93	3	1858.93	0.0006	335	349	1	61.92	1.6e-05	K	KVLAQYYTVTDEHHR	S				File3196 Spectrum1774 scans: 4587
1	LYAR_HUMAN	Cell growth-regulating nucleolar protein OS=Homo sapiens GN=LYAR PE=1 SV=2	23653	44044	960	960	59	59	13952	1	1	1	930.474	1858.93	2	1858.93	0.0011	335	349	1	110.08	2.5e-10	K	KVLAQYYTVTDEHHR	S				File3198 Spectrum1665 scans: 4545
1	LYAR_HUMAN	Cell growth-regulating nucleolar protein OS=Homo sapiens GN=LYAR PE=1 SV=2	23653	44044	960	960	59	59	13953	1	1	1	620.652	1858.93	3	1858.93	0.0013	335	349	1	56.88	5.3e-05	K	KVLAQYYTVTDEHHR	S				File3194 Spectrum1422 scans: 4520
1	LYAR_HUMAN	Cell growth-regulating nucleolar protein OS=Homo sapiens GN=LYAR PE=1 SV=2	23653	44044	960	960	59	59	14226	1	1	1	629.34	1885	3	1885.01	-0.0084	94	109	1	36.57	0.006	K	VRELLEQISAFDNVPR	K				File3200 Spectrum5464 scans: 9592
1	LYAR_HUMAN	Cell growth-regulating nucleolar protein OS=Homo sapiens GN=LYAR PE=1 SV=2	23653	44044	960	960	59	59	14229	1	1	1	629.341	1885	3	1885.01	-0.0049	94	109	1	27.34	0.047	K	VRELLEQISAFDNVPR	K				File3198 Spectrum6667 scans: 11572
1	LYAR_HUMAN	Cell growth-regulating nucleolar protein OS=Homo sapiens GN=LYAR PE=1 SV=2	23653	44044	960	960	59	59	14230	1	1	1	472.258	1885	4	1885.01	-0.0046	94	109	1	44.89	0.00083	K	VRELLEQISAFDNVPR	K				File3198 Spectrum5300 scans: 9289
1	LYAR_HUMAN	Cell growth-regulating nucleolar protein OS=Homo sapiens GN=LYAR PE=1 SV=2	23653	44044	960	960	59	59	14233	1	1	1	472.258	1885	4	1885.01	-0.003	94	109	1	48.99	0.00034	K	VRELLEQISAFDNVPR	K				File3198 Spectrum5253 scans: 9208
1	LYAR_HUMAN	Cell growth-regulating nucleolar protein OS=Homo sapiens GN=LYAR PE=1 SV=2	23653	44044	960	960	59	59	14234	1	1	1	472.258	1885	4	1885.01	-0.0028	94	109	1	33.68	0.011	K	VRELLEQISAFDNVPR	K				File3196 Spectrum5777 scans: 9414
1	LYAR_HUMAN	Cell growth-regulating nucleolar protein OS=Homo sapiens GN=LYAR PE=1 SV=2	23653	44044	960	960	59	59	14235	1	1	1	629.342	1885	3	1885.01	-0.0026	94	109	1	37.01	0.0052	K	VRELLEQISAFDNVPR	K				File3198 Spectrum6144 scans: 10717
1	LYAR_HUMAN	Cell growth-regulating nucleolar protein OS=Homo sapiens GN=LYAR PE=1 SV=2	23653	44044	960	960	59	59	14237	1	1	1	629.342	1885	3	1885.01	-0.0022	94	109	1	33.49	0.011	K	VRELLEQISAFDNVPR	K				File3198 Spectrum6054 scans: 10534
1	LYAR_HUMAN	Cell growth-regulating nucleolar protein OS=Homo sapiens GN=LYAR PE=1 SV=2	23653	44044	960	960	59	59	14238	1	1	1	472.258	1885	4	1885.01	-0.0021	94	109	1	44.14	0.00098	K	VRELLEQISAFDNVPR	K				File3200 Spectrum5123 scans: 9103
1	LYAR_HUMAN	Cell growth-regulating nucleolar protein OS=Homo sapiens GN=LYAR PE=1 SV=2	23653	44044	960	960	59	59	14239	1	1	1	472.258	1885	4	1885.01	-0.0019	94	109	1	38.6	0.0035	K	VRELLEQISAFDNVPR	K				File3200 Spectrum5164 scans: 9182
1	LYAR_HUMAN	Cell growth-regulating nucleolar protein OS=Homo sapiens GN=LYAR PE=1 SV=2	23653	44044	960	960	59	59	14240	1	1	1	472.258	1885	4	1885.01	-0.0016	94	109	1	43.22	0.0012	K	VRELLEQISAFDNVPR	K				File3198 Spectrum5348 scans: 9370
1	LYAR_HUMAN	Cell growth-regulating nucleolar protein OS=Homo sapiens GN=LYAR PE=1 SV=2	23653	44044	960	960	59	59	14241	1	1	1	629.342	1885	3	1885.01	-0.0014	94	109	1	35.51	0.0072	K	VRELLEQISAFDNVPR	K				File3200 Spectrum4945 scans: 8839
1	LYAR_HUMAN	Cell growth-regulating nucleolar protein OS=Homo sapiens GN=LYAR PE=1 SV=2	23653	44044	960	960	59	59	14243	1	1	1	629.342	1885	3	1885.01	-0.0014	94	109	1	35.55	0.0071	K	VRELLEQISAFDNVPR	K				File3200 Spectrum5781 scans: 10068
1	LYAR_HUMAN	Cell growth-regulating nucleolar protein OS=Homo sapiens GN=LYAR PE=1 SV=2	23653	44044	960	960	59	59	14245	1	1	1	943.51	1885	2	1885.01	-0.0011	94	109	1	58.56	3.6e-05	K	VRELLEQISAFDNVPR	K				File3200 Spectrum4724 scans: 8496
1	LYAR_HUMAN	Cell growth-regulating nucleolar protein OS=Homo sapiens GN=LYAR PE=1 SV=2	23653	44044	960	960	59	59	14246	1	1	1	943.51	1885	2	1885.01	-0.0011	94	109	1	68	4e-06	K	VRELLEQISAFDNVPR	K				File3198 Spectrum4941 scans: 8771
1	LYAR_HUMAN	Cell growth-regulating nucleolar protein OS=Homo sapiens GN=LYAR PE=1 SV=2	23653	44044	960	960	59	59	14247	1	1	1	943.51	1885	2	1885.01	-0.0009	94	109	1	72.31	1.5e-06	K	VRELLEQISAFDNVPR	K				File3198 Spectrum5354 scans: 9385
1	LYAR_HUMAN	Cell growth-regulating nucleolar protein OS=Homo sapiens GN=LYAR PE=1 SV=2	23653	44044	960	960	59	59	14248	1	1	1	943.51	1885.01	2	1885.01	-0.0006	94	109	1	41.24	0.0019	K	VRELLEQISAFDNVPR	K				File3194 Spectrum4417 scans: 8401
1	LYAR_HUMAN	Cell growth-regulating nucleolar protein OS=Homo sapiens GN=LYAR PE=1 SV=2	23653	44044	960	960	59	59	14249	1	1	1	943.51	1885.01	2	1885.01	-0.0003	94	109	1	59.9	2.6e-05	K	VRELLEQISAFDNVPR	K				File3200 Spectrum4689 scans: 8420
1	LYAR_HUMAN	Cell growth-regulating nucleolar protein OS=Homo sapiens GN=LYAR PE=1 SV=2	23653	44044	960	960	59	59	14251	1	1	1	629.342	1885.01	3	1885.01	0	94	109	1	39.8	0.0027	K	VRELLEQISAFDNVPR	K				File3198 Spectrum5232 scans: 9179
1	LYAR_HUMAN	Cell growth-regulating nucleolar protein OS=Homo sapiens GN=LYAR PE=1 SV=2	23653	44044	960	960	59	59	14253	1	1	1	943.51	1885.01	2	1885.01	0.0002	94	109	1	78.59	3.6e-07	K	VRELLEQISAFDNVPR	K				File3198 Spectrum5261 scans: 9227
1	LYAR_HUMAN	Cell growth-regulating nucleolar protein OS=Homo sapiens GN=LYAR PE=1 SV=2	23653	44044	960	960	59	59	14254	1	1	1	943.51	1885.01	2	1885.01	0.0002	94	109	1	73.06	1.3e-06	K	VRELLEQISAFDNVPR	K				File3200 Spectrum5135 scans: 9123
1	LYAR_HUMAN	Cell growth-regulating nucleolar protein OS=Homo sapiens GN=LYAR PE=1 SV=2	23653	44044	960	960	59	59	14255	1	1	1	943.51	1885.01	2	1885.01	0.0002	94	109	1	65.18	7.9e-06	K	VRELLEQISAFDNVPR	K				File3198 Spectrum5201 scans: 9144
1	LYAR_HUMAN	Cell growth-regulating nucleolar protein OS=Homo sapiens GN=LYAR PE=1 SV=2	23653	44044	960	960	59	59	14257	1	1	1	943.51	1885.01	2	1885.01	0.0003	94	109	1	84.31	9.6e-08	K	VRELLEQISAFDNVPR	K				File3198 Spectrum5407 scans: 9465
1	LYAR_HUMAN	Cell growth-regulating nucleolar protein OS=Homo sapiens GN=LYAR PE=1 SV=2	23653	44044	960	960	59	59	14258	1	1	1	629.343	1885.01	3	1885.01	0.0004	94	109	1	31.85	0.017	K	VRELLEQISAFDNVPR	K				File3196 Spectrum6493 scans: 10300
1	LYAR_HUMAN	Cell growth-regulating nucleolar protein OS=Homo sapiens GN=LYAR PE=1 SV=2	23653	44044	960	960	59	59	14259	1	1	1	943.51	1885.01	2	1885.01	0.0005	94	109	1	72.34	1.5e-06	K	VRELLEQISAFDNVPR	K				File3198 Spectrum5306 scans: 9306
1	LYAR_HUMAN	Cell growth-regulating nucleolar protein OS=Homo sapiens GN=LYAR PE=1 SV=2	23653	44044	960	960	59	59	14260	1	1	1	629.343	1885.01	3	1885.01	0.0006	94	109	1	35.46	0.0074	K	VRELLEQISAFDNVPR	K				File3200 Spectrum4688 scans: 8419
1	LYAR_HUMAN	Cell growth-regulating nucleolar protein OS=Homo sapiens GN=LYAR PE=1 SV=2	23653	44044	960	960	59	59	14261	1	1	1	943.51	1885.01	2	1885.01	0.0006	94	109	1	69.99	2.6e-06	K	VRELLEQISAFDNVPR	K				File3196 Spectrum5795 scans: 9441
1	LYAR_HUMAN	Cell growth-regulating nucleolar protein OS=Homo sapiens GN=LYAR PE=1 SV=2	23653	44044	960	960	59	59	14262	1	1	1	629.343	1885.01	3	1885.01	0.0007	94	109	1	35.04	0.0081	K	VRELLEQISAFDNVPR	K				File3200 Spectrum6037 scans: 10507
1	LYAR_HUMAN	Cell growth-regulating nucleolar protein OS=Homo sapiens GN=LYAR PE=1 SV=2	23653	44044	960	960	59	59	14263	1	1	1	629.343	1885.01	3	1885.01	0.0007	94	109	1	47.62	0.00045	K	VRELLEQISAFDNVPR	K				File3194 Spectrum4934 scans: 9300
1	LYAR_HUMAN	Cell growth-regulating nucleolar protein OS=Homo sapiens GN=LYAR PE=1 SV=2	23653	44044	960	960	59	59	14265	1	1	1	472.259	1885.01	4	1885.01	0.0009	94	109	1	57.36	4.8e-05	K	VRELLEQISAFDNVPR	K				File3194 Spectrum4853 scans: 9190
1	LYAR_HUMAN	Cell growth-regulating nucleolar protein OS=Homo sapiens GN=LYAR PE=1 SV=2	23653	44044	960	960	59	59	14267	1	1	1	629.343	1885.01	3	1885.01	0.0009	94	109	1	46.25	0.00061	K	VRELLEQISAFDNVPR	K				File3194 Spectrum4994 scans: 9384
1	LYAR_HUMAN	Cell growth-regulating nucleolar protein OS=Homo sapiens GN=LYAR PE=1 SV=2	23653	44044	960	960	59	59	14268	1	1	1	472.259	1885.01	4	1885.01	0.001	94	109	1	50.84	0.00021	K	VRELLEQISAFDNVPR	K				File3198 Spectrum5399 scans: 9451
1	LYAR_HUMAN	Cell growth-regulating nucleolar protein OS=Homo sapiens GN=LYAR PE=1 SV=2	23653	44044	960	960	59	59	14269	1	1	1	943.511	1885.01	2	1885.01	0.0011	94	109	1	72.08	1.6e-06	K	VRELLEQISAFDNVPR	K				File3200 Spectrum5176 scans: 9202
1	LYAR_HUMAN	Cell growth-regulating nucleolar protein OS=Homo sapiens GN=LYAR PE=1 SV=2	23653	44044	960	960	59	59	14271	1	1	1	629.343	1885.01	3	1885.01	0.0011	94	109	1	32.85	0.013	K	VRELLEQISAFDNVPR	K				File3196 Spectrum5201 scans: 8627
1	LYAR_HUMAN	Cell growth-regulating nucleolar protein OS=Homo sapiens GN=LYAR PE=1 SV=2	23653	44044	960	960	59	59	14272	1	1	1	629.343	1885.01	3	1885.01	0.0011	94	109	1	47.13	0.00047	K	VRELLEQISAFDNVPR	K				File3198 Spectrum5283 scans: 9260
1	LYAR_HUMAN	Cell growth-regulating nucleolar protein OS=Homo sapiens GN=LYAR PE=1 SV=2	23653	44044	960	960	59	59	14273	1	1	1	629.343	1885.01	3	1885.01	0.0013	94	109	1	39.03	0.0031	K	VRELLEQISAFDNVPR	K				File3194 Spectrum4812 scans: 9140
1	LYAR_HUMAN	Cell growth-regulating nucleolar protein OS=Homo sapiens GN=LYAR PE=1 SV=2	23653	44044	960	960	59	59	14274	1	1	1	629.343	1885.01	3	1885.01	0.0013	94	109	1	30.61	0.021	K	VRELLEQISAFDNVPR	K				File3196 Spectrum5734 scans: 9360
1	LYAR_HUMAN	Cell growth-regulating nucleolar protein OS=Homo sapiens GN=LYAR PE=1 SV=2	23653	44044	960	960	59	59	14275	1	1	1	943.511	1885.01	2	1885.01	0.0014	94	109	1	82.56	1.4e-07	K	VRELLEQISAFDNVPR	K				File3194 Spectrum4815 scans: 9144
1	LYAR_HUMAN	Cell growth-regulating nucleolar protein OS=Homo sapiens GN=LYAR PE=1 SV=2	23653	44044	960	960	59	59	14276	1	1	1	943.511	1885.01	2	1885.01	0.0014	94	109	1	57.11	4.8e-05	K	VRELLEQISAFDNVPR	K				File3198 Spectrum4818 scans: 8602
1	LYAR_HUMAN	Cell growth-regulating nucleolar protein OS=Homo sapiens GN=LYAR PE=1 SV=2	23653	44044	960	960	59	59	14277	1	1	1	629.343	1885.01	3	1885.01	0.0015	94	109	1	33.73	0.01	K	VRELLEQISAFDNVPR	K				File3200 Spectrum5656 scans: 9870
1	LYAR_HUMAN	Cell growth-regulating nucleolar protein OS=Homo sapiens GN=LYAR PE=1 SV=2	23653	44044	960	960	59	59	14278	1	1	1	629.343	1885.01	3	1885.01	0.0017	94	109	1	37.21	0.0046	K	VRELLEQISAFDNVPR	K				File3200 Spectrum5064 scans: 9021
1	LYAR_HUMAN	Cell growth-regulating nucleolar protein OS=Homo sapiens GN=LYAR PE=1 SV=2	23653	44044	960	960	59	59	14279	1	1	1	943.511	1885.01	2	1885.01	0.0018	94	109	1	27.19	0.046	K	VRELLEQISAFDNVPR	K				File3200 Spectrum6070 scans: 10572
1	LYAR_HUMAN	Cell growth-regulating nucleolar protein OS=Homo sapiens GN=LYAR PE=1 SV=2	23653	44044	960	960	59	59	14280	1	1	1	629.343	1885.01	3	1885.01	0.0019	94	109	1	40.87	0.002	K	VRELLEQISAFDNVPR	K				File3198 Spectrum6226 scans: 10878
1	LYAR_HUMAN	Cell growth-regulating nucleolar protein OS=Homo sapiens GN=LYAR PE=1 SV=2	23653	44044	960	960	59	59	14281	1	1	1	943.511	1885.01	2	1885.01	0.0019	94	109	1	74.59	8.4e-07	K	VRELLEQISAFDNVPR	K				File3198 Spectrum4891 scans: 8688
1	LYAR_HUMAN	Cell growth-regulating nucleolar protein OS=Homo sapiens GN=LYAR PE=1 SV=2	23653	44044	960	960	59	59	14283	1	1	1	629.343	1885.01	3	1885.01	0.002	94	109	1	38.32	0.0035	K	VRELLEQISAFDNVPR	K				File3200 Spectrum4770 scans: 8575
1	LYAR_HUMAN	Cell growth-regulating nucleolar protein OS=Homo sapiens GN=LYAR PE=1 SV=2	23653	44044	960	960	59	59	14284	1	1	1	629.343	1885.01	3	1885.01	0.002	94	109	1	46.02	0.0006	K	VRELLEQISAFDNVPR	K				File3196 Spectrum5794 scans: 9440
1	LYAR_HUMAN	Cell growth-regulating nucleolar protein OS=Homo sapiens GN=LYAR PE=1 SV=2	23653	44044	960	960	59	59	14285	1	1	1	943.511	1885.01	2	1885.01	0.0022	94	109	1	41.55	0.0017	K	VRELLEQISAFDNVPR	K				File3196 Spectrum5735 scans: 9361
1	LYAR_HUMAN	Cell growth-regulating nucleolar protein OS=Homo sapiens GN=LYAR PE=1 SV=2	23653	44044	960	960	59	59	14286	1	1	1	629.343	1885.01	3	1885.01	0.0022	94	109	1	32.85	0.013	K	VRELLEQISAFDNVPR	K				File3198 Spectrum4926 scans: 8752
1	LYAR_HUMAN	Cell growth-regulating nucleolar protein OS=Homo sapiens GN=LYAR PE=1 SV=2	23653	44044	960	960	59	59	14287	1	1	1	629.343	1885.01	3	1885.01	0.0022	94	109	1	35.52	0.0068	K	VRELLEQISAFDNVPR	K				File3198 Spectrum5329 scans: 9340
1	LYAR_HUMAN	Cell growth-regulating nucleolar protein OS=Homo sapiens GN=LYAR PE=1 SV=2	23653	44044	960	960	59	59	14288	1	1	1	629.343	1885.01	3	1885.01	0.0022	94	109	1	46.46	0.00055	K	VRELLEQISAFDNVPR	K				File3200 Spectrum5328 scans: 9427
1	LYAR_HUMAN	Cell growth-regulating nucleolar protein OS=Homo sapiens GN=LYAR PE=1 SV=2	23653	44044	960	960	59	59	14289	1	1	1	629.343	1885.01	3	1885.01	0.0024	94	109	1	33.41	0.011	K	VRELLEQISAFDNVPR	K				File3198 Spectrum6098 scans: 10629
1	LYAR_HUMAN	Cell growth-regulating nucleolar protein OS=Homo sapiens GN=LYAR PE=1 SV=2	23653	44044	960	960	59	59	14290	1	1	1	629.343	1885.01	3	1885.01	0.0024	94	109	1	41.66	0.0017	K	VRELLEQISAFDNVPR	K				File3196 Spectrum5855 scans: 9524
1	LYAR_HUMAN	Cell growth-regulating nucleolar protein OS=Homo sapiens GN=LYAR PE=1 SV=2	23653	44044	960	960	59	59	14291	1	1	1	629.343	1885.01	3	1885.01	0.0024	94	109	1	36.13	0.0061	K	VRELLEQISAFDNVPR	K				File3198 Spectrum4874 scans: 8669
1	LYAR_HUMAN	Cell growth-regulating nucleolar protein OS=Homo sapiens GN=LYAR PE=1 SV=2	23653	44044	960	960	59	59	14292	1	1	1	629.343	1885.01	3	1885.01	0.0024	94	109	1	35.85	0.0065	K	VRELLEQISAFDNVPR	K				File3198 Spectrum5376 scans: 9418
1	LYAR_HUMAN	Cell growth-regulating nucleolar protein OS=Homo sapiens GN=LYAR PE=1 SV=2	23653	44044	960	960	59	59	14293	1	1	1	629.343	1885.01	3	1885.01	0.0028	94	109	1	40.99	0.002	K	VRELLEQISAFDNVPR	K				File3200 Spectrum6095 scans: 10626
1	LYAR_HUMAN	Cell growth-regulating nucleolar protein OS=Homo sapiens GN=LYAR PE=1 SV=2	23653	44044	960	960	59	59	14294	1	1	1	629.343	1885.01	3	1885.01	0.0028	94	109	1	28.34	0.037	K	VRELLEQISAFDNVPR	K				File3194 Spectrum5122 scans: 9551
1	LYAR_HUMAN	Cell growth-regulating nucleolar protein OS=Homo sapiens GN=LYAR PE=1 SV=2	23653	44044	960	960	59	59	14295	1	1	1	943.511	1885.01	2	1885.01	0.0028	94	109	1	82.5	1.4e-07	K	VRELLEQISAFDNVPR	K				File3194 Spectrum4876 scans: 9224
1	LYAR_HUMAN	Cell growth-regulating nucleolar protein OS=Homo sapiens GN=LYAR PE=1 SV=2	23653	44044	960	960	59	59	14297	1	1	1	629.343	1885.01	3	1885.01	0.003	94	109	1	44.91	0.00081	K	VRELLEQISAFDNVPR	K				File3200 Spectrum4992 scans: 8917
1	LYAR_HUMAN	Cell growth-regulating nucleolar protein OS=Homo sapiens GN=LYAR PE=1 SV=2	23653	44044	960	960	59	59	14298	1	1	1	629.343	1885.01	3	1885.01	0.003	94	109	1	49.29	0.00029	K	VRELLEQISAFDNVPR	K				File3198 Spectrum5693 scans: 9893
1	LYAR_HUMAN	Cell growth-regulating nucleolar protein OS=Homo sapiens GN=LYAR PE=1 SV=2	23653	44044	960	960	59	59	14299	1	1	1	629.343	1885.01	3	1885.01	0.003	94	109	1	43.49	0.0011	K	VRELLEQISAFDNVPR	K				File3198 Spectrum5481 scans: 9579
1	LYAR_HUMAN	Cell growth-regulating nucleolar protein OS=Homo sapiens GN=LYAR PE=1 SV=2	23653	44044	960	960	59	59	14300	1	1	1	943.512	1885.01	2	1885.01	0.003	94	109	1	75.92	6.4e-07	K	VRELLEQISAFDNVPR	K				File3194 Spectrum4937 scans: 9305
1	LYAR_HUMAN	Cell growth-regulating nucleolar protein OS=Homo sapiens GN=LYAR PE=1 SV=2	23653	44044	960	960	59	59	14301	1	1	1	943.512	1885.01	2	1885.01	0.003	94	109	1	88.6	3.5e-08	K	VRELLEQISAFDNVPR	K				File3196 Spectrum5856 scans: 9525
1	LYAR_HUMAN	Cell growth-regulating nucleolar protein OS=Homo sapiens GN=LYAR PE=1 SV=2	23653	44044	960	960	59	59	14302	1	1	1	943.512	1885.01	2	1885.01	0.0032	94	109	1	64.84	8.3e-06	K	VRELLEQISAFDNVPR	K				File3200 Spectrum4772 scans: 8577
1	LYAR_HUMAN	Cell growth-regulating nucleolar protein OS=Homo sapiens GN=LYAR PE=1 SV=2	23653	44044	960	960	59	59	14303	1	1	1	943.512	1885.01	2	1885.01	0.0033	94	109	1	75.76	6.7e-07	K	VRELLEQISAFDNVPR	K				File3200 Spectrum5280 scans: 9361
1	LYAR_HUMAN	Cell growth-regulating nucleolar protein OS=Homo sapiens GN=LYAR PE=1 SV=2	23653	44044	960	960	59	59	14304	1	1	1	629.344	1885.01	3	1885.01	0.0033	94	109	1	40.77	0.0021	K	VRELLEQISAFDNVPR	K				File3200 Spectrum5121 scans: 9101
1	LYAR_HUMAN	Cell growth-regulating nucleolar protein OS=Homo sapiens GN=LYAR PE=1 SV=2	23653	44044	960	960	59	59	14305	1	1	1	629.344	1885.01	3	1885.01	0.0035	94	109	1	43.64	0.0011	K	VRELLEQISAFDNVPR	K				File3196 Spectrum5921 scans: 9607
1	LYAR_HUMAN	Cell growth-regulating nucleolar protein OS=Homo sapiens GN=LYAR PE=1 SV=2	23653	44044	960	960	59	59	14307	1	1	1	943.512	1885.01	2	1885.01	0.0035	94	109	1	72.45	1.4e-06	K	VRELLEQISAFDNVPR	K				File3200 Spectrum5229 scans: 9283
1	LYAR_HUMAN	Cell growth-regulating nucleolar protein OS=Homo sapiens GN=LYAR PE=1 SV=2	23653	44044	960	960	59	59	14309	1	1	1	629.344	1885.01	3	1885.01	0.0037	94	109	1	37.63	0.0042	K	VRELLEQISAFDNVPR	K				File3194 Spectrum4873 scans: 9219
1	LYAR_HUMAN	Cell growth-regulating nucleolar protein OS=Homo sapiens GN=LYAR PE=1 SV=2	23653	44044	960	960	59	59	14310	1	1	1	629.344	1885.01	3	1885.01	0.0039	94	109	1	47.67	0.00042	K	VRELLEQISAFDNVPR	K				File3200 Spectrum5516 scans: 9672
1	LYAR_HUMAN	Cell growth-regulating nucleolar protein OS=Homo sapiens GN=LYAR PE=1 SV=2	23653	44044	960	960	59	59	14311	1	1	1	629.344	1885.01	3	1885.01	0.0039	94	109	1	39.79	0.0026	K	VRELLEQISAFDNVPR	K				File3198 Spectrum5536 scans: 9658
1	LYAR_HUMAN	Cell growth-regulating nucleolar protein OS=Homo sapiens GN=LYAR PE=1 SV=2	23653	44044	960	960	59	59	14312	1	1	1	629.344	1885.01	3	1885.01	0.0039	94	109	1	43.91	0.001	K	VRELLEQISAFDNVPR	K				File3200 Spectrum5162 scans: 9180
1	LYAR_HUMAN	Cell growth-regulating nucleolar protein OS=Homo sapiens GN=LYAR PE=1 SV=2	23653	44044	960	960	59	59	14313	1	1	1	629.344	1885.01	3	1885.01	0.004	94	109	1	27.28	0.046	K	VRELLEQISAFDNVPR	K				File3194 Spectrum5051 scans: 9463
1	LYAR_HUMAN	Cell growth-regulating nucleolar protein OS=Homo sapiens GN=LYAR PE=1 SV=2	23653	44044	960	960	59	59	14314	1	1	1	629.344	1885.01	3	1885.01	0.004	94	109	1	36.91	0.005	K	VRELLEQISAFDNVPR	K				File3200 Spectrum5398 scans: 9513
1	LYAR_HUMAN	Cell growth-regulating nucleolar protein OS=Homo sapiens GN=LYAR PE=1 SV=2	23653	44044	960	960	59	59	14315	1	1	1	629.344	1885.01	3	1885.01	0.004	94	109	1	40.91	0.002	K	VRELLEQISAFDNVPR	K				File3198 Spectrum5429 scans: 9499
1	LYAR_HUMAN	Cell growth-regulating nucleolar protein OS=Homo sapiens GN=LYAR PE=1 SV=2	23653	44044	960	960	59	59	14316	1	1	1	629.344	1885.01	3	1885.01	0.0044	94	109	1	28.45	0.035	K	VRELLEQISAFDNVPR	K				File3194 Spectrum4413 scans: 8396
1	LYAR_HUMAN	Cell growth-regulating nucleolar protein OS=Homo sapiens GN=LYAR PE=1 SV=2	23653	44044	960	960	59	59	14317	1	1	1	943.512	1885.01	2	1885.01	0.0045	94	109	1	76.24	5.7e-07	K	VRELLEQISAFDNVPR	K				File3198 Spectrum5460 scans: 9544
1	LYAR_HUMAN	Cell growth-regulating nucleolar protein OS=Homo sapiens GN=LYAR PE=1 SV=2	23653	44044	960	960	59	59	14318	1	1	1	943.512	1885.01	2	1885.01	0.0046	94	109	1	71.15	1.9e-06	K	VRELLEQISAFDNVPR	K				File3200 Spectrum5344 scans: 9446
1	LYAR_HUMAN	Cell growth-regulating nucleolar protein OS=Homo sapiens GN=LYAR PE=1 SV=2	23653	44044	960	960	59	59	14319	1	1	1	943.512	1885.01	2	1885.01	0.0046	94	109	1	79.29	2.8e-07	K	VRELLEQISAFDNVPR	K				File3198 Spectrum5508 scans: 9622
1	LYAR_HUMAN	Cell growth-regulating nucleolar protein OS=Homo sapiens GN=LYAR PE=1 SV=2	23653	44044	960	960	59	59	14320	1	1	1	629.344	1885.01	3	1885.01	0.0046	94	109	1	31.23	0.018	K	VRELLEQISAFDNVPR	K				File3200 Spectrum5826 scans: 10149
1	LYAR_HUMAN	Cell growth-regulating nucleolar protein OS=Homo sapiens GN=LYAR PE=1 SV=2	23653	44044	960	960	59	59	14322	1	1	1	629.344	1885.01	3	1885.01	0.0046	94	109	1	36.68	0.0052	K	VRELLEQISAFDNVPR	K				File3200 Spectrum4904 scans: 8760
1	LYAR_HUMAN	Cell growth-regulating nucleolar protein OS=Homo sapiens GN=LYAR PE=1 SV=2	23653	44044	960	960	59	59	14323	1	1	1	629.344	1885.01	3	1885.01	0.0048	94	109	1	34.17	0.0092	K	VRELLEQISAFDNVPR	K				File3200 Spectrum5269 scans: 9346
1	LYAR_HUMAN	Cell growth-regulating nucleolar protein OS=Homo sapiens GN=LYAR PE=1 SV=2	23653	44044	960	960	59	59	14324	1	1	1	629.344	1885.01	3	1885.01	0.0048	94	109	1	35.68	0.0065	K	VRELLEQISAFDNVPR	K				File3200 Spectrum5214 scans: 9262
1	LYAR_HUMAN	Cell growth-regulating nucleolar protein OS=Homo sapiens GN=LYAR PE=1 SV=2	23653	44044	960	960	59	59	14325	1	1	1	943.513	1885.01	2	1885.01	0.0049	94	109	1	59.82	2.5e-05	K	VRELLEQISAFDNVPR	K				File3196 Spectrum5922 scans: 9608
1	LYAR_HUMAN	Cell growth-regulating nucleolar protein OS=Homo sapiens GN=LYAR PE=1 SV=2	23653	44044	960	960	59	59	14326	1	1	1	943.513	1885.01	2	1885.01	0.0055	94	109	1	50.52	0.00021	K	VRELLEQISAFDNVPR	K				File3200 Spectrum4963 scans: 8872
1	LYAR_HUMAN	Cell growth-regulating nucleolar protein OS=Homo sapiens GN=LYAR PE=1 SV=2	23653	44044	960	960	59	59	14327	1	1	1	629.344	1885.01	3	1885.01	0.0057	94	109	1	37.29	0.0044	K	VRELLEQISAFDNVPR	K				File3200 Spectrum4832 scans: 8656
1	LYAR_HUMAN	Cell growth-regulating nucleolar protein OS=Homo sapiens GN=LYAR PE=1 SV=2	23653	44044	960	960	59	59	14328	1	1	1	629.344	1885.01	3	1885.01	0.0057	94	109	1	43.5	0.001	K	VRELLEQISAFDNVPR	K				File3198 Spectrum5594 scans: 9739
1	LYAR_HUMAN	Cell growth-regulating nucleolar protein OS=Homo sapiens GN=LYAR PE=1 SV=2	23653	44044	960	960	59	59	14329	1	1	1	943.513	1885.01	2	1885.01	0.006	94	109	1	60.09	2.3e-05	K	VRELLEQISAFDNVPR	K				File3200 Spectrum5077 scans: 9043
1	LYAR_HUMAN	Cell growth-regulating nucleolar protein OS=Homo sapiens GN=LYAR PE=1 SV=2	23653	44044	960	960	59	59	14330	1	1	1	943.513	1885.01	2	1885.01	0.0063	94	109	1	36.17	0.0058	K	VRELLEQISAFDNVPR	K				File3200 Spectrum4920 scans: 8794
1	LYAR_HUMAN	Cell growth-regulating nucleolar protein OS=Homo sapiens GN=LYAR PE=1 SV=2	23653	44044	960	960	59	59	14332	1	1	1	943.514	1885.01	2	1885.01	0.0074	94	109	1	63.03	1.2e-05	K	VRELLEQISAFDNVPR	K				File3198 Spectrum5591 scans: 9735
1	LYAR_HUMAN	Cell growth-regulating nucleolar protein OS=Homo sapiens GN=LYAR PE=1 SV=2	23653	44044	960	960	59	59	14334	1	1	1	629.346	1885.01	3	1885.01	0.0088	94	109	1	28.31	0.034	K	VRELLEQISAFDNVPR	K				File3200 Spectrum5982 scans: 10394
1	LYAR_HUMAN	Cell growth-regulating nucleolar protein OS=Homo sapiens GN=LYAR PE=1 SV=2	23653	44044	960	960	59	59	14335	1	1	1	629.346	1885.01	3	1885.01	0.0092	94	109	1	40.06	0.0022	K	VRELLEQISAFDNVPR	K				File3200 Spectrum5928 scans: 10304
1	LYAR_HUMAN	Cell growth-regulating nucleolar protein OS=Homo sapiens GN=LYAR PE=1 SV=2	23653	44044	960	960	59	59	14337	1	1	1	943.515	1885.02	2	1885.01	0.0106	94	109	1	45.84	0.00062	K	VRELLEQISAFDNVPR	K				File3200 Spectrum5417 scans: 9535
1	LYAR_HUMAN	Cell growth-regulating nucleolar protein OS=Homo sapiens GN=LYAR PE=1 SV=2	23653	44044	960	960	59	59	14338	1	1	1	629.346	1885.02	3	1885.01	0.0118	94	109	1	26.85	0.048	K	VRELLEQISAFDNVPR	K				File3198 Spectrum6187 scans: 10800
1	LYAR_HUMAN	Cell growth-regulating nucleolar protein OS=Homo sapiens GN=LYAR PE=1 SV=2	23653	44044	960	960	59	59	14339	1	1	1	943.516	1885.02	2	1885.01	0.0123	94	109	1	43.24	0.0011	K	VRELLEQISAFDNVPR	K				File3200 Spectrum4833 scans: 8657
1	LYAR_HUMAN	Cell growth-regulating nucleolar protein OS=Homo sapiens GN=LYAR PE=1 SV=2	23653	44044	960	960	59	59	14340	1	1	1	629.347	1885.02	3	1885.01	0.0127	94	109	1	29.9	0.023	K	VRELLEQISAFDNVPR	K				File3198 Spectrum6338 scans: 11057
1	LYAR_HUMAN	Cell growth-regulating nucleolar protein OS=Homo sapiens GN=LYAR PE=1 SV=2	23653	44044	960	960	59	59	14341	1	1	1	629.347	1885.02	3	1885.01	0.013	94	109	1	27.18	0.043	K	VRELLEQISAFDNVPR	K				File3194 Spectrum5196 scans: 9668
1	LYAR_HUMAN	Cell growth-regulating nucleolar protein OS=Homo sapiens GN=LYAR PE=1 SV=2	23653	44044	960	960	59	59	14342	1	1	1	629.347	1885.02	3	1885.01	0.0139	94	109	1	31.79	0.015	K	VRELLEQISAFDNVPR	K				File3198 Spectrum6287 scans: 10971
1	LYAR_HUMAN	Cell growth-regulating nucleolar protein OS=Homo sapiens GN=LYAR PE=1 SV=2	23653	44044	960	960	59	59	14651	1	1	1	958.928	1915.84	2	1915.84	-0.0022	289	306	0	64.24	2.6e-06	K	LPEHPEGGEPEDDEAPAK	G				File3194 Spectrum1091 scans: 4147
1	LYAR_HUMAN	Cell growth-regulating nucleolar protein OS=Homo sapiens GN=LYAR PE=1 SV=2	23653	44044	960	960	59	59	14652	1	1	1	958.928	1915.84	2	1915.84	-0.0018	289	306	0	72.77	3.7e-07	K	LPEHPEGGEPEDDEAPAK	G				File3200 Spectrum1353 scans: 4171
1	LYAR_HUMAN	Cell growth-regulating nucleolar protein OS=Homo sapiens GN=LYAR PE=1 SV=2	23653	44044	960	960	59	59	14653	1	1	1	639.621	1915.84	3	1915.84	-0.0012	289	306	0	25.04	0.022	K	LPEHPEGGEPEDDEAPAK	G				File3194 Spectrum1231 scans: 4306
1	LYAR_HUMAN	Cell growth-regulating nucleolar protein OS=Homo sapiens GN=LYAR PE=1 SV=2	23653	44044	960	960	59	59	14654	1	1	1	639.621	1915.84	3	1915.84	-0.001	289	306	0	52.57	3.8e-05	K	LPEHPEGGEPEDDEAPAK	G				File3198 Spectrum1460 scans: 4308
1	LYAR_HUMAN	Cell growth-regulating nucleolar protein OS=Homo sapiens GN=LYAR PE=1 SV=2	23653	44044	960	960	59	59	14655	1	1	1	639.621	1915.84	3	1915.84	-0.0008	289	306	0	43.44	0.00031	K	LPEHPEGGEPEDDEAPAK	G				File3194 Spectrum1133 scans: 4195
1	LYAR_HUMAN	Cell growth-regulating nucleolar protein OS=Homo sapiens GN=LYAR PE=1 SV=2	23653	44044	960	960	59	59	14656	1	1	1	958.929	1915.84	2	1915.84	0.0001	289	306	0	95.5	2.1e-09	K	LPEHPEGGEPEDDEAPAK	G				File3198 Spectrum1461 scans: 4309
1	LYAR_HUMAN	Cell growth-regulating nucleolar protein OS=Homo sapiens GN=LYAR PE=1 SV=2	23653	44044	960	960	59	59	14657	1	1	1	639.622	1915.84	3	1915.84	0.0001	289	306	0	43.41	0.00034	K	LPEHPEGGEPEDDEAPAK	G				File3196 Spectrum1524 scans: 4309
1	LYAR_HUMAN	Cell growth-regulating nucleolar protein OS=Homo sapiens GN=LYAR PE=1 SV=2	23653	44044	960	960	59	59	14659	1	1	1	958.929	1915.84	2	1915.84	0.0008	289	306	0	66.26	1.8e-06	K	LPEHPEGGEPEDDEAPAK	G				File3196 Spectrum1448 scans: 4226
1	LYAR_HUMAN	Cell growth-regulating nucleolar protein OS=Homo sapiens GN=LYAR PE=1 SV=2	23653	44044	960	960	59	59	14660	1	1	1	639.622	1915.85	3	1915.84	0.0016	289	306	0	37.14	0.0015	K	LPEHPEGGEPEDDEAPAK	G				File3196 Spectrum1437 scans: 4214
1	LYAR_HUMAN	Cell growth-regulating nucleolar protein OS=Homo sapiens GN=LYAR PE=1 SV=2	23653	44044	960	960	59	59	14661	1	1	1	639.623	1915.85	3	1915.84	0.0038	289	306	0	33.68	0.0035	K	LPEHPEGGEPEDDEAPAK	G				File3198 Spectrum1382 scans: 4220
1	LYAR_HUMAN	Cell growth-regulating nucleolar protein OS=Homo sapiens GN=LYAR PE=1 SV=2	23653	44044	960	960	59	59	14662	1	1	1	958.931	1915.85	2	1915.84	0.004	289	306	0	66.35	1.9e-06	K	LPEHPEGGEPEDDEAPAK	G				File3198 Spectrum1729 scans: 4615
1	LYAR_HUMAN	Cell growth-regulating nucleolar protein OS=Homo sapiens GN=LYAR PE=1 SV=2	23653	44044	960	960	59	59	14663	1	1	1	639.624	1915.85	3	1915.84	0.0054	289	306	0	27.36	0.015	K	LPEHPEGGEPEDDEAPAK	G				File3200 Spectrum1323 scans: 4138
1	LYAR_HUMAN	Cell growth-regulating nucleolar protein OS=Homo sapiens GN=LYAR PE=1 SV=2	23653	44044	960	960	59	59	14664	1	1	1	958.932	1915.85	2	1915.84	0.0061	289	306	0	70.82	6.9e-07	K	LPEHPEGGEPEDDEAPAK	G				File3198 Spectrum1385 scans: 4223
1	LYAR_HUMAN	Cell growth-regulating nucleolar protein OS=Homo sapiens GN=LYAR PE=1 SV=2	23653	44044	960	960	59	59	15682	1	1	1	672.039	2013.1	3	2013.1	-0.0039	94	110	2	32.42	0.011	K	VRELLEQISAFDNVPRK	K				File3200 Spectrum4529 scans: 8194
1	LYAR_HUMAN	Cell growth-regulating nucleolar protein OS=Homo sapiens GN=LYAR PE=1 SV=2	23653	44044	960	960	59	59	15683	1	1	1	672.04	2013.1	3	2013.1	-0.0029	94	110	2	46.94	0.00039	K	VRELLEQISAFDNVPRK	K				File3198 Spectrum4766 scans: 8540
1	LYAR_HUMAN	Cell growth-regulating nucleolar protein OS=Homo sapiens GN=LYAR PE=1 SV=2	23653	44044	960	960	59	59	15684	1	1	1	672.04	2013.1	3	2013.1	-0.0022	94	110	2	26.51	0.043	K	VRELLEQISAFDNVPRK	K				File3198 Spectrum4978 scans: 8819
1	LYAR_HUMAN	Cell growth-regulating nucleolar protein OS=Homo sapiens GN=LYAR PE=1 SV=2	23653	44044	960	960	59	59	15685	1	1	1	672.04	2013.1	3	2013.1	-0.002	94	110	2	63.31	9e-06	K	VRELLEQISAFDNVPRK	K				File3198 Spectrum4554 scans: 8247
1	LYAR_HUMAN	Cell growth-regulating nucleolar protein OS=Homo sapiens GN=LYAR PE=1 SV=2	23653	44044	960	960	59	59	15687	1	1	1	672.04	2013.1	3	2013.1	-0.0009	94	110	2	38.01	0.0028	K	VRELLEQISAFDNVPRK	K				File3200 Spectrum4344 scans: 7949
1	LYAR_HUMAN	Cell growth-regulating nucleolar protein OS=Homo sapiens GN=LYAR PE=1 SV=2	23653	44044	960	960	59	59	15688	1	1	1	672.04	2013.1	3	2013.1	-0.0009	94	110	2	73.33	8.4e-07	K	VRELLEQISAFDNVPRK	K				File3198 Spectrum4489 scans: 8162
1	LYAR_HUMAN	Cell growth-regulating nucleolar protein OS=Homo sapiens GN=LYAR PE=1 SV=2	23653	44044	960	960	59	59	15689	1	1	1	504.282	2013.1	4	2013.1	-0.0008	94	110	2	38.53	0.0025	K	VRELLEQISAFDNVPRK	K				File3198 Spectrum4563 scans: 8259
1	LYAR_HUMAN	Cell growth-regulating nucleolar protein OS=Homo sapiens GN=LYAR PE=1 SV=2	23653	44044	960	960	59	59	15690	1	1	1	672.041	2013.1	3	2013.1	-0.0006	94	110	2	57.83	3e-05	K	VRELLEQISAFDNVPRK	K				File3194 Spectrum4191 scans: 8057
1	LYAR_HUMAN	Cell growth-regulating nucleolar protein OS=Homo sapiens GN=LYAR PE=1 SV=2	23653	44044	960	960	59	59	15691	1	1	1	672.041	2013.1	3	2013.1	-0.0006	94	110	2	38.62	0.0025	K	VRELLEQISAFDNVPRK	K				File3198 Spectrum4268 scans: 7891
1	LYAR_HUMAN	Cell growth-regulating nucleolar protein OS=Homo sapiens GN=LYAR PE=1 SV=2	23653	44044	960	960	59	59	15692	1	1	1	672.041	2013.1	3	2013.1	-0.0002	94	110	2	66.38	4.1e-06	K	VRELLEQISAFDNVPRK	K				File3198 Spectrum4612 scans: 8328
1	LYAR_HUMAN	Cell growth-regulating nucleolar protein OS=Homo sapiens GN=LYAR PE=1 SV=2	23653	44044	960	960	59	59	15693	1	1	1	672.041	2013.1	3	2013.1	0	94	110	2	64.58	6.3e-06	K	VRELLEQISAFDNVPRK	K				File3196 Spectrum4843 scans: 8195
1	LYAR_HUMAN	Cell growth-regulating nucleolar protein OS=Homo sapiens GN=LYAR PE=1 SV=2	23653	44044	960	960	59	59	15694	1	1	1	1007.56	2013.1	2	2013.1	0.0001	94	110	2	48.87	0.00023	K	VRELLEQISAFDNVPRK	K				File3198 Spectrum4500 scans: 8174
1	LYAR_HUMAN	Cell growth-regulating nucleolar protein OS=Homo sapiens GN=LYAR PE=1 SV=2	23653	44044	960	960	59	59	15695	1	1	1	672.041	2013.1	3	2013.1	0.0001	94	110	2	64.74	6e-06	K	VRELLEQISAFDNVPRK	K				File3200 Spectrum4475 scans: 8107
1	LYAR_HUMAN	Cell growth-regulating nucleolar protein OS=Homo sapiens GN=LYAR PE=1 SV=2	23653	44044	960	960	59	59	15696	1	1	1	504.283	2013.1	4	2013.1	0.0004	94	110	2	45.63	0.00049	K	VRELLEQISAFDNVPRK	K				File3198 Spectrum4497 scans: 8171
1	LYAR_HUMAN	Cell growth-regulating nucleolar protein OS=Homo sapiens GN=LYAR PE=1 SV=2	23653	44044	960	960	59	59	15697	1	1	1	504.283	2013.1	4	2013.1	0.0006	94	110	2	36.01	0.0045	K	VRELLEQISAFDNVPRK	K				File3196 Spectrum4844 scans: 8196
1	LYAR_HUMAN	Cell growth-regulating nucleolar protein OS=Homo sapiens GN=LYAR PE=1 SV=2	23653	44044	960	960	59	59	15698	1	1	1	504.283	2013.1	4	2013.1	0.0007	94	110	2	36.34	0.0041	K	VRELLEQISAFDNVPRK	K				File3200 Spectrum4453 scans: 8078
1	LYAR_HUMAN	Cell growth-regulating nucleolar protein OS=Homo sapiens GN=LYAR PE=1 SV=2	23653	44044	960	960	59	59	15699	1	1	1	672.041	2013.1	3	2013.1	0.0011	94	110	2	41.63	0.0012	K	VRELLEQISAFDNVPRK	K				File3198 Spectrum4859 scans: 8651
1	LYAR_HUMAN	Cell growth-regulating nucleolar protein OS=Homo sapiens GN=LYAR PE=1 SV=2	23653	44044	960	960	59	59	15700	1	1	1	672.041	2013.1	3	2013.1	0.0011	94	110	2	66.29	4.2e-06	K	VRELLEQISAFDNVPRK	K				File3196 Spectrum4924 scans: 8285
1	LYAR_HUMAN	Cell growth-regulating nucleolar protein OS=Homo sapiens GN=LYAR PE=1 SV=2	23653	44044	960	960	59	59	15702	1	1	1	672.041	2013.1	3	2013.1	0.0018	94	110	2	40.18	0.0017	K	VRELLEQISAFDNVPRK	K				File3200 Spectrum4579 scans: 8276
1	LYAR_HUMAN	Cell growth-regulating nucleolar protein OS=Homo sapiens GN=LYAR PE=1 SV=2	23653	44044	960	960	59	59	15703	1	1	1	504.283	2013.1	4	2013.1	0.0019	94	110	2	26.62	0.039	K	VRELLEQISAFDNVPRK	K				File3196 Spectrum4926 scans: 8287
1	LYAR_HUMAN	Cell growth-regulating nucleolar protein OS=Homo sapiens GN=LYAR PE=1 SV=2	23653	44044	960	960	59	59	15704	1	1	1	672.042	2013.1	3	2013.1	0.0025	94	110	2	61.06	1.4e-05	K	VRELLEQISAFDNVPRK	K				File3200 Spectrum4411 scans: 8026
1	LYAR_HUMAN	Cell growth-regulating nucleolar protein OS=Homo sapiens GN=LYAR PE=1 SV=2	23653	44044	960	960	59	59	15705	1	1	1	1007.56	2013.1	2	2013.1	0.0027	94	110	2	35.46	0.005	K	VRELLEQISAFDNVPRK	K				File3196 Spectrum4858 scans: 8211
1	LYAR_HUMAN	Cell growth-regulating nucleolar protein OS=Homo sapiens GN=LYAR PE=1 SV=2	23653	44044	960	960	59	59	15706	1	1	1	672.042	2013.1	3	2013.1	0.0031	94	110	2	28.65	0.024	K	VRELLEQISAFDNVPRK	K				File3198 Spectrum5360 scans: 9393
1	LYAR_HUMAN	Cell growth-regulating nucleolar protein OS=Homo sapiens GN=LYAR PE=1 SV=2	23653	44044	960	960	59	59	15707	1	1	1	672.042	2013.1	3	2013.1	0.0031	94	110	2	57.06	3.4e-05	K	VRELLEQISAFDNVPRK	K				File3200 Spectrum4163 scans: 7720
1	LYAR_HUMAN	Cell growth-regulating nucleolar protein OS=Homo sapiens GN=LYAR PE=1 SV=2	23653	44044	960	960	59	59	15708	1	1	1	672.042	2013.1	3	2013.1	0.0033	94	110	2	62.2	1.1e-05	K	VRELLEQISAFDNVPRK	K				File3198 Spectrum4675 scans: 8410
1	LYAR_HUMAN	Cell growth-regulating nucleolar protein OS=Homo sapiens GN=LYAR PE=1 SV=2	23653	44044	960	960	59	59	15710	1	1	1	1007.56	2013.1	2	2013.1	0.0037	94	110	2	35.88	0.0045	K	VRELLEQISAFDNVPRK	K				File3194 Spectrum4148 scans: 8008
1	LYAR_HUMAN	Cell growth-regulating nucleolar protein OS=Homo sapiens GN=LYAR PE=1 SV=2	23653	44044	960	960	59	59	15711	1	1	1	1007.56	2013.1	2	2013.1	0.0037	94	110	2	45.56	0.00049	K	VRELLEQISAFDNVPRK	K				File3200 Spectrum4403 scans: 8017
1	LYAR_HUMAN	Cell growth-regulating nucleolar protein OS=Homo sapiens GN=LYAR PE=1 SV=2	23653	44044	960	960	59	59	15712	1	1	1	504.283	2013.1	4	2013.1	0.0038	94	110	2	32.75	0.0093	K	VRELLEQISAFDNVPRK	K				File3198 Spectrum4627 scans: 8345
1	LYAR_HUMAN	Cell growth-regulating nucleolar protein OS=Homo sapiens GN=LYAR PE=1 SV=2	23653	44044	960	960	59	59	15715	1	1	1	504.284	2013.11	4	2013.1	0.0046	94	110	2	40.88	0.0014	K	VRELLEQISAFDNVPRK	K				File3198 Spectrum4297 scans: 7923
1	LYAR_HUMAN	Cell growth-regulating nucleolar protein OS=Homo sapiens GN=LYAR PE=1 SV=2	23653	44044	960	960	59	59	15716	1	1	1	504.284	2013.11	4	2013.1	0.0051	94	110	2	31.1	0.014	K	VRELLEQISAFDNVPRK	K				File3200 Spectrum4388 scans: 8000
1	LYAR_HUMAN	Cell growth-regulating nucleolar protein OS=Homo sapiens GN=LYAR PE=1 SV=2	23653	44044	960	960	59	59	15717	1	1	1	672.043	2013.11	3	2013.1	0.0051	94	110	2	32.31	0.01	K	VRELLEQISAFDNVPRK	K				File3200 Spectrum4758 scans: 8557
1	LYAR_HUMAN	Cell growth-regulating nucleolar protein OS=Homo sapiens GN=LYAR PE=1 SV=2	23653	44044	960	960	59	59	15718	1	1	1	504.284	2013.11	4	2013.1	0.0052	94	110	2	45.66	0.00047	K	VRELLEQISAFDNVPRK	K				File3194 Spectrum4129 scans: 7987
1	LYAR_HUMAN	Cell growth-regulating nucleolar protein OS=Homo sapiens GN=LYAR PE=1 SV=2	23653	44044	960	960	59	59	15720	1	1	1	672.043	2013.11	3	2013.1	0.0055	94	110	2	56.49	3.9e-05	K	VRELLEQISAFDNVPRK	K				File3194 Spectrum4124 scans: 7981
1	LYAR_HUMAN	Cell growth-regulating nucleolar protein OS=Homo sapiens GN=LYAR PE=1 SV=2	23653	44044	960	960	59	59	15721	1	1	1	504.284	2013.11	4	2013.1	0.0079	94	110	2	25.43	0.048	K	VRELLEQISAFDNVPRK	K				File3194 Spectrum4208 scans: 8076
1	LYAR_HUMAN	Cell growth-regulating nucleolar protein OS=Homo sapiens GN=LYAR PE=1 SV=2	23653	44044	960	960	59	59	15723	1	1	1	672.047	2013.12	3	2013.1	0.017	94	110	2	27.76	0.026	K	VRELLEQISAFDNVPRK	K				File3200 Spectrum4641 scans: 8360
1	LYAR_HUMAN	Cell growth-regulating nucleolar protein OS=Homo sapiens GN=LYAR PE=1 SV=2	23653	44044	960	960	59	59	16440	1	1	1	526.246	2100.96	4	2100.96	-0.0032	289	308	1	31.65	0.0084	K	LPEHPEGGEPEDDEAPAKGK	F				File3198 Spectrum1340 scans: 4168
1	LYAR_HUMAN	Cell growth-regulating nucleolar protein OS=Homo sapiens GN=LYAR PE=1 SV=2	23653	44044	960	960	59	59	16441	1	1	1	701.327	2100.96	3	2100.96	-0.0023	289	308	1	26.07	0.031	K	LPEHPEGGEPEDDEAPAKGK	F				File3196 Spectrum1245 scans: 3999
1	LYAR_HUMAN	Cell growth-regulating nucleolar protein OS=Homo sapiens GN=LYAR PE=1 SV=2	23653	44044	960	960	59	59	16442	1	1	1	701.327	2100.96	3	2100.96	-0.002	289	308	1	38.52	0.0018	K	LPEHPEGGEPEDDEAPAKGK	F				File3198 Spectrum1229 scans: 4021
1	LYAR_HUMAN	Cell growth-regulating nucleolar protein OS=Homo sapiens GN=LYAR PE=1 SV=2	23653	44044	960	960	59	59	16443	1	1	1	526.247	2100.96	4	2100.96	-0.0017	289	308	1	40.36	0.0012	K	LPEHPEGGEPEDDEAPAKGK	F				File3194 Spectrum905 scans: 3933
1	LYAR_HUMAN	Cell growth-regulating nucleolar protein OS=Homo sapiens GN=LYAR PE=1 SV=2	23653	44044	960	960	59	59	16444	1	1	1	701.327	2100.96	3	2100.96	-0.0013	289	308	1	37.26	0.0025	K	LPEHPEGGEPEDDEAPAKGK	F				File3198 Spectrum1535 scans: 4397
1	LYAR_HUMAN	Cell growth-regulating nucleolar protein OS=Homo sapiens GN=LYAR PE=1 SV=2	23653	44044	960	960	59	59	16445	1	1	1	1051.49	2100.96	2	2100.96	-0.0006	289	308	1	50.74	0.00011	K	LPEHPEGGEPEDDEAPAKGK	F				File3198 Spectrum1521 scans: 4377
1	LYAR_HUMAN	Cell growth-regulating nucleolar protein OS=Homo sapiens GN=LYAR PE=1 SV=2	23653	44044	960	960	59	59	16446	1	1	1	526.247	2100.96	4	2100.96	-0.0003	289	308	1	46.88	0.00027	K	LPEHPEGGEPEDDEAPAKGK	F				File3198 Spectrum2128 scans: 5149
1	LYAR_HUMAN	Cell growth-regulating nucleolar protein OS=Homo sapiens GN=LYAR PE=1 SV=2	23653	44044	960	960	59	59	16449	1	1	1	1051.49	2100.96	2	2100.96	0.0008	289	308	1	76.29	3.1e-07	K	LPEHPEGGEPEDDEAPAKGK	F				File3194 Spectrum928 scans: 3962
1	LYAR_HUMAN	Cell growth-regulating nucleolar protein OS=Homo sapiens GN=LYAR PE=1 SV=2	23653	44044	960	960	59	59	16450	1	1	1	526.247	2100.96	4	2100.96	0.0009	289	308	1	43.2	0.00063	K	LPEHPEGGEPEDDEAPAKGK	F				File3198 Spectrum1210 scans: 3998
1	LYAR_HUMAN	Cell growth-regulating nucleolar protein OS=Homo sapiens GN=LYAR PE=1 SV=2	23653	44044	960	960	59	59	16451	1	1	1	701.328	2100.96	3	2100.96	0.001	289	308	1	34.81	0.0043	K	LPEHPEGGEPEDDEAPAKGK	F				File3198 Spectrum1159 scans: 3934
1	LYAR_HUMAN	Cell growth-regulating nucleolar protein OS=Homo sapiens GN=LYAR PE=1 SV=2	23653	44044	960	960	59	59	16452	1	1	1	701.328	2100.96	3	2100.96	0.0011	289	308	1	38.69	0.0018	K	LPEHPEGGEPEDDEAPAKGK	F				File3194 Spectrum976 scans: 4020
1	LYAR_HUMAN	Cell growth-regulating nucleolar protein OS=Homo sapiens GN=LYAR PE=1 SV=2	23653	44044	960	960	59	59	16453	1	1	1	526.248	2100.96	4	2100.96	0.0012	289	308	1	33.31	0.0062	K	LPEHPEGGEPEDDEAPAKGK	F				File3194 Spectrum1073 scans: 4127
1	LYAR_HUMAN	Cell growth-regulating nucleolar protein OS=Homo sapiens GN=LYAR PE=1 SV=2	23653	44044	960	960	59	59	16454	1	1	1	1051.49	2100.96	2	2100.96	0.0013	289	308	1	71.95	8.5e-07	K	LPEHPEGGEPEDDEAPAKGK	F				File3198 Spectrum1279 scans: 4098
1	LYAR_HUMAN	Cell growth-regulating nucleolar protein OS=Homo sapiens GN=LYAR PE=1 SV=2	23653	44044	960	960	59	59	16455	1	1	1	526.248	2100.96	4	2100.96	0.0014	289	308	1	36.5	0.003	K	LPEHPEGGEPEDDEAPAKGK	F				File3196 Spectrum1252 scans: 4008
1	LYAR_HUMAN	Cell growth-regulating nucleolar protein OS=Homo sapiens GN=LYAR PE=1 SV=2	23653	44044	960	960	59	59	16456	1	1	1	526.248	2100.96	4	2100.96	0.0017	289	308	1	38.38	0.002	K	LPEHPEGGEPEDDEAPAKGK	F				File3194 Spectrum975 scans: 4019
1	LYAR_HUMAN	Cell growth-regulating nucleolar protein OS=Homo sapiens GN=LYAR PE=1 SV=2	23653	44044	960	960	59	59	16457	1	1	1	526.248	2100.96	4	2100.96	0.0017	289	308	1	35.06	0.0042	K	LPEHPEGGEPEDDEAPAKGK	F				File3198 Spectrum1268 scans: 4080
1	LYAR_HUMAN	Cell growth-regulating nucleolar protein OS=Homo sapiens GN=LYAR PE=1 SV=2	23653	44044	960	960	59	59	16458	1	1	1	526.248	2100.96	4	2100.96	0.0019	289	308	1	43.31	0.00063	K	LPEHPEGGEPEDDEAPAKGK	F				File3200 Spectrum1190 scans: 3992
1	LYAR_HUMAN	Cell growth-regulating nucleolar protein OS=Homo sapiens GN=LYAR PE=1 SV=2	23653	44044	960	960	59	59	16459	1	1	1	701.328	2100.96	3	2100.96	0.002	289	308	1	36.51	0.003	K	LPEHPEGGEPEDDEAPAKGK	F				File3198 Spectrum1286 scans: 4106
1	LYAR_HUMAN	Cell growth-regulating nucleolar protein OS=Homo sapiens GN=LYAR PE=1 SV=2	23653	44044	960	960	59	59	16460	1	1	1	1051.49	2100.96	2	2100.96	0.002	289	308	1	62.78	7.1e-06	K	LPEHPEGGEPEDDEAPAKGK	F				File3198 Spectrum1224 scans: 4015
1	LYAR_HUMAN	Cell growth-regulating nucleolar protein OS=Homo sapiens GN=LYAR PE=1 SV=2	23653	44044	960	960	59	59	16461	1	1	1	701.328	2100.96	3	2100.96	0.003	289	308	1	39.64	0.0015	K	LPEHPEGGEPEDDEAPAKGK	F				File3196 Spectrum1317 scans: 4082
1	LYAR_HUMAN	Cell growth-regulating nucleolar protein OS=Homo sapiens GN=LYAR PE=1 SV=2	23653	44044	960	960	59	59	16462	1	1	1	526.248	2100.96	4	2100.96	0.0031	289	308	1	37.49	0.0025	K	LPEHPEGGEPEDDEAPAKGK	F				File3196 Spectrum1327 scans: 4093
1	LYAR_HUMAN	Cell growth-regulating nucleolar protein OS=Homo sapiens GN=LYAR PE=1 SV=2	23653	44044	960	960	59	59	16464	1	1	1	1051.49	2100.97	2	2100.96	0.0055	289	308	1	57.67	2.3e-05	K	LPEHPEGGEPEDDEAPAKGK	F				File3196 Spectrum1281 scans: 4042
1	LYAR_HUMAN	Cell growth-regulating nucleolar protein OS=Homo sapiens GN=LYAR PE=1 SV=2	23653	44044	960	960	59	59	16465	1	1	1	701.329	2100.97	3	2100.96	0.0059	289	308	1	37.83	0.0023	K	LPEHPEGGEPEDDEAPAKGK	F				File3198 Spectrum1467 scans: 4315
1	LYAR_HUMAN	Cell growth-regulating nucleolar protein OS=Homo sapiens GN=LYAR PE=1 SV=2	23653	44044	960	960	59	59	16466	1	1	1	701.329	2100.97	3	2100.96	0.0061	289	308	1	31.41	0.01	K	LPEHPEGGEPEDDEAPAKGK	F				File3200 Spectrum1164 scans: 3962
1	LYAR_HUMAN	Cell growth-regulating nucleolar protein OS=Homo sapiens GN=LYAR PE=1 SV=2	23653	44044	960	960	59	59	16467	1	1	1	1051.49	2100.97	2	2100.96	0.0077	289	308	1	31.54	0.0099	K	LPEHPEGGEPEDDEAPAKGK	F				File3200 Spectrum1180 scans: 3980
1	LYAR_HUMAN	Cell growth-regulating nucleolar protein OS=Homo sapiens GN=LYAR PE=1 SV=2	23653	44044	960	960	59	59	16468	1	1	1	526.249	2100.97	4	2100.96	0.008	289	308	1	29.48	0.016	K	LPEHPEGGEPEDDEAPAKGK	F				File3198 Spectrum2281 scans: 5360
1	LYAR_HUMAN	Cell growth-regulating nucleolar protein OS=Homo sapiens GN=LYAR PE=1 SV=2	23653	44044	960	960	59	59	16471	1	1	1	701.331	2100.97	3	2100.96	0.0105	289	308	1	30.54	0.013	K	LPEHPEGGEPEDDEAPAKGK	F				File3194 Spectrum909 scans: 3938
1	LYAR_HUMAN	Cell growth-regulating nucleolar protein OS=Homo sapiens GN=LYAR PE=1 SV=2	23653	44044	960	960	59	59	16472	1	1	1	526.251	2100.97	4	2100.96	0.0136	289	308	1	31.4	0.011	K	LPEHPEGGEPEDDEAPAKGK	F				File3198 Spectrum1144 scans: 3914
1	LYAR_HUMAN	Cell growth-regulating nucleolar protein OS=Homo sapiens GN=LYAR PE=1 SV=2	23653	44044	960	960	59	59	16538	1	1	1	705.654	2113.94	3	2113.94	-0.0007	226	247	0	24.21	0.029	K	GQEADLEAGGEEVPEANGSAGK	R				File3194 Spectrum2392 scans: 5757
1	LYAR_HUMAN	Cell growth-regulating nucleolar protein OS=Homo sapiens GN=LYAR PE=1 SV=2	23653	44044	960	960	59	59	16539	1	1	1	1057.98	2113.94	2	2113.94	0.0003	226	247	0	24.66	0.027	K	GQEADLEAGGEEVPEANGSAGK	R				File3198 Spectrum3933 scans: 7460
1	LYAR_HUMAN	Cell growth-regulating nucleolar protein OS=Homo sapiens GN=LYAR PE=1 SV=2	23653	44044	960	960	59	59	16540	1	1	1	1057.98	2113.94	2	2113.94	0.0016	226	247	0	53.89	3.2e-05	K	GQEADLEAGGEEVPEANGSAGK	R				File3200 Spectrum2607 scans: 5739
1	LYAR_HUMAN	Cell growth-regulating nucleolar protein OS=Homo sapiens GN=LYAR PE=1 SV=2	23653	44044	960	960	59	59	16541	1	1	1	1057.98	2113.94	2	2113.94	0.0018	226	247	0	77.87	1.3e-07	K	GQEADLEAGGEEVPEANGSAGK	R				File3196 Spectrum2836 scans: 5847
1	LYAR_HUMAN	Cell growth-regulating nucleolar protein OS=Homo sapiens GN=LYAR PE=1 SV=2	23653	44044	960	960	59	59	16542	1	1	1	1057.98	2113.94	2	2113.94	0.0025	226	247	0	54.83	2.7e-05	K	GQEADLEAGGEEVPEANGSAGK	R				File3194 Spectrum2356 scans: 5715
1	LYAR_HUMAN	Cell growth-regulating nucleolar protein OS=Homo sapiens GN=LYAR PE=1 SV=2	23653	44044	960	960	59	59	16543	1	1	1	1057.98	2113.94	2	2113.94	0.0025	226	247	0	50.79	6.8e-05	K	GQEADLEAGGEEVPEANGSAGK	R				File3198 Spectrum2638 scans: 5825
1	LYAR_HUMAN	Cell growth-regulating nucleolar protein OS=Homo sapiens GN=LYAR PE=1 SV=2	23653	44044	960	960	59	59	16544	1	1	1	1057.98	2113.94	2	2113.94	0.0028	226	247	0	84.44	2.9e-08	K	GQEADLEAGGEEVPEANGSAGK	R				File3198 Spectrum2698 scans: 5904
1	LYAR_HUMAN	Cell growth-regulating nucleolar protein OS=Homo sapiens GN=LYAR PE=1 SV=2	23653	44044	960	960	59	59	16545	1	1	1	1057.98	2113.94	2	2113.94	0.0035	226	247	0	37.19	0.0016	K	GQEADLEAGGEEVPEANGSAGK	R				File3196 Spectrum2915 scans: 5936
1	LYAR_HUMAN	Cell growth-regulating nucleolar protein OS=Homo sapiens GN=LYAR PE=1 SV=2	23653	44044	960	960	59	59	16546	1	1	1	705.655	2113.94	3	2113.94	0.0038	226	247	0	35.88	0.0021	K	GQEADLEAGGEEVPEANGSAGK	R				File3198 Spectrum2661 scans: 5857
1	LYAR_HUMAN	Cell growth-regulating nucleolar protein OS=Homo sapiens GN=LYAR PE=1 SV=2	23653	44044	960	960	59	59	16547	1	1	1	705.656	2113.94	3	2113.94	0.005	226	247	0	42.35	0.00049	K	GQEADLEAGGEEVPEANGSAGK	R				File3196 Spectrum2868 scans: 5884
1	LYAR_HUMAN	Cell growth-regulating nucleolar protein OS=Homo sapiens GN=LYAR PE=1 SV=2	23653	44044	960	960	59	59	17015	1	1	1	725.995	2174.96	3	2174.98	-0.0153	287	306	1	32.81	0.0039	K	MKLPEHPEGGEPEDDEAPAK	G				File3198 Spectrum3187 scans: 6481
1	LYAR_HUMAN	Cell growth-regulating nucleolar protein OS=Homo sapiens GN=LYAR PE=1 SV=2	23653	44044	960	960	59	59	17017	1	1	1	1088.49	2174.97	2	2174.98	-0.0067	287	306	1	56.64	1.9e-05	K	MKLPEHPEGGEPEDDEAPAK	G				File3196 Spectrum1773 scans: 4585
1	LYAR_HUMAN	Cell growth-regulating nucleolar protein OS=Homo sapiens GN=LYAR PE=1 SV=2	23653	44044	960	960	59	59	17019	1	1	1	725.999	2174.97	3	2174.98	-0.0054	287	306	1	31.36	0.0069	K	MKLPEHPEGGEPEDDEAPAK	G				File3194 Spectrum2115 scans: 5397
1	LYAR_HUMAN	Cell growth-regulating nucleolar protein OS=Homo sapiens GN=LYAR PE=1 SV=2	23653	44044	960	960	59	59	17021	1	1	1	726	2174.98	3	2174.98	-0.0023	287	306	1	24.93	0.03	K	MKLPEHPEGGEPEDDEAPAK	G				File3194 Spectrum1841 scans: 5032
1	LYAR_HUMAN	Cell growth-regulating nucleolar protein OS=Homo sapiens GN=LYAR PE=1 SV=2	23653	44044	960	960	59	59	17025	1	1	1	726	2174.98	3	2174.98	-0.0013	287	306	1	49.46	0.0001	K	MKLPEHPEGGEPEDDEAPAK	G				File3200 Spectrum1614 scans: 4461
1	LYAR_HUMAN	Cell growth-regulating nucleolar protein OS=Homo sapiens GN=LYAR PE=1 SV=2	23653	44044	960	960	59	59	17026	1	1	1	726	2174.98	3	2174.98	-0.0012	287	306	1	44.36	0.00033	K	MKLPEHPEGGEPEDDEAPAK	G				File3198 Spectrum1652 scans: 4531
1	LYAR_HUMAN	Cell growth-regulating nucleolar protein OS=Homo sapiens GN=LYAR PE=1 SV=2	23653	44044	960	960	59	59	17027	1	1	1	1088.5	2174.98	2	2174.98	-0.0011	287	306	1	66.04	2.3e-06	K	MKLPEHPEGGEPEDDEAPAK	G				File3198 Spectrum1658 scans: 4537
1	LYAR_HUMAN	Cell growth-regulating nucleolar protein OS=Homo sapiens GN=LYAR PE=1 SV=2	23653	44044	960	960	59	59	17028	1	1	1	726	2174.98	3	2174.98	-0.0008	287	306	1	57.25	1.7e-05	K	MKLPEHPEGGEPEDDEAPAK	G				File3194 Spectrum1383 scans: 4476
1	LYAR_HUMAN	Cell growth-regulating nucleolar protein OS=Homo sapiens GN=LYAR PE=1 SV=2	23653	44044	960	960	59	59	17030	1	1	1	726	2174.98	3	2174.98	-0.0004	287	306	1	56.89	1.9e-05	K	MKLPEHPEGGEPEDDEAPAK	G				File3198 Spectrum1737 scans: 4625
1	LYAR_HUMAN	Cell growth-regulating nucleolar protein OS=Homo sapiens GN=LYAR PE=1 SV=2	23653	44044	960	960	59	59	17031	1	1	1	1088.5	2174.98	2	2174.98	-0.0004	287	306	1	71.82	6e-07	K	MKLPEHPEGGEPEDDEAPAK	G				File3198 Spectrum1738 scans: 4626
1	LYAR_HUMAN	Cell growth-regulating nucleolar protein OS=Homo sapiens GN=LYAR PE=1 SV=2	23653	44044	960	960	59	59	17034	1	1	1	726	2174.98	3	2174.98	0.0005	287	306	1	52.53	5.1e-05	K	MKLPEHPEGGEPEDDEAPAK	G				File3200 Spectrum1688 scans: 4543
1	LYAR_HUMAN	Cell growth-regulating nucleolar protein OS=Homo sapiens GN=LYAR PE=1 SV=2	23653	44044	960	960	59	59	17035	1	1	1	726	2174.98	3	2174.98	0.0005	287	306	1	61.61	6.4e-06	K	MKLPEHPEGGEPEDDEAPAK	G				File3196 Spectrum1813 scans: 4630
1	LYAR_HUMAN	Cell growth-regulating nucleolar protein OS=Homo sapiens GN=LYAR PE=1 SV=2	23653	44044	960	960	59	59	17036	1	1	1	726	2174.98	3	2174.98	0.0007	287	306	1	52.29	5.4e-05	K	MKLPEHPEGGEPEDDEAPAK	G				File3198 Spectrum2134 scans: 5159
1	LYAR_HUMAN	Cell growth-regulating nucleolar protein OS=Homo sapiens GN=LYAR PE=1 SV=2	23653	44044	960	960	59	59	17039	1	1	1	726	2174.98	3	2174.98	0.0008	287	306	1	46.76	0.0002	K	MKLPEHPEGGEPEDDEAPAK	G				File3194 Spectrum1530 scans: 4646
1	LYAR_HUMAN	Cell growth-regulating nucleolar protein OS=Homo sapiens GN=LYAR PE=1 SV=2	23653	44044	960	960	59	59	17042	1	1	1	726.001	2174.98	3	2174.98	0.001	287	306	1	56.39	2.3e-05	K	MKLPEHPEGGEPEDDEAPAK	G				File3194 Spectrum1459 scans: 4562
1	LYAR_HUMAN	Cell growth-regulating nucleolar protein OS=Homo sapiens GN=LYAR PE=1 SV=2	23653	44044	960	960	59	59	17043	1	1	1	726.001	2174.98	3	2174.98	0.0012	287	306	1	64.84	3.2e-06	K	MKLPEHPEGGEPEDDEAPAK	G				File3196 Spectrum1737 scans: 4546
1	LYAR_HUMAN	Cell growth-regulating nucleolar protein OS=Homo sapiens GN=LYAR PE=1 SV=2	23653	44044	960	960	59	59	17044	1	1	1	544.752	2174.98	4	2174.98	0.0014	287	306	1	28.98	0.013	K	MKLPEHPEGGEPEDDEAPAK	G				File3198 Spectrum1742 scans: 4631
1	LYAR_HUMAN	Cell growth-regulating nucleolar protein OS=Homo sapiens GN=LYAR PE=1 SV=2	23653	44044	960	960	59	59	17045	1	1	1	544.752	2174.98	4	2174.98	0.0014	287	306	1	26.5	0.022	K	MKLPEHPEGGEPEDDEAPAK	G				File3194 Spectrum1480 scans: 4589
1	LYAR_HUMAN	Cell growth-regulating nucleolar protein OS=Homo sapiens GN=LYAR PE=1 SV=2	23653	44044	960	960	59	59	17047	1	1	1	726.001	2174.98	3	2174.98	0.002	287	306	1	37.73	0.0017	K	MKLPEHPEGGEPEDDEAPAK	G				File3198 Spectrum2352 scans: 5457
1	LYAR_HUMAN	Cell growth-regulating nucleolar protein OS=Homo sapiens GN=LYAR PE=1 SV=2	23653	44044	960	960	59	59	17048	1	1	1	726.001	2174.98	3	2174.98	0.002	287	306	1	46.56	0.00022	K	MKLPEHPEGGEPEDDEAPAK	G				File3198 Spectrum2489 scans: 5632
1	LYAR_HUMAN	Cell growth-regulating nucleolar protein OS=Homo sapiens GN=LYAR PE=1 SV=2	23653	44044	960	960	59	59	17050	1	1	1	726.002	2174.98	3	2174.98	0.004	287	306	1	60.95	8.2e-06	K	MKLPEHPEGGEPEDDEAPAK	G				File3196 Spectrum1894 scans: 4722
1	LYAR_HUMAN	Cell growth-regulating nucleolar protein OS=Homo sapiens GN=LYAR PE=1 SV=2	23653	44044	960	960	59	59	17054	1	1	1	1088.5	2174.99	2	2174.98	0.007	287	306	1	38.11	0.0017	K	MKLPEHPEGGEPEDDEAPAK	G				File3196 Spectrum1851 scans: 4673
1	LYAR_HUMAN	Cell growth-regulating nucleolar protein OS=Homo sapiens GN=LYAR PE=1 SV=2	23653	44044	960	960	59	59	17056	1	1	1	1088.5	2174.99	2	2174.98	0.0092	287	306	1	49.94	0.00011	K	MKLPEHPEGGEPEDDEAPAK	G				File3194 Spectrum1417 scans: 4514
1	LYAR_HUMAN	Cell growth-regulating nucleolar protein OS=Homo sapiens GN=LYAR PE=1 SV=2	23653	44044	960	960	59	59	17148	1	1	1	731.33	2190.97	3	2190.97	-0.0055	287	306	1	63.24	3.5e-06	K	MKLPEHPEGGEPEDDEAPAK	G	Oxidation (M)	0.30000000000000000000.0		File3198 Spectrum1349 scans: 4180
1	LYAR_HUMAN	Cell growth-regulating nucleolar protein OS=Homo sapiens GN=LYAR PE=1 SV=2	23653	44044	960	960	59	59	17151	1	1	1	1096.49	2190.97	2	2190.97	-0.0014	287	306	1	93.62	3.4e-09	K	MKLPEHPEGGEPEDDEAPAK	G	Oxidation (M)	0.30000000000000000000.0		File3198 Spectrum1343 scans: 4172
1	LYAR_HUMAN	Cell growth-regulating nucleolar protein OS=Homo sapiens GN=LYAR PE=1 SV=2	23653	44044	960	960	59	59	17152	1	1	1	731.332	2190.97	3	2190.97	-0.0013	287	306	1	52.08	4.8e-05	K	MKLPEHPEGGEPEDDEAPAK	G	Oxidation (M)	0.30000000000000000000.0		File3194 Spectrum1022 scans: 4071
1	LYAR_HUMAN	Cell growth-regulating nucleolar protein OS=Homo sapiens GN=LYAR PE=1 SV=2	23653	44044	960	960	59	59	17154	1	1	1	731.332	2190.97	3	2190.97	0	287	306	1	56.68	1.7e-05	K	MKLPEHPEGGEPEDDEAPAK	G	Oxidation (M)	0.30000000000000000000.0		File3196 Spectrum1377 scans: 4148
1	LYAR_HUMAN	Cell growth-regulating nucleolar protein OS=Homo sapiens GN=LYAR PE=1 SV=2	23653	44044	960	960	59	59	17155	1	1	1	1096.49	2190.97	2	2190.97	0.0001	287	306	1	87.4	1.4e-08	K	MKLPEHPEGGEPEDDEAPAK	G	Oxidation (M)	0.30000000000000000000.0		File3196 Spectrum1384 scans: 4155
1	LYAR_HUMAN	Cell growth-regulating nucleolar protein OS=Homo sapiens GN=LYAR PE=1 SV=2	23653	44044	960	960	59	59	17156	1	1	1	731.332	2190.97	3	2190.97	0.0007	287	306	1	46.77	0.00017	K	MKLPEHPEGGEPEDDEAPAK	G	Oxidation (M)	0.30000000000000000000.0		File3200 Spectrum1269 scans: 4079
1	LYAR_HUMAN	Cell growth-regulating nucleolar protein OS=Homo sapiens GN=LYAR PE=1 SV=2	23653	44044	960	960	59	59	17158	1	1	1	548.751	2190.98	4	2190.97	0.0019	287	306	1	24.42	0.03	K	MKLPEHPEGGEPEDDEAPAK	G	Oxidation (M)	0.30000000000000000000.0		File3194 Spectrum1030 scans: 4080
1	LYAR_HUMAN	Cell growth-regulating nucleolar protein OS=Homo sapiens GN=LYAR PE=1 SV=2	23653	44044	960	960	59	59	17159	1	1	1	1096.5	2190.98	2	2190.97	0.0025	287	306	1	69.97	8.6e-07	K	MKLPEHPEGGEPEDDEAPAK	G	Oxidation (M)	0.30000000000000000000.0		File3194 Spectrum1036 scans: 4086
1	LYAR_HUMAN	Cell growth-regulating nucleolar protein OS=Homo sapiens GN=LYAR PE=1 SV=2	23653	44044	960	960	59	59	17565	1	1	1	748.351	2242.03	3	2242.03	-0.0052	225	247	1	51.32	0.00011	K	KGQEADLEAGGEEVPEANGSAGK	R				File3200 Spectrum1879 scans: 4793
1	LYAR_HUMAN	Cell growth-regulating nucleolar protein OS=Homo sapiens GN=LYAR PE=1 SV=2	23653	44044	960	960	59	59	17566	1	1	1	748.351	2242.03	3	2242.03	-0.005	225	247	1	61.13	1.1e-05	K	KGQEADLEAGGEEVPEANGSAGK	R				File3196 Spectrum2043 scans: 4890
1	LYAR_HUMAN	Cell growth-regulating nucleolar protein OS=Homo sapiens GN=LYAR PE=1 SV=2	23653	44044	960	960	59	59	17567	1	1	1	748.351	2242.03	3	2242.03	-0.0044	225	247	1	59.73	1.5e-05	K	KGQEADLEAGGEEVPEANGSAGK	R				File3194 Spectrum1663 scans: 4814
1	LYAR_HUMAN	Cell growth-regulating nucleolar protein OS=Homo sapiens GN=LYAR PE=1 SV=2	23653	44044	960	960	59	59	17568	1	1	1	748.352	2242.03	3	2242.03	-0.0021	225	247	1	62.04	9.1e-06	K	KGQEADLEAGGEEVPEANGSAGK	R				File3198 Spectrum1904 scans: 4833
1	LYAR_HUMAN	Cell growth-regulating nucleolar protein OS=Homo sapiens GN=LYAR PE=1 SV=2	23653	44044	960	960	59	59	17569	1	1	1	1122.03	2242.04	2	2242.03	0.0008	225	247	1	114.98	4.6e-11	K	KGQEADLEAGGEEVPEANGSAGK	R				File3198 Spectrum1974 scans: 4918
1	LYAR_HUMAN	Cell growth-regulating nucleolar protein OS=Homo sapiens GN=LYAR PE=1 SV=2	23653	44044	960	960	59	59	17570	1	1	1	748.352	2242.04	3	2242.03	0.0009	225	247	1	63	7.2e-06	K	KGQEADLEAGGEEVPEANGSAGK	R				File3198 Spectrum1972 scans: 4916
1	LYAR_HUMAN	Cell growth-regulating nucleolar protein OS=Homo sapiens GN=LYAR PE=1 SV=2	23653	44044	960	960	59	59	17571	1	1	1	1122.03	2242.04	2	2242.03	0.0016	225	247	1	103.57	6.4e-10	K	KGQEADLEAGGEEVPEANGSAGK	R				File3198 Spectrum1909 scans: 4838
1	LYAR_HUMAN	Cell growth-regulating nucleolar protein OS=Homo sapiens GN=LYAR PE=1 SV=2	23653	44044	960	960	59	59	17572	1	1	1	748.353	2242.04	3	2242.03	0.0024	225	247	1	64.52	5.1e-06	K	KGQEADLEAGGEEVPEANGSAGK	R				File3194 Spectrum1734 scans: 4903
1	LYAR_HUMAN	Cell growth-regulating nucleolar protein OS=Homo sapiens GN=LYAR PE=1 SV=2	23653	44044	960	960	59	59	17573	1	1	1	748.353	2242.04	3	2242.03	0.0024	225	247	1	37.41	0.0026	K	KGQEADLEAGGEEVPEANGSAGK	R				File3196 Spectrum2123 scans: 4982
1	LYAR_HUMAN	Cell growth-regulating nucleolar protein OS=Homo sapiens GN=LYAR PE=1 SV=2	23653	44044	960	960	59	59	17574	1	1	1	1122.03	2242.04	2	2242.03	0.0028	225	247	1	91.16	1.1e-08	K	KGQEADLEAGGEEVPEANGSAGK	R				File3196 Spectrum2046 scans: 4893
1	LYAR_HUMAN	Cell growth-regulating nucleolar protein OS=Homo sapiens GN=LYAR PE=1 SV=2	23653	44044	960	960	59	59	17575	1	1	1	1122.03	2242.04	2	2242.03	0.0047	225	247	1	77.74	2.5e-07	K	KGQEADLEAGGEEVPEANGSAGK	R				File3194 Spectrum1666 scans: 4817
1	LYAR_HUMAN	Cell growth-regulating nucleolar protein OS=Homo sapiens GN=LYAR PE=1 SV=2	23653	44044	960	960	59	59	17576	1	1	1	1122.03	2242.04	2	2242.03	0.0057	225	247	1	86.09	3.8e-08	K	KGQEADLEAGGEEVPEANGSAGK	R				File3200 Spectrum1888 scans: 4805
1	LYAR_HUMAN	Cell growth-regulating nucleolar protein OS=Homo sapiens GN=LYAR PE=1 SV=2	23653	44044	960	960	59	59	17858	1	1	1	1134.08	2266.14	2	2266.15	-0.0044	149	168	0	36.02	0.0074	K	EQDQRPLHPVANPHAEISTK	V				File3194 Spectrum1117 scans: 4176
1	LYAR_HUMAN	Cell growth-regulating nucleolar protein OS=Homo sapiens GN=LYAR PE=1 SV=2	23653	44044	960	960	59	59	17861	1	1	1	1134.08	2266.14	2	2266.15	-0.0022	149	168	0	36.44	0.0065	K	EQDQRPLHPVANPHAEISTK	V				File3196 Spectrum1472 scans: 4252
1	LYAR_HUMAN	Cell growth-regulating nucleolar protein OS=Homo sapiens GN=LYAR PE=1 SV=2	23653	44044	960	960	59	59	17863	1	1	1	1134.08	2266.14	2	2266.15	-0.0015	149	168	0	38.18	0.0044	K	EQDQRPLHPVANPHAEISTK	V				File3200 Spectrum1347 scans: 4165
1	LYAR_HUMAN	Cell growth-regulating nucleolar protein OS=Homo sapiens GN=LYAR PE=1 SV=2	23653	44044	960	960	59	59	17864	1	1	1	756.389	2266.14	3	2266.15	-0.0011	149	168	0	55.65	8.1e-05	K	EQDQRPLHPVANPHAEISTK	V				File3196 Spectrum1458 scans: 4237
1	LYAR_HUMAN	Cell growth-regulating nucleolar protein OS=Homo sapiens GN=LYAR PE=1 SV=2	23653	44044	960	960	59	59	17865	1	1	1	1134.08	2266.14	2	2266.15	-0.001	149	168	0	55.21	8.9e-05	K	EQDQRPLHPVANPHAEISTK	V				File3198 Spectrum1412 scans: 4253
1	LYAR_HUMAN	Cell growth-regulating nucleolar protein OS=Homo sapiens GN=LYAR PE=1 SV=2	23653	44044	960	960	59	59	17866	1	1	1	756.389	2266.14	3	2266.15	-0.0009	149	168	0	50.76	0.00025	K	EQDQRPLHPVANPHAEISTK	V				File3198 Spectrum1404 scans: 4244
1	LYAR_HUMAN	Cell growth-regulating nucleolar protein OS=Homo sapiens GN=LYAR PE=1 SV=2	23653	44044	960	960	59	59	17869	1	1	1	567.544	2266.15	4	2266.15	0.001	149	168	0	37.81	0.0047	K	EQDQRPLHPVANPHAEISTK	V				File3194 Spectrum1095 scans: 4152
1	LYAR_HUMAN	Cell growth-regulating nucleolar protein OS=Homo sapiens GN=LYAR PE=1 SV=2	23653	44044	960	960	59	59	17871	1	1	1	756.391	2266.15	3	2266.15	0.0054	149	168	0	50.6	0.00024	K	EQDQRPLHPVANPHAEISTK	V				File3200 Spectrum1338 scans: 4155
1	LYAR_HUMAN	Cell growth-regulating nucleolar protein OS=Homo sapiens GN=LYAR PE=1 SV=2	23653	44044	960	960	59	59	17872	1	1	1	756.391	2266.15	3	2266.15	0.0057	149	168	0	44.81	0.00092	K	EQDQRPLHPVANPHAEISTK	V				File3194 Spectrum1100 scans: 4157
1	LYAR_HUMAN	Cell growth-regulating nucleolar protein OS=Homo sapiens GN=LYAR PE=1 SV=2	23653	44044	960	960	59	59	17888	1	1	1	1136.03	2270.04	2	2270.04	-0.0019	226	248	1	96.45	3.1e-09	K	GQEADLEAGGEEVPEANGSAGKR	S				File3198 Spectrum2061 scans: 5042
1	LYAR_HUMAN	Cell growth-regulating nucleolar protein OS=Homo sapiens GN=LYAR PE=1 SV=2	23653	44044	960	960	59	59	17889	1	1	1	757.687	2270.04	3	2270.04	-0.0015	226	248	1	51.03	0.00011	K	GQEADLEAGGEEVPEANGSAGKR	S				File3196 Spectrum2162 scans: 5028
1	LYAR_HUMAN	Cell growth-regulating nucleolar protein OS=Homo sapiens GN=LYAR PE=1 SV=2	23653	44044	960	960	59	59	17890	1	1	1	757.687	2270.04	3	2270.04	-0.0011	226	248	1	93.26	6.4e-09	K	GQEADLEAGGEEVPEANGSAGKR	S				File3198 Spectrum2048 scans: 5019
1	LYAR_HUMAN	Cell growth-regulating nucleolar protein OS=Homo sapiens GN=LYAR PE=1 SV=2	23653	44044	960	960	59	59	17891	1	1	1	757.688	2270.04	3	2270.04	0	226	248	1	40.42	0.0013	K	GQEADLEAGGEEVPEANGSAGKR	S				File3198 Spectrum1988 scans: 4935
1	LYAR_HUMAN	Cell growth-regulating nucleolar protein OS=Homo sapiens GN=LYAR PE=1 SV=2	23653	44044	960	960	59	59	17892	1	1	1	757.688	2270.04	3	2270.04	0.0018	226	248	1	49.75	0.00015	K	GQEADLEAGGEEVPEANGSAGKR	S				File3200 Spectrum1991 scans: 4920
1	LYAR_HUMAN	Cell growth-regulating nucleolar protein OS=Homo sapiens GN=LYAR PE=1 SV=2	23653	44044	960	960	59	59	17893	1	1	1	1136.03	2270.04	2	2270.04	0.0022	226	248	1	102.63	7.7e-10	K	GQEADLEAGGEEVPEANGSAGKR	S				File3198 Spectrum2005 scans: 4958
1	LYAR_HUMAN	Cell growth-regulating nucleolar protein OS=Homo sapiens GN=LYAR PE=1 SV=2	23653	44044	960	960	59	59	17894	1	1	1	1136.03	2270.04	2	2270.04	0.0025	226	248	1	95.25	4.1e-09	K	GQEADLEAGGEEVPEANGSAGKR	S				File3196 Spectrum2184 scans: 5052
1	LYAR_HUMAN	Cell growth-regulating nucleolar protein OS=Homo sapiens GN=LYAR PE=1 SV=2	23653	44044	960	960	59	59	17895	1	1	1	757.689	2270.04	3	2270.04	0.0031	226	248	1	82.59	7.6e-08	K	GQEADLEAGGEEVPEANGSAGKR	S				File3194 Spectrum1829 scans: 5015
1	LYAR_HUMAN	Cell growth-regulating nucleolar protein OS=Homo sapiens GN=LYAR PE=1 SV=2	23653	44044	960	960	59	59	17896	1	1	1	757.689	2270.04	3	2270.04	0.0033	226	248	1	36.39	0.0031	K	GQEADLEAGGEEVPEANGSAGKR	S				File3196 Spectrum2241 scans: 5118
1	LYAR_HUMAN	Cell growth-regulating nucleolar protein OS=Homo sapiens GN=LYAR PE=1 SV=2	23653	44044	960	960	59	59	17897	1	1	1	757.69	2270.05	3	2270.04	0.0073	226	248	1	37.6	0.0027	K	GQEADLEAGGEEVPEANGSAGKR	S				File3194 Spectrum1760 scans: 4933
1	LYAR_HUMAN	Cell growth-regulating nucleolar protein OS=Homo sapiens GN=LYAR PE=1 SV=2	23653	44044	960	960	59	59	17898	1	1	1	1136.03	2270.05	2	2270.04	0.0101	226	248	1	63.64	6.8e-06	K	GQEADLEAGGEEVPEANGSAGKR	S				File3194 Spectrum1788 scans: 4966
1	LYAR_HUMAN	Cell growth-regulating nucleolar protein OS=Homo sapiens GN=LYAR PE=1 SV=2	23653	44044	960	960	59	59	18228	1	1	1	1152.54	2303.07	2	2303.07	-0.0001	286	306	2	60.9	1.3e-05	K	KMKLPEHPEGGEPEDDEAPAK	G				File3198 Spectrum1449 scans: 4294
1	LYAR_HUMAN	Cell growth-regulating nucleolar protein OS=Homo sapiens GN=LYAR PE=1 SV=2	23653	44044	960	960	59	59	18230	1	1	1	768.699	2303.07	3	2303.07	0.0001	286	306	2	57.8	2.6e-05	K	KMKLPEHPEGGEPEDDEAPAK	G				File3198 Spectrum1428 scans: 4270
1	LYAR_HUMAN	Cell growth-regulating nucleolar protein OS=Homo sapiens GN=LYAR PE=1 SV=2	23653	44044	960	960	59	59	18236	1	1	1	768.699	2303.08	3	2303.07	0.0014	286	306	2	45.19	0.00049	K	KMKLPEHPEGGEPEDDEAPAK	G				File3194 Spectrum1136 scans: 4198
1	LYAR_HUMAN	Cell growth-regulating nucleolar protein OS=Homo sapiens GN=LYAR PE=1 SV=2	23653	44044	960	960	59	59	18237	1	1	1	768.7	2303.08	3	2303.07	0.0039	286	306	2	54.3	6.2e-05	K	KMKLPEHPEGGEPEDDEAPAK	G				File3196 Spectrum1493 scans: 4275
1	LYAR_HUMAN	Cell growth-regulating nucleolar protein OS=Homo sapiens GN=LYAR PE=1 SV=2	23653	44044	960	960	59	59	18414	1	1	1	774.03	2319.07	3	2319.07	-0.0017	286	306	2	32.48	0.0083	K	KMKLPEHPEGGEPEDDEAPAK	G	Oxidation (M)	0.030000000000000000000.0		File3196 Spectrum1169 scans: 3908
1	LYAR_HUMAN	Cell growth-regulating nucleolar protein OS=Homo sapiens GN=LYAR PE=1 SV=2	23653	44044	960	960	59	59	18417	1	1	1	774.03	2319.07	3	2319.07	0.0005	286	306	2	42.01	0.00097	K	KMKLPEHPEGGEPEDDEAPAK	G	Oxidation (M)	0.030000000000000000000.0		File3196 Spectrum1242 scans: 3995
1	LYAR_HUMAN	Cell growth-regulating nucleolar protein OS=Homo sapiens GN=LYAR PE=1 SV=2	23653	44044	960	960	59	59	18419	1	1	1	774.031	2319.07	3	2319.07	0.0018	286	306	2	39.74	0.0016	K	KMKLPEHPEGGEPEDDEAPAK	G	Oxidation (M)	0.030000000000000000000.0		File3198 Spectrum1204 scans: 3990
1	LYAR_HUMAN	Cell growth-regulating nucleolar protein OS=Homo sapiens GN=LYAR PE=1 SV=2	23653	44044	960	960	59	59	18421	1	1	1	774.031	2319.07	3	2319.07	0.0029	286	306	2	28.62	0.021	K	KMKLPEHPEGGEPEDDEAPAK	G	Oxidation (M)	0.030000000000000000000.0		File3200 Spectrum1105 scans: 3877
1	LYAR_HUMAN	Cell growth-regulating nucleolar protein OS=Homo sapiens GN=LYAR PE=1 SV=2	23653	44044	960	960	59	59	18422	1	1	1	774.032	2319.07	3	2319.07	0.0038	286	306	2	43.74	0.00066	K	KMKLPEHPEGGEPEDDEAPAK	G	Oxidation (M)	0.030000000000000000000.0		File3194 Spectrum858 scans: 3876
1	LYAR_HUMAN	Cell growth-regulating nucleolar protein OS=Homo sapiens GN=LYAR PE=1 SV=2	23653	44044	960	960	59	59	18423	1	1	1	580.775	2319.07	4	2319.07	0.0038	286	306	2	26.49	0.035	K	KMKLPEHPEGGEPEDDEAPAK	G	Oxidation (M)	0.030000000000000000000.0		File3198 Spectrum1120 scans: 3883
1	LYAR_HUMAN	Cell growth-regulating nucleolar protein OS=Homo sapiens GN=LYAR PE=1 SV=2	23653	44044	960	960	59	59	18426	1	1	1	1160.54	2319.07	2	2319.07	0.0055	286	306	2	46.6	0.00034	K	KMKLPEHPEGGEPEDDEAPAK	G	Oxidation (M)	0.030000000000000000000.0		File3198 Spectrum1129 scans: 3894
1	LYAR_HUMAN	Cell growth-regulating nucleolar protein OS=Homo sapiens GN=LYAR PE=1 SV=2	23653	44044	960	960	59	59	18427	1	1	1	774.032	2319.07	3	2319.07	0.0056	286	306	2	51.45	0.00011	K	KMKLPEHPEGGEPEDDEAPAK	G	Oxidation (M)	0.030000000000000000000.0		File3198 Spectrum1136 scans: 3905
1	LYAR_HUMAN	Cell growth-regulating nucleolar protein OS=Homo sapiens GN=LYAR PE=1 SV=2	23653	44044	960	960	59	59	18429	1	1	1	774.032	2319.08	3	2319.07	0.0066	286	306	2	47.54	0.00027	K	KMKLPEHPEGGEPEDDEAPAK	G	Oxidation (M)	0.030000000000000000000.0		File3198 Spectrum1077 scans: 3822
1	LYAR_HUMAN	Cell growth-regulating nucleolar protein OS=Homo sapiens GN=LYAR PE=1 SV=2	23653	44044	960	960	59	59	18784	1	1	1	591.03	2360.09	4	2360.1	-0.0059	287	308	2	52.35	8.3e-05	K	MKLPEHPEGGEPEDDEAPAKGK	F				File3196 Spectrum2096 scans: 4950
1	LYAR_HUMAN	Cell growth-regulating nucleolar protein OS=Homo sapiens GN=LYAR PE=1 SV=2	23653	44044	960	960	59	59	18785	1	1	1	591.03	2360.09	4	2360.1	-0.0051	287	308	2	37.08	0.0028	K	MKLPEHPEGGEPEDDEAPAKGK	F				File3198 Spectrum3532 scans: 6899
1	LYAR_HUMAN	Cell growth-regulating nucleolar protein OS=Homo sapiens GN=LYAR PE=1 SV=2	23653	44044	960	960	59	59	18786	1	1	1	591.03	2360.09	4	2360.1	-0.0034	287	308	2	41.55	0.001	K	MKLPEHPEGGEPEDDEAPAKGK	F				File3198 Spectrum2325 scans: 5416
1	LYAR_HUMAN	Cell growth-regulating nucleolar protein OS=Homo sapiens GN=LYAR PE=1 SV=2	23653	44044	960	960	59	59	18787	1	1	1	591.03	2360.09	4	2360.1	-0.0032	287	308	2	46.99	0.0003	K	MKLPEHPEGGEPEDDEAPAKGK	F				File3200 Spectrum1364 scans: 4184
1	LYAR_HUMAN	Cell growth-regulating nucleolar protein OS=Homo sapiens GN=LYAR PE=1 SV=2	23653	44044	960	960	59	59	18788	1	1	1	473.026	2360.09	5	2360.1	-0.0031	287	308	2	44.77	0.00049	K	MKLPEHPEGGEPEDDEAPAKGK	F				File3198 Spectrum1522 scans: 4379
1	LYAR_HUMAN	Cell growth-regulating nucleolar protein OS=Homo sapiens GN=LYAR PE=1 SV=2	23653	44044	960	960	59	59	18790	1	1	1	1181.05	2360.09	2	2360.1	-0.0018	287	308	2	63.06	7.4e-06	K	MKLPEHPEGGEPEDDEAPAKGK	F				File3198 Spectrum1518 scans: 4374
1	LYAR_HUMAN	Cell growth-regulating nucleolar protein OS=Homo sapiens GN=LYAR PE=1 SV=2	23653	44044	960	960	59	59	18791	1	1	1	591.031	2360.09	4	2360.1	-0.0017	287	308	2	44.13	0.00058	K	MKLPEHPEGGEPEDDEAPAKGK	F				File3198 Spectrum1416 scans: 4257
1	LYAR_HUMAN	Cell growth-regulating nucleolar protein OS=Homo sapiens GN=LYAR PE=1 SV=2	23653	44044	960	960	59	59	18792	1	1	1	591.031	2360.09	4	2360.1	-0.0015	287	308	2	53.77	6.3e-05	K	MKLPEHPEGGEPEDDEAPAKGK	F				File3198 Spectrum1839 scans: 4757
1	LYAR_HUMAN	Cell growth-regulating nucleolar protein OS=Homo sapiens GN=LYAR PE=1 SV=2	23653	44044	960	960	59	59	18793	1	1	1	787.705	2360.09	3	2360.1	-0.0013	287	308	2	54.59	5.1e-05	K	MKLPEHPEGGEPEDDEAPAKGK	F				File3198 Spectrum1509 scans: 4363
1	LYAR_HUMAN	Cell growth-regulating nucleolar protein OS=Homo sapiens GN=LYAR PE=1 SV=2	23653	44044	960	960	59	59	18794	1	1	1	591.031	2360.09	4	2360.1	-0.0012	287	308	2	47.96	0.00024	K	MKLPEHPEGGEPEDDEAPAKGK	F				File3194 Spectrum1806 scans: 4986
1	LYAR_HUMAN	Cell growth-regulating nucleolar protein OS=Homo sapiens GN=LYAR PE=1 SV=2	23653	44044	960	960	59	59	18796	1	1	1	473.026	2360.09	5	2360.1	-0.0007	287	308	2	32.73	0.0083	K	MKLPEHPEGGEPEDDEAPAKGK	F				File3196 Spectrum1526 scans: 4312
1	LYAR_HUMAN	Cell growth-regulating nucleolar protein OS=Homo sapiens GN=LYAR PE=1 SV=2	23653	44044	960	960	59	59	18797	1	1	1	787.706	2360.09	3	2360.1	-0.0007	287	308	2	59.24	1.9e-05	K	MKLPEHPEGGEPEDDEAPAKGK	F				File3196 Spectrum1585 scans: 4378
1	LYAR_HUMAN	Cell growth-regulating nucleolar protein OS=Homo sapiens GN=LYAR PE=1 SV=2	23653	44044	960	960	59	59	18798	1	1	1	591.031	2360.09	4	2360.1	-0.0005	287	308	2	39.34	0.0018	K	MKLPEHPEGGEPEDDEAPAKGK	F				File3194 Spectrum1279 scans: 4360
1	LYAR_HUMAN	Cell growth-regulating nucleolar protein OS=Homo sapiens GN=LYAR PE=1 SV=2	23653	44044	960	960	59	59	18800	1	1	1	591.031	2360.1	4	2360.1	0.0003	287	308	2	30.73	0.013	K	MKLPEHPEGGEPEDDEAPAKGK	F				File3196 Spectrum2017 scans: 4861
1	LYAR_HUMAN	Cell growth-regulating nucleolar protein OS=Homo sapiens GN=LYAR PE=1 SV=2	23653	44044	960	960	59	59	18801	1	1	1	591.031	2360.1	4	2360.1	0.0003	287	308	2	50.35	0.00014	K	MKLPEHPEGGEPEDDEAPAKGK	F				File3198 Spectrum2474 scans: 5611
1	LYAR_HUMAN	Cell growth-regulating nucleolar protein OS=Homo sapiens GN=LYAR PE=1 SV=2	23653	44044	960	960	59	59	18802	1	1	1	1181.06	2360.1	2	2360.1	0.0004	287	308	2	68.81	2.1e-06	K	MKLPEHPEGGEPEDDEAPAKGK	F				File3198 Spectrum1441 scans: 4285
1	LYAR_HUMAN	Cell growth-regulating nucleolar protein OS=Homo sapiens GN=LYAR PE=1 SV=2	23653	44044	960	960	59	59	18804	1	1	1	1181.06	2360.1	2	2360.1	0.0006	287	308	2	75.19	4.8e-07	K	MKLPEHPEGGEPEDDEAPAKGK	F				File3194 Spectrum1186 scans: 4253
1	LYAR_HUMAN	Cell growth-regulating nucleolar protein OS=Homo sapiens GN=LYAR PE=1 SV=2	23653	44044	960	960	59	59	18805	1	1	1	1181.06	2360.1	2	2360.1	0.0006	287	308	2	64.96	5e-06	K	MKLPEHPEGGEPEDDEAPAKGK	F				File3196 Spectrum1533 scans: 4319
1	LYAR_HUMAN	Cell growth-regulating nucleolar protein OS=Homo sapiens GN=LYAR PE=1 SV=2	23653	44044	960	960	59	59	18808	1	1	1	591.031	2360.1	4	2360.1	0.001	287	308	2	43.95	0.00063	K	MKLPEHPEGGEPEDDEAPAKGK	F				File3196 Spectrum1658 scans: 4459
1	LYAR_HUMAN	Cell growth-regulating nucleolar protein OS=Homo sapiens GN=LYAR PE=1 SV=2	23653	44044	960	960	59	59	18809	1	1	1	787.706	2360.1	3	2360.1	0.0011	287	308	2	37.23	0.003	K	MKLPEHPEGGEPEDDEAPAKGK	F				File3194 Spectrum1138 scans: 4200
1	LYAR_HUMAN	Cell growth-regulating nucleolar protein OS=Homo sapiens GN=LYAR PE=1 SV=2	23653	44044	960	960	59	59	18810	1	1	1	591.032	2360.1	4	2360.1	0.0015	287	308	2	38.48	0.0022	K	MKLPEHPEGGEPEDDEAPAKGK	F				File3198 Spectrum2401 scans: 5524
1	LYAR_HUMAN	Cell growth-regulating nucleolar protein OS=Homo sapiens GN=LYAR PE=1 SV=2	23653	44044	960	960	59	59	18811	1	1	1	787.706	2360.1	3	2360.1	0.0015	287	308	2	46.35	0.00036	K	MKLPEHPEGGEPEDDEAPAKGK	F				File3194 Spectrum1209 scans: 4282
1	LYAR_HUMAN	Cell growth-regulating nucleolar protein OS=Homo sapiens GN=LYAR PE=1 SV=2	23653	44044	960	960	59	59	18812	1	1	1	787.706	2360.1	3	2360.1	0.0015	287	308	2	54.82	5.1e-05	K	MKLPEHPEGGEPEDDEAPAKGK	F				File3198 Spectrum1435 scans: 4278
1	LYAR_HUMAN	Cell growth-regulating nucleolar protein OS=Homo sapiens GN=LYAR PE=1 SV=2	23653	44044	960	960	59	59	18813	1	1	1	787.706	2360.1	3	2360.1	0.002	287	308	2	51.44	0.00011	K	MKLPEHPEGGEPEDDEAPAKGK	F				File3200 Spectrum1408 scans: 4233
1	LYAR_HUMAN	Cell growth-regulating nucleolar protein OS=Homo sapiens GN=LYAR PE=1 SV=2	23653	44044	960	960	59	59	18814	1	1	1	591.032	2360.1	4	2360.1	0.0022	287	308	2	33.34	0.0073	K	MKLPEHPEGGEPEDDEAPAKGK	F				File3194 Spectrum1545 scans: 4665
1	LYAR_HUMAN	Cell growth-regulating nucleolar protein OS=Homo sapiens GN=LYAR PE=1 SV=2	23653	44044	960	960	59	59	18815	1	1	1	591.032	2360.1	4	2360.1	0.0022	287	308	2	51.3	0.00012	K	MKLPEHPEGGEPEDDEAPAKGK	F				File3194 Spectrum1126 scans: 4186
1	LYAR_HUMAN	Cell growth-regulating nucleolar protein OS=Homo sapiens GN=LYAR PE=1 SV=2	23653	44044	960	960	59	59	18816	1	1	1	591.032	2360.1	4	2360.1	0.0025	287	308	2	42.34	0.00093	K	MKLPEHPEGGEPEDDEAPAKGK	F				File3198 Spectrum1765 scans: 4660
1	LYAR_HUMAN	Cell growth-regulating nucleolar protein OS=Homo sapiens GN=LYAR PE=1 SV=2	23653	44044	960	960	59	59	18817	1	1	1	591.032	2360.1	4	2360.1	0.0027	287	308	2	50.48	0.00014	K	MKLPEHPEGGEPEDDEAPAKGK	F				File3194 Spectrum1473 scans: 4580
1	LYAR_HUMAN	Cell growth-regulating nucleolar protein OS=Homo sapiens GN=LYAR PE=1 SV=2	23653	44044	960	960	59	59	18818	1	1	1	591.032	2360.1	4	2360.1	0.0029	287	308	2	51.29	0.00012	K	MKLPEHPEGGEPEDDEAPAKGK	F				File3200 Spectrum1446 scans: 4275
1	LYAR_HUMAN	Cell growth-regulating nucleolar protein OS=Homo sapiens GN=LYAR PE=1 SV=2	23653	44044	960	960	59	59	18819	1	1	1	591.032	2360.1	4	2360.1	0.0029	287	308	2	42.68	0.00087	K	MKLPEHPEGGEPEDDEAPAKGK	F				File3196 Spectrum1479 scans: 4260
1	LYAR_HUMAN	Cell growth-regulating nucleolar protein OS=Homo sapiens GN=LYAR PE=1 SV=2	23653	44044	960	960	59	59	18820	1	1	1	787.707	2360.1	3	2360.1	0.003	287	308	2	57.97	2.6e-05	K	MKLPEHPEGGEPEDDEAPAKGK	F				File3196 Spectrum1508 scans: 4292
1	LYAR_HUMAN	Cell growth-regulating nucleolar protein OS=Homo sapiens GN=LYAR PE=1 SV=2	23653	44044	960	960	59	59	18822	1	1	1	591.032	2360.1	4	2360.1	0.0032	287	308	2	55.54	4.5e-05	K	MKLPEHPEGGEPEDDEAPAKGK	F				File3194 Spectrum1395 scans: 4489
1	LYAR_HUMAN	Cell growth-regulating nucleolar protein OS=Homo sapiens GN=LYAR PE=1 SV=2	23653	44044	960	960	59	59	18823	1	1	1	591.032	2360.1	4	2360.1	0.0032	287	308	2	48.26	0.00024	K	MKLPEHPEGGEPEDDEAPAKGK	F				File3198 Spectrum1495 scans: 4347
1	LYAR_HUMAN	Cell growth-regulating nucleolar protein OS=Homo sapiens GN=LYAR PE=1 SV=2	23653	44044	960	960	59	59	18824	1	1	1	591.032	2360.1	4	2360.1	0.0037	287	308	2	31.67	0.011	K	MKLPEHPEGGEPEDDEAPAKGK	F				File3196 Spectrum1934 scans: 4766
1	LYAR_HUMAN	Cell growth-regulating nucleolar protein OS=Homo sapiens GN=LYAR PE=1 SV=2	23653	44044	960	960	59	59	18825	1	1	1	591.032	2360.1	4	2360.1	0.0042	287	308	2	33.24	0.0076	K	MKLPEHPEGGEPEDDEAPAKGK	F				File3198 Spectrum2895 scans: 6134
1	LYAR_HUMAN	Cell growth-regulating nucleolar protein OS=Homo sapiens GN=LYAR PE=1 SV=2	23653	44044	960	960	59	59	18826	1	1	1	591.032	2360.1	4	2360.1	0.0042	287	308	2	37.97	0.0025	K	MKLPEHPEGGEPEDDEAPAKGK	F				File3196 Spectrum1850 scans: 4672
1	LYAR_HUMAN	Cell growth-regulating nucleolar protein OS=Homo sapiens GN=LYAR PE=1 SV=2	23653	44044	960	960	59	59	18827	1	1	1	591.032	2360.1	4	2360.1	0.0044	287	308	2	37.2	0.003	K	MKLPEHPEGGEPEDDEAPAKGK	F				File3194 Spectrum2132 scans: 5420
1	LYAR_HUMAN	Cell growth-regulating nucleolar protein OS=Homo sapiens GN=LYAR PE=1 SV=2	23653	44044	960	960	59	59	18828	1	1	1	591.032	2360.1	4	2360.1	0.0047	287	308	2	42.88	0.00083	K	MKLPEHPEGGEPEDDEAPAKGK	F				File3198 Spectrum3342 scans: 6655
1	LYAR_HUMAN	Cell growth-regulating nucleolar protein OS=Homo sapiens GN=LYAR PE=1 SV=2	23653	44044	960	960	59	59	18829	1	1	1	591.032	2360.1	4	2360.1	0.0047	287	308	2	56.15	3.9e-05	K	MKLPEHPEGGEPEDDEAPAKGK	F				File3198 Spectrum1566 scans: 4436
1	LYAR_HUMAN	Cell growth-regulating nucleolar protein OS=Homo sapiens GN=LYAR PE=1 SV=2	23653	44044	960	960	59	59	18830	1	1	1	591.032	2360.1	4	2360.1	0.0051	287	308	2	35.34	0.0047	K	MKLPEHPEGGEPEDDEAPAKGK	F				File3198 Spectrum3250 scans: 6553
1	LYAR_HUMAN	Cell growth-regulating nucleolar protein OS=Homo sapiens GN=LYAR PE=1 SV=2	23653	44044	960	960	59	59	18831	1	1	1	591.033	2360.1	4	2360.1	0.0054	287	308	2	43.95	0.00065	K	MKLPEHPEGGEPEDDEAPAKGK	F				File3196 Spectrum1560 scans: 4350
1	LYAR_HUMAN	Cell growth-regulating nucleolar protein OS=Homo sapiens GN=LYAR PE=1 SV=2	23653	44044	960	960	59	59	18832	1	1	1	591.033	2360.1	4	2360.1	0.0056	287	308	2	34.5	0.0057	K	MKLPEHPEGGEPEDDEAPAKGK	F				File3194 Spectrum1729 scans: 4897
1	LYAR_HUMAN	Cell growth-regulating nucleolar protein OS=Homo sapiens GN=LYAR PE=1 SV=2	23653	44044	960	960	59	59	18833	1	1	1	591.033	2360.1	4	2360.1	0.0059	287	308	2	52.86	8.3e-05	K	MKLPEHPEGGEPEDDEAPAKGK	F				File3194 Spectrum1659 scans: 4809
1	LYAR_HUMAN	Cell growth-regulating nucleolar protein OS=Homo sapiens GN=LYAR PE=1 SV=2	23653	44044	960	960	59	59	18834	1	1	1	591.033	2360.1	4	2360.1	0.0059	287	308	2	39.88	0.0016	K	MKLPEHPEGGEPEDDEAPAKGK	F				File3196 Spectrum1748 scans: 4558
1	LYAR_HUMAN	Cell growth-regulating nucleolar protein OS=Homo sapiens GN=LYAR PE=1 SV=2	23653	44044	960	960	59	59	18835	1	1	1	591.033	2360.1	4	2360.1	0.0061	287	308	2	45.13	0.00049	K	MKLPEHPEGGEPEDDEAPAKGK	F				File3194 Spectrum1200 scans: 4270
1	LYAR_HUMAN	Cell growth-regulating nucleolar protein OS=Homo sapiens GN=LYAR PE=1 SV=2	23653	44044	960	960	59	59	18836	1	1	1	591.033	2360.1	4	2360.1	0.0063	287	308	2	30.75	0.014	K	MKLPEHPEGGEPEDDEAPAKGK	F				File3196 Spectrum2737 scans: 5727
1	LYAR_HUMAN	Cell growth-regulating nucleolar protein OS=Homo sapiens GN=LYAR PE=1 SV=2	23653	44044	960	960	59	59	18837	1	1	1	591.033	2360.1	4	2360.1	0.0076	287	308	2	26.02	0.041	K	MKLPEHPEGGEPEDDEAPAKGK	F				File3194 Spectrum2254 scans: 5589
1	LYAR_HUMAN	Cell growth-regulating nucleolar protein OS=Homo sapiens GN=LYAR PE=1 SV=2	23653	44044	960	960	59	59	18839	1	1	1	591.034	2360.11	4	2360.1	0.0127	287	308	2	37.42	0.003	K	MKLPEHPEGGEPEDDEAPAKGK	F				File3198 Spectrum3975 scans: 7518
1	LYAR_HUMAN	Cell growth-regulating nucleolar protein OS=Homo sapiens GN=LYAR PE=1 SV=2	23653	44044	960	960	59	59	18907	1	1	1	791.05	2370.13	3	2370.13	-0.0019	224	247	2	40.02	0.002	R	KKGQEADLEAGGEEVPEANGSAGK	R				File3200 Spectrum1539 scans: 4378
1	LYAR_HUMAN	Cell growth-regulating nucleolar protein OS=Homo sapiens GN=LYAR PE=1 SV=2	23653	44044	960	960	59	59	18909	1	1	1	791.051	2370.13	3	2370.13	0.0006	224	247	2	36.56	0.0045	R	KKGQEADLEAGGEEVPEANGSAGK	R				File3194 Spectrum1281 scans: 4362
1	LYAR_HUMAN	Cell growth-regulating nucleolar protein OS=Homo sapiens GN=LYAR PE=1 SV=2	23653	44044	960	960	59	59	18912	1	1	1	791.051	2370.13	3	2370.13	0.0021	224	247	2	32.37	0.012	R	KKGQEADLEAGGEEVPEANGSAGK	R				File3196 Spectrum1633 scans: 4431
1	LYAR_HUMAN	Cell growth-regulating nucleolar protein OS=Homo sapiens GN=LYAR PE=1 SV=2	23653	44044	960	960	59	59	18913	1	1	1	1186.07	2370.13	2	2370.13	0.0023	224	247	2	68.56	2.8e-06	R	KKGQEADLEAGGEEVPEANGSAGK	R				File3198 Spectrum1585 scans: 4456
1	LYAR_HUMAN	Cell growth-regulating nucleolar protein OS=Homo sapiens GN=LYAR PE=1 SV=2	23653	44044	960	960	59	59	18915	1	1	1	1186.07	2370.13	2	2370.13	0.0033	224	247	2	60.62	1.8e-05	R	KKGQEADLEAGGEEVPEANGSAGK	R				File3196 Spectrum1672 scans: 4474
1	LYAR_HUMAN	Cell growth-regulating nucleolar protein OS=Homo sapiens GN=LYAR PE=1 SV=2	23653	44044	960	960	59	59	18916	1	1	1	791.052	2370.13	3	2370.13	0.0047	224	247	2	31.16	0.016	R	KKGQEADLEAGGEEVPEANGSAGK	R				File3198 Spectrum1577 scans: 4448
1	LYAR_HUMAN	Cell growth-regulating nucleolar protein OS=Homo sapiens GN=LYAR PE=1 SV=2	23653	44044	960	960	59	59	18970	1	1	1	1189.05	2376.09	2	2376.09	-0.0013	287	308	2	55.29	3.9e-05	K	MKLPEHPEGGEPEDDEAPAKGK	F	Oxidation (M)	0.3000000000000000000000.0		File3196 Spectrum1257 scans: 4014
1	LYAR_HUMAN	Cell growth-regulating nucleolar protein OS=Homo sapiens GN=LYAR PE=1 SV=2	23653	44044	960	960	59	59	18971	1	1	1	595.029	2376.09	4	2376.09	-0.0013	287	308	2	42.14	0.00083	K	MKLPEHPEGGEPEDDEAPAKGK	F	Oxidation (M)	0.3000000000000000000000.0		File3198 Spectrum1280 scans: 4099
1	LYAR_HUMAN	Cell growth-regulating nucleolar protein OS=Homo sapiens GN=LYAR PE=1 SV=2	23653	44044	960	960	59	59	18972	1	1	1	595.03	2376.09	4	2376.09	-0.0005	287	308	2	52.37	7.9e-05	K	MKLPEHPEGGEPEDDEAPAKGK	F	Oxidation (M)	0.3000000000000000000000.0		File3194 Spectrum966 scans: 4009
1	LYAR_HUMAN	Cell growth-regulating nucleolar protein OS=Homo sapiens GN=LYAR PE=1 SV=2	23653	44044	960	960	59	59	18974	1	1	1	793.038	2376.09	3	2376.09	0.0008	287	308	2	57.78	2.3e-05	K	MKLPEHPEGGEPEDDEAPAKGK	F	Oxidation (M)	0.3000000000000000000000.0		File3198 Spectrum1233 scans: 4029
1	LYAR_HUMAN	Cell growth-regulating nucleolar protein OS=Homo sapiens GN=LYAR PE=1 SV=2	23653	44044	960	960	59	59	18975	1	1	1	595.03	2376.09	4	2376.09	0.0009	287	308	2	34.11	0.0053	K	MKLPEHPEGGEPEDDEAPAKGK	F	Oxidation (M)	0.3000000000000000000000.0		File3200 Spectrum1203 scans: 4006
1	LYAR_HUMAN	Cell growth-regulating nucleolar protein OS=Homo sapiens GN=LYAR PE=1 SV=2	23653	44044	960	960	59	59	18976	1	1	1	595.03	2376.09	4	2376.09	0.0009	287	308	2	38.27	0.002	K	MKLPEHPEGGEPEDDEAPAKGK	F	Oxidation (M)	0.3000000000000000000000.0		File3196 Spectrum1307 scans: 4071
1	LYAR_HUMAN	Cell growth-regulating nucleolar protein OS=Homo sapiens GN=LYAR PE=1 SV=2	23653	44044	960	960	59	59	18978	1	1	1	1189.05	2376.09	2	2376.09	0.0013	287	308	2	64.5	4.8e-06	K	MKLPEHPEGGEPEDDEAPAKGK	F	Oxidation (M)	0.3000000000000000000000.0		File3198 Spectrum1248 scans: 4049
1	LYAR_HUMAN	Cell growth-regulating nucleolar protein OS=Homo sapiens GN=LYAR PE=1 SV=2	23653	44044	960	960	59	59	18979	1	1	1	793.038	2376.09	3	2376.09	0.0016	287	308	2	45.47	0.00039	K	MKLPEHPEGGEPEDDEAPAKGK	F	Oxidation (M)	0.3000000000000000000000.0		File3194 Spectrum954 scans: 3995
1	LYAR_HUMAN	Cell growth-regulating nucleolar protein OS=Homo sapiens GN=LYAR PE=1 SV=2	23653	44044	960	960	59	59	18980	1	1	1	793.038	2376.09	3	2376.09	0.0021	287	308	2	39.57	0.0015	K	MKLPEHPEGGEPEDDEAPAKGK	F	Oxidation (M)	0.3000000000000000000000.0		File3196 Spectrum1299 scans: 4062
1	LYAR_HUMAN	Cell growth-regulating nucleolar protein OS=Homo sapiens GN=LYAR PE=1 SV=2	23653	44044	960	960	59	59	18981	1	1	1	595.03	2376.09	4	2376.09	0.0024	287	308	2	28.79	0.018	K	MKLPEHPEGGEPEDDEAPAKGK	F	Oxidation (M)	0.3000000000000000000000.0		File3194 Spectrum1052 scans: 4104
1	LYAR_HUMAN	Cell growth-regulating nucleolar protein OS=Homo sapiens GN=LYAR PE=1 SV=2	23653	44044	960	960	59	59	18982	1	1	1	595.031	2376.09	4	2376.09	0.0031	287	308	2	29.14	0.017	K	MKLPEHPEGGEPEDDEAPAKGK	F	Oxidation (M)	0.3000000000000000000000.0		File3198 Spectrum1089 scans: 3842
1	LYAR_HUMAN	Cell growth-regulating nucleolar protein OS=Homo sapiens GN=LYAR PE=1 SV=2	23653	44044	960	960	59	59	18983	1	1	1	595.031	2376.09	4	2376.09	0.0034	287	308	2	32.87	0.0074	K	MKLPEHPEGGEPEDDEAPAKGK	F	Oxidation (M)	0.3000000000000000000000.0		File3196 Spectrum1227 scans: 3978
1	LYAR_HUMAN	Cell growth-regulating nucleolar protein OS=Homo sapiens GN=LYAR PE=1 SV=2	23653	44044	960	960	59	59	18984	1	1	1	595.031	2376.09	4	2376.09	0.0036	287	308	2	24.72	0.048	K	MKLPEHPEGGEPEDDEAPAKGK	F	Oxidation (M)	0.3000000000000000000000.0		File3196 Spectrum1161 scans: 3898
1	LYAR_HUMAN	Cell growth-regulating nucleolar protein OS=Homo sapiens GN=LYAR PE=1 SV=2	23653	44044	960	960	59	59	18985	1	1	1	595.031	2376.09	4	2376.09	0.0039	287	308	2	36.79	0.003	K	MKLPEHPEGGEPEDDEAPAKGK	F	Oxidation (M)	0.3000000000000000000000.0		File3198 Spectrum1365 scans: 4200
1	LYAR_HUMAN	Cell growth-regulating nucleolar protein OS=Homo sapiens GN=LYAR PE=1 SV=2	23653	44044	960	960	59	59	18987	1	1	1	595.031	2376.09	4	2376.09	0.0041	287	308	2	45.16	0.00043	K	MKLPEHPEGGEPEDDEAPAKGK	F	Oxidation (M)	0.3000000000000000000000.0		File3194 Spectrum899 scans: 3926
1	LYAR_HUMAN	Cell growth-regulating nucleolar protein OS=Homo sapiens GN=LYAR PE=1 SV=2	23653	44044	960	960	59	59	18988	1	1	1	595.031	2376.09	4	2376.09	0.0043	287	308	2	39.61	0.0016	K	MKLPEHPEGGEPEDDEAPAKGK	F	Oxidation (M)	0.3000000000000000000000.0		File3198 Spectrum1223 scans: 4014
1	LYAR_HUMAN	Cell growth-regulating nucleolar protein OS=Homo sapiens GN=LYAR PE=1 SV=2	23653	44044	960	960	59	59	18990	1	1	1	793.039	2376.1	3	2376.09	0.0058	287	308	2	35.89	0.0037	K	MKLPEHPEGGEPEDDEAPAKGK	F	Oxidation (M)	0.3000000000000000000000.0		File3200 Spectrum1139 scans: 3927
1	LYAR_HUMAN	Cell growth-regulating nucleolar protein OS=Homo sapiens GN=LYAR PE=1 SV=2	23653	44044	960	960	59	59	18991	1	1	1	595.032	2376.1	4	2376.09	0.0071	287	308	2	30.56	0.013	K	MKLPEHPEGGEPEDDEAPAKGK	F	Oxidation (M)	0.3000000000000000000000.0		File3198 Spectrum1157 scans: 3931
1	LYAR_HUMAN	Cell growth-regulating nucleolar protein OS=Homo sapiens GN=LYAR PE=1 SV=2	23653	44044	960	960	59	59	18992	1	1	1	595.032	2376.1	4	2376.09	0.0097	287	308	2	36.27	0.0035	K	MKLPEHPEGGEPEDDEAPAKGK	F	Oxidation (M)	0.3000000000000000000000.0		File3200 Spectrum1129 scans: 3913
1	LYAR_HUMAN	Cell growth-regulating nucleolar protein OS=Homo sapiens GN=LYAR PE=1 SV=2	23653	44044	960	960	59	59	18993	1	1	1	793.043	2376.11	3	2376.09	0.0162	287	308	2	42.68	0.00084	K	MKLPEHPEGGEPEDDEAPAKGK	F	Oxidation (M)	0.3000000000000000000000.0		File3196 Spectrum1224 scans: 3974
1	LYAR_HUMAN	Cell growth-regulating nucleolar protein OS=Homo sapiens GN=LYAR PE=1 SV=2	23653	44044	960	960	59	59	18994	1	1	1	1189.06	2376.11	2	2376.09	0.0165	287	308	2	67.82	2.6e-06	K	MKLPEHPEGGEPEDDEAPAKGK	F	Oxidation (M)	0.3000000000000000000000.0		File3198 Spectrum1186 scans: 3967
1	LYAR_HUMAN	Cell growth-regulating nucleolar protein OS=Homo sapiens GN=LYAR PE=1 SV=2	23653	44044	960	960	59	59	18995	1	1	1	1189.06	2376.11	2	2376.09	0.0167	287	308	2	45.96	0.0004	K	MKLPEHPEGGEPEDDEAPAKGK	F	Oxidation (M)	0.3000000000000000000000.0		File3194 Spectrum907 scans: 3935
1	LYAR_HUMAN	Cell growth-regulating nucleolar protein OS=Homo sapiens GN=LYAR PE=1 SV=2	23653	44044	960	960	59	59	18996	1	1	1	793.043	2376.11	3	2376.09	0.0184	287	308	2	41.87	0.001	K	MKLPEHPEGGEPEDDEAPAKGK	F	Oxidation (M)	0.3000000000000000000000.0		File3198 Spectrum1168 scans: 3946
1	LYAR_HUMAN	Cell growth-regulating nucleolar protein OS=Homo sapiens GN=LYAR PE=1 SV=2	23653	44044	960	960	59	59	18997	1	1	1	793.044	2376.11	3	2376.09	0.019	287	308	2	46.47	0.00036	K	MKLPEHPEGGEPEDDEAPAKGK	F	Oxidation (M)	0.3000000000000000000000.0		File3194 Spectrum891 scans: 3916
1	LYAR_HUMAN	Cell growth-regulating nucleolar protein OS=Homo sapiens GN=LYAR PE=1 SV=2	23653	44044	960	960	59	59	19162	1	1	1	1200.07	2398.13	2	2398.14	-0.0011	225	248	2	69.81	2.1e-06	K	KGQEADLEAGGEEVPEANGSAGKR	S				File3196 Spectrum1701 scans: 4506
1	LYAR_HUMAN	Cell growth-regulating nucleolar protein OS=Homo sapiens GN=LYAR PE=1 SV=2	23653	44044	960	960	59	59	19163	1	1	1	1200.07	2398.13	2	2398.14	-0.0011	225	248	2	84.44	7.4e-08	K	KGQEADLEAGGEEVPEANGSAGKR	S				File3198 Spectrum1620 scans: 4495
1	LYAR_HUMAN	Cell growth-regulating nucleolar protein OS=Homo sapiens GN=LYAR PE=1 SV=2	23653	44044	960	960	59	59	19164	1	1	1	800.386	2398.14	3	2398.14	-0.0008	225	248	2	70.81	1.7e-06	K	KGQEADLEAGGEEVPEANGSAGKR	S				File3194 Spectrum1323 scans: 4408
1	LYAR_HUMAN	Cell growth-regulating nucleolar protein OS=Homo sapiens GN=LYAR PE=1 SV=2	23653	44044	960	960	59	59	19165	1	1	1	600.541	2398.14	4	2398.14	0.0002	225	248	2	45.69	0.00055	K	KGQEADLEAGGEEVPEANGSAGKR	S				File3198 Spectrum1613 scans: 4488
1	LYAR_HUMAN	Cell growth-regulating nucleolar protein OS=Homo sapiens GN=LYAR PE=1 SV=2	23653	44044	960	960	59	59	19166	1	1	1	600.542	2398.14	4	2398.14	0.0019	225	248	2	53.15	9.8e-05	K	KGQEADLEAGGEEVPEANGSAGKR	S				File3194 Spectrum1327 scans: 4413
1	LYAR_HUMAN	Cell growth-regulating nucleolar protein OS=Homo sapiens GN=LYAR PE=1 SV=2	23653	44044	960	960	59	59	19167	1	1	1	800.387	2398.14	3	2398.14	0.0034	225	248	2	69.26	2.5e-06	K	KGQEADLEAGGEEVPEANGSAGKR	S				File3196 Spectrum1684 scans: 4488
1	LYAR_HUMAN	Cell growth-regulating nucleolar protein OS=Homo sapiens GN=LYAR PE=1 SV=2	23653	44044	960	960	59	59	19168	1	1	1	600.542	2398.14	4	2398.14	0.0036	225	248	2	47.39	0.00039	K	KGQEADLEAGGEEVPEANGSAGKR	S				File3200 Spectrum1573 scans: 4416
1	LYAR_HUMAN	Cell growth-regulating nucleolar protein OS=Homo sapiens GN=LYAR PE=1 SV=2	23653	44044	960	960	59	59	19169	1	1	1	1200.08	2398.14	2	2398.14	0.0054	225	248	2	50.24	0.0002	K	KGQEADLEAGGEEVPEANGSAGKR	S				File3194 Spectrum1344 scans: 4432
1	LYAR_HUMAN	Cell growth-regulating nucleolar protein OS=Homo sapiens GN=LYAR PE=1 SV=2	23653	44044	960	960	59	59	19170	1	1	1	600.543	2398.14	4	2398.14	0.006	225	248	2	39.68	0.0023	K	KGQEADLEAGGEEVPEANGSAGKR	S				File3196 Spectrum1683 scans: 4486
1	LYAR_HUMAN	Cell growth-regulating nucleolar protein OS=Homo sapiens GN=LYAR PE=1 SV=2	23653	44044	960	960	59	59	19171	1	1	1	800.388	2398.14	3	2398.14	0.0062	225	248	2	91.98	1.4e-08	K	KGQEADLEAGGEEVPEANGSAGKR	S				File3198 Spectrum1609 scans: 4483
1	LYAR_HUMAN	Cell growth-regulating nucleolar protein OS=Homo sapiens GN=LYAR PE=1 SV=2	23653	44044	960	960	59	59	19172	1	1	1	800.389	2398.14	3	2398.14	0.0089	225	248	2	67.01	4.3e-06	K	KGQEADLEAGGEEVPEANGSAGKR	S				File3200 Spectrum1567 scans: 4409
1	LYAR_HUMAN	Cell growth-regulating nucleolar protein OS=Homo sapiens GN=LYAR PE=1 SV=2	23653	44044	960	960	59	59	19439	1	1	1	814.391	2440.15	3	2440.15	0.0049	225	248	2	28.35	0.026	K	KGQEADLEAGGEEVPEANGSAGKR	S	Acetyl (N-term)	1.000000000000000000000000.0		File3198 Spectrum1757 scans: 4650
1	LYAR_HUMAN	Cell growth-regulating nucleolar protein OS=Homo sapiens GN=LYAR PE=1 SV=2	23653	44044	960	960	59	59	19729	1	1	1	1245.1	2488.19	2	2488.19	-0.0013	286	308	3	61.37	1.6e-05	K	KMKLPEHPEGGEPEDDEAPAKGK	F				File3198 Spectrum1329 scans: 4156
1	LYAR_HUMAN	Cell growth-regulating nucleolar protein OS=Homo sapiens GN=LYAR PE=1 SV=2	23653	44044	960	960	59	59	19731	1	1	1	623.055	2488.19	4	2488.19	-0.0002	286	308	3	38.62	0.003	K	KMKLPEHPEGGEPEDDEAPAKGK	F				File3198 Spectrum1287 scans: 4107
1	LYAR_HUMAN	Cell growth-regulating nucleolar protein OS=Homo sapiens GN=LYAR PE=1 SV=2	23653	44044	960	960	59	59	19732	1	1	1	830.404	2488.19	3	2488.19	-0.0002	286	308	3	46.49	0.00049	K	KMKLPEHPEGGEPEDDEAPAKGK	F				File3198 Spectrum1292 scans: 4113
1	LYAR_HUMAN	Cell growth-regulating nucleolar protein OS=Homo sapiens GN=LYAR PE=1 SV=2	23653	44044	960	960	59	59	19733	1	1	1	498.646	2488.19	5	2488.19	0.0011	286	308	3	34.14	0.0089	K	KMKLPEHPEGGEPEDDEAPAKGK	F				File3194 Spectrum1059 scans: 4112
1	LYAR_HUMAN	Cell growth-regulating nucleolar protein OS=Homo sapiens GN=LYAR PE=1 SV=2	23653	44044	960	960	59	59	19734	1	1	1	623.055	2488.19	4	2488.19	0.0015	286	308	3	51.84	0.00015	K	KMKLPEHPEGGEPEDDEAPAKGK	F				File3198 Spectrum1360 scans: 4194
1	LYAR_HUMAN	Cell growth-regulating nucleolar protein OS=Homo sapiens GN=LYAR PE=1 SV=2	23653	44044	960	960	59	59	19735	1	1	1	623.055	2488.19	4	2488.19	0.0015	286	308	3	40.93	0.0018	K	KMKLPEHPEGGEPEDDEAPAKGK	F				File3196 Spectrum1332 scans: 4098
1	LYAR_HUMAN	Cell growth-regulating nucleolar protein OS=Homo sapiens GN=LYAR PE=1 SV=2	23653	44044	960	960	59	59	19736	1	1	1	623.055	2488.19	4	2488.19	0.0017	286	308	3	41.15	0.0018	K	KMKLPEHPEGGEPEDDEAPAKGK	F				File3194 Spectrum1047 scans: 4099
1	LYAR_HUMAN	Cell growth-regulating nucleolar protein OS=Homo sapiens GN=LYAR PE=1 SV=2	23653	44044	960	960	59	59	19737	1	1	1	830.405	2488.19	3	2488.19	0.0018	286	308	3	47.05	0.00046	K	KMKLPEHPEGGEPEDDEAPAKGK	F				File3198 Spectrum1364 scans: 4199
1	LYAR_HUMAN	Cell growth-regulating nucleolar protein OS=Homo sapiens GN=LYAR PE=1 SV=2	23653	44044	960	960	59	59	19739	1	1	1	498.646	2488.19	5	2488.19	0.0023	286	308	3	33.89	0.0096	K	KMKLPEHPEGGEPEDDEAPAKGK	F				File3200 Spectrum1239 scans: 4046
1	LYAR_HUMAN	Cell growth-regulating nucleolar protein OS=Homo sapiens GN=LYAR PE=1 SV=2	23653	44044	960	960	59	59	19740	1	1	1	830.405	2488.19	3	2488.19	0.0024	286	308	3	53.37	0.00011	K	KMKLPEHPEGGEPEDDEAPAKGK	F				File3196 Spectrum1366 scans: 4135
1	LYAR_HUMAN	Cell growth-regulating nucleolar protein OS=Homo sapiens GN=LYAR PE=1 SV=2	23653	44044	960	960	59	59	19742	1	1	1	623.056	2488.19	4	2488.19	0.0027	286	308	3	34.2	0.0089	K	KMKLPEHPEGGEPEDDEAPAKGK	F				File3196 Spectrum1407 scans: 4181
1	LYAR_HUMAN	Cell growth-regulating nucleolar protein OS=Homo sapiens GN=LYAR PE=1 SV=2	23653	44044	960	960	59	59	19744	1	1	1	498.646	2488.19	5	2488.19	0.0033	286	308	3	30.04	0.023	K	KMKLPEHPEGGEPEDDEAPAKGK	F				File3198 Spectrum1369 scans: 4205
1	LYAR_HUMAN	Cell growth-regulating nucleolar protein OS=Homo sapiens GN=LYAR PE=1 SV=2	23653	44044	960	960	59	59	19745	1	1	1	623.056	2488.2	4	2488.19	0.0051	286	308	3	35.64	0.0065	K	KMKLPEHPEGGEPEDDEAPAKGK	F				File3200 Spectrum1242 scans: 4049
1	LYAR_HUMAN	Cell growth-regulating nucleolar protein OS=Homo sapiens GN=LYAR PE=1 SV=2	23653	44044	960	960	59	59	19746	1	1	1	623.056	2488.2	4	2488.19	0.0059	286	308	3	40.52	0.0021	K	KMKLPEHPEGGEPEDDEAPAKGK	F				File3194 Spectrum973 scans: 4016
1	LYAR_HUMAN	Cell growth-regulating nucleolar protein OS=Homo sapiens GN=LYAR PE=1 SV=2	23653	44044	960	960	59	59	19748	1	1	1	830.407	2488.2	3	2488.19	0.0091	286	308	3	63.74	1.1e-05	K	KMKLPEHPEGGEPEDDEAPAKGK	F				File3194 Spectrum1001 scans: 4047
1	LYAR_HUMAN	Cell growth-regulating nucleolar protein OS=Homo sapiens GN=LYAR PE=1 SV=2	23653	44044	960	960	59	59	19890	1	1	1	627.053	2504.18	4	2504.19	-0.0037	286	308	3	33.31	0.0087	K	KMKLPEHPEGGEPEDDEAPAKGK	F	Oxidation (M)	0.03000000000000000000000.0		File3200 Spectrum766 scans: 3401
1	LYAR_HUMAN	Cell growth-regulating nucleolar protein OS=Homo sapiens GN=LYAR PE=1 SV=2	23653	44044	960	960	59	59	19893	1	1	1	627.053	2504.18	4	2504.19	-0.0015	286	308	3	49.65	0.00021	K	KMKLPEHPEGGEPEDDEAPAKGK	F	Oxidation (M)	0.03000000000000000000000.0		File3198 Spectrum585 scans: 3141
1	LYAR_HUMAN	Cell growth-regulating nucleolar protein OS=Homo sapiens GN=LYAR PE=1 SV=2	23653	44044	960	960	59	59	19894	1	1	1	627.053	2504.18	4	2504.19	-0.0015	286	308	3	64.95	6.1e-06	K	KMKLPEHPEGGEPEDDEAPAKGK	F	Oxidation (M)	0.03000000000000000000000.0		File3196 Spectrum750 scans: 3338
1	LYAR_HUMAN	Cell growth-regulating nucleolar protein OS=Homo sapiens GN=LYAR PE=1 SV=2	23653	44044	960	960	59	59	19895	1	1	1	835.735	2504.18	3	2504.19	-0.0009	286	308	3	62.06	1.2e-05	K	KMKLPEHPEGGEPEDDEAPAKGK	F	Oxidation (M)	0.03000000000000000000000.0		File3198 Spectrum707 scans: 3333
1	LYAR_HUMAN	Cell growth-regulating nucleolar protein OS=Homo sapiens GN=LYAR PE=1 SV=2	23653	44044	960	960	59	59	19896	1	1	1	627.053	2504.18	4	2504.19	-0.0005	286	308	3	29.31	0.022	K	KMKLPEHPEGGEPEDDEAPAKGK	F	Oxidation (M)	0.03000000000000000000000.0		File3196 Spectrum996 scans: 3665
1	LYAR_HUMAN	Cell growth-regulating nucleolar protein OS=Homo sapiens GN=LYAR PE=1 SV=2	23653	44044	960	960	59	59	19897	1	1	1	627.053	2504.18	4	2504.19	-0.0003	286	308	3	46.08	0.00047	K	KMKLPEHPEGGEPEDDEAPAKGK	F	Oxidation (M)	0.03000000000000000000000.0		File3194 Spectrum566 scans: 3434
1	LYAR_HUMAN	Cell growth-regulating nucleolar protein OS=Homo sapiens GN=LYAR PE=1 SV=2	23653	44044	960	960	59	59	19898	1	1	1	627.054	2504.19	4	2504.19	0	286	308	3	42.21	0.0011	K	KMKLPEHPEGGEPEDDEAPAKGK	F	Oxidation (M)	0.03000000000000000000000.0		File3200 Spectrum699 scans: 3308
1	LYAR_HUMAN	Cell growth-regulating nucleolar protein OS=Homo sapiens GN=LYAR PE=1 SV=2	23653	44044	960	960	59	59	19900	1	1	1	835.736	2504.19	3	2504.19	0.0001	286	308	3	47.07	0.00037	K	KMKLPEHPEGGEPEDDEAPAKGK	F	Oxidation (M)	0.03000000000000000000000.0		File3198 Spectrum602 scans: 3171
1	LYAR_HUMAN	Cell growth-regulating nucleolar protein OS=Homo sapiens GN=LYAR PE=1 SV=2	23653	44044	960	960	59	59	19901	1	1	1	627.054	2504.19	4	2504.19	0.0002	286	308	3	33.65	0.0082	K	KMKLPEHPEGGEPEDDEAPAKGK	F	Oxidation (M)	0.03000000000000000000000.0		File3198 Spectrum745 scans: 3388
1	LYAR_HUMAN	Cell growth-regulating nucleolar protein OS=Homo sapiens GN=LYAR PE=1 SV=2	23653	44044	960	960	59	59	19902	1	1	1	627.054	2504.19	4	2504.19	0.0005	286	308	3	29.29	0.022	K	KMKLPEHPEGGEPEDDEAPAKGK	F	Oxidation (M)	0.03000000000000000000000.0		File3194 Spectrum700 scans: 3638
1	LYAR_HUMAN	Cell growth-regulating nucleolar protein OS=Homo sapiens GN=LYAR PE=1 SV=2	23653	44044	960	960	59	59	19903	1	1	1	835.736	2504.19	3	2504.19	0.0006	286	308	3	29.83	0.02	K	KMKLPEHPEGGEPEDDEAPAKGK	F	Oxidation (M)	0.03000000000000000000000.0		File3194 Spectrum523 scans: 3354
1	LYAR_HUMAN	Cell growth-regulating nucleolar protein OS=Homo sapiens GN=LYAR PE=1 SV=2	23653	44044	960	960	59	59	19904	1	1	1	627.054	2504.19	4	2504.19	0.0007	286	308	3	34.05	0.0074	K	KMKLPEHPEGGEPEDDEAPAKGK	F	Oxidation (M)	0.03000000000000000000000.0		File3196 Spectrum692 scans: 3260
1	LYAR_HUMAN	Cell growth-regulating nucleolar protein OS=Homo sapiens GN=LYAR PE=1 SV=2	23653	44044	960	960	59	59	19905	1	1	1	627.054	2504.19	4	2504.19	0.0007	286	308	3	42.25	0.0011	K	KMKLPEHPEGGEPEDDEAPAKGK	F	Oxidation (M)	0.03000000000000000000000.0		File3198 Spectrum636 scans: 3223
1	LYAR_HUMAN	Cell growth-regulating nucleolar protein OS=Homo sapiens GN=LYAR PE=1 SV=2	23653	44044	960	960	59	59	19912	1	1	1	501.845	2504.19	5	2504.19	0.0015	286	308	3	30.28	0.018	K	KMKLPEHPEGGEPEDDEAPAKGK	F	Oxidation (M)	0.03000000000000000000000.0		File3196 Spectrum743 scans: 3326
1	LYAR_HUMAN	Cell growth-regulating nucleolar protein OS=Homo sapiens GN=LYAR PE=1 SV=2	23653	44044	960	960	59	59	19913	1	1	1	627.054	2504.19	4	2504.19	0.0017	286	308	3	34.97	0.0062	K	KMKLPEHPEGGEPEDDEAPAKGK	F	Oxidation (M)	0.03000000000000000000000.0		File3194 Spectrum617 scans: 3510
1	LYAR_HUMAN	Cell growth-regulating nucleolar protein OS=Homo sapiens GN=LYAR PE=1 SV=2	23653	44044	960	960	59	59	19914	1	1	1	627.054	2504.19	4	2504.19	0.0017	286	308	3	49.74	0.00021	K	KMKLPEHPEGGEPEDDEAPAKGK	F	Oxidation (M)	0.03000000000000000000000.0		File3196 Spectrum808 scans: 3421
1	LYAR_HUMAN	Cell growth-regulating nucleolar protein OS=Homo sapiens GN=LYAR PE=1 SV=2	23653	44044	960	960	59	59	19915	1	1	1	835.736	2504.19	3	2504.19	0.0019	286	308	3	60.51	1.7e-05	K	KMKLPEHPEGGEPEDDEAPAKGK	F	Oxidation (M)	0.03000000000000000000000.0		File3198 Spectrum653 scans: 3252
1	LYAR_HUMAN	Cell growth-regulating nucleolar protein OS=Homo sapiens GN=LYAR PE=1 SV=2	23653	44044	960	960	59	59	19916	1	1	1	627.054	2504.19	4	2504.19	0.0019	286	308	3	48.99	0.00024	K	KMKLPEHPEGGEPEDDEAPAKGK	F	Oxidation (M)	0.03000000000000000000000.0		File3194 Spectrum527 scans: 3360
1	LYAR_HUMAN	Cell growth-regulating nucleolar protein OS=Homo sapiens GN=LYAR PE=1 SV=2	23653	44044	960	960	59	59	19917	1	1	1	627.054	2504.19	4	2504.19	0.0022	286	308	3	35.74	0.0052	K	KMKLPEHPEGGEPEDDEAPAKGK	F	Oxidation (M)	0.03000000000000000000000.0		File3194 Spectrum792 scans: 3784
1	LYAR_HUMAN	Cell growth-regulating nucleolar protein OS=Homo sapiens GN=LYAR PE=1 SV=2	23653	44044	960	960	59	59	19918	1	1	1	835.736	2504.19	3	2504.19	0.0022	286	308	3	36.93	0.004	K	KMKLPEHPEGGEPEDDEAPAKGK	F	Oxidation (M)	0.03000000000000000000000.0		File3196 Spectrum773 scans: 3376
1	LYAR_HUMAN	Cell growth-regulating nucleolar protein OS=Homo sapiens GN=LYAR PE=1 SV=2	23653	44044	960	960	59	59	19919	1	1	1	501.845	2504.19	5	2504.19	0.0023	286	308	3	29.23	0.023	K	KMKLPEHPEGGEPEDDEAPAKGK	F	Oxidation (M)	0.03000000000000000000000.0		File3200 Spectrum735 scans: 3362
1	LYAR_HUMAN	Cell growth-regulating nucleolar protein OS=Homo sapiens GN=LYAR PE=1 SV=2	23653	44044	960	960	59	59	19921	1	1	1	627.054	2504.19	4	2504.19	0.0024	286	308	3	38.08	0.003	K	KMKLPEHPEGGEPEDDEAPAKGK	F	Oxidation (M)	0.03000000000000000000000.0		File3198 Spectrum1090 scans: 3843
1	LYAR_HUMAN	Cell growth-regulating nucleolar protein OS=Homo sapiens GN=LYAR PE=1 SV=2	23653	44044	960	960	59	59	19922	1	1	1	627.054	2504.19	4	2504.19	0.0024	286	308	3	34.41	0.007	K	KMKLPEHPEGGEPEDDEAPAKGK	F	Oxidation (M)	0.03000000000000000000000.0		File3196 Spectrum868 scans: 3502
1	LYAR_HUMAN	Cell growth-regulating nucleolar protein OS=Homo sapiens GN=LYAR PE=1 SV=2	23653	44044	960	960	59	59	19923	1	1	1	627.054	2504.19	4	2504.19	0.0027	286	308	3	26.86	0.04	K	KMKLPEHPEGGEPEDDEAPAKGK	F	Oxidation (M)	0.03000000000000000000000.0		File3198 Spectrum871 scans: 3556
1	LYAR_HUMAN	Cell growth-regulating nucleolar protein OS=Homo sapiens GN=LYAR PE=1 SV=2	23653	44044	960	960	59	59	19924	1	1	1	835.737	2504.19	3	2504.19	0.0028	286	308	3	35.79	0.0051	K	KMKLPEHPEGGEPEDDEAPAKGK	F	Oxidation (M)	0.03000000000000000000000.0		File3198 Spectrum763 scans: 3416
1	LYAR_HUMAN	Cell growth-regulating nucleolar protein OS=Homo sapiens GN=LYAR PE=1 SV=2	23653	44044	960	960	59	59	19926	1	1	1	627.054	2504.19	4	2504.19	0.0029	286	308	3	48.04	0.00031	K	KMKLPEHPEGGEPEDDEAPAKGK	F	Oxidation (M)	0.03000000000000000000000.0		File3194 Spectrum746 scans: 3709
1	LYAR_HUMAN	Cell growth-regulating nucleolar protein OS=Homo sapiens GN=LYAR PE=1 SV=2	23653	44044	960	960	59	59	19927	1	1	1	501.845	2504.19	5	2504.19	0.003	286	308	3	35.39	0.0057	K	KMKLPEHPEGGEPEDDEAPAKGK	F	Oxidation (M)	0.03000000000000000000000.0		File3198 Spectrum1083 scans: 3833
1	LYAR_HUMAN	Cell growth-regulating nucleolar protein OS=Homo sapiens GN=LYAR PE=1 SV=2	23653	44044	960	960	59	59	19928	1	1	1	501.845	2504.19	5	2504.19	0.003	286	308	3	37.97	0.0031	K	KMKLPEHPEGGEPEDDEAPAKGK	F	Oxidation (M)	0.03000000000000000000000.0		File3198 Spectrum992 scans: 3713
1	LYAR_HUMAN	Cell growth-regulating nucleolar protein OS=Homo sapiens GN=LYAR PE=1 SV=2	23653	44044	960	960	59	59	19930	1	1	1	501.845	2504.19	5	2504.19	0.0036	286	308	3	38.71	0.0026	K	KMKLPEHPEGGEPEDDEAPAKGK	F	Oxidation (M)	0.03000000000000000000000.0		File3194 Spectrum626 scans: 3527
1	LYAR_HUMAN	Cell growth-regulating nucleolar protein OS=Homo sapiens GN=LYAR PE=1 SV=2	23653	44044	960	960	59	59	19931	1	1	1	501.845	2504.19	5	2504.19	0.0036	286	308	3	30.76	0.016	K	KMKLPEHPEGGEPEDDEAPAKGK	F	Oxidation (M)	0.03000000000000000000000.0		File3196 Spectrum798 scans: 3408
1	LYAR_HUMAN	Cell growth-regulating nucleolar protein OS=Homo sapiens GN=LYAR PE=1 SV=2	23653	44044	960	960	59	59	19932	1	1	1	627.055	2504.19	4	2504.19	0.0039	286	308	3	27.33	0.036	K	KMKLPEHPEGGEPEDDEAPAKGK	F	Oxidation (M)	0.03000000000000000000000.0		File3198 Spectrum1158 scans: 3932
1	LYAR_HUMAN	Cell growth-regulating nucleolar protein OS=Homo sapiens GN=LYAR PE=1 SV=2	23653	44044	960	960	59	59	19933	1	1	1	501.845	2504.19	5	2504.19	0.0039	286	308	3	29.58	0.022	K	KMKLPEHPEGGEPEDDEAPAKGK	F	Oxidation (M)	0.03000000000000000000000.0		File3194 Spectrum538 scans: 3378
1	LYAR_HUMAN	Cell growth-regulating nucleolar protein OS=Homo sapiens GN=LYAR PE=1 SV=2	23653	44044	960	960	59	59	19934	1	1	1	501.845	2504.19	5	2504.19	0.0042	286	308	3	26.09	0.049	K	KMKLPEHPEGGEPEDDEAPAKGK	F	Oxidation (M)	0.03000000000000000000000.0		File3200 Spectrum679 scans: 3283
1	LYAR_HUMAN	Cell growth-regulating nucleolar protein OS=Homo sapiens GN=LYAR PE=1 SV=2	23653	44044	960	960	59	59	19936	1	1	1	627.055	2504.19	4	2504.19	0.0044	286	308	3	33.51	0.0088	K	KMKLPEHPEGGEPEDDEAPAKGK	F	Oxidation (M)	0.03000000000000000000000.0		File3198 Spectrum950 scans: 3661
1	LYAR_HUMAN	Cell growth-regulating nucleolar protein OS=Homo sapiens GN=LYAR PE=1 SV=2	23653	44044	960	960	59	59	19937	1	1	1	501.845	2504.19	5	2504.19	0.0047	286	308	3	48.5	0.00028	K	KMKLPEHPEGGEPEDDEAPAKGK	F	Oxidation (M)	0.03000000000000000000000.0		File3194 Spectrum576 scans: 3451
1	LYAR_HUMAN	Cell growth-regulating nucleolar protein OS=Homo sapiens GN=LYAR PE=1 SV=2	23653	44044	960	960	59	59	19939	1	1	1	627.055	2504.19	4	2504.19	0.0049	286	308	3	51.87	0.00013	K	KMKLPEHPEGGEPEDDEAPAKGK	F	Oxidation (M)	0.03000000000000000000000.0		File3198 Spectrum686 scans: 3304
1	LYAR_HUMAN	Cell growth-regulating nucleolar protein OS=Homo sapiens GN=LYAR PE=1 SV=2	23653	44044	960	960	59	59	19942	1	1	1	835.738	2504.19	3	2504.19	0.0074	286	308	3	49.26	0.00024	K	KMKLPEHPEGGEPEDDEAPAKGK	F	Oxidation (M)	0.03000000000000000000000.0		File3194 Spectrum564 scans: 3430
1	LYAR_HUMAN	Cell growth-regulating nucleolar protein OS=Homo sapiens GN=LYAR PE=1 SV=2	23653	44044	960	960	59	59	20156	1	1	1	843.083	2526.23	3	2526.23	-0.0025	224	248	3	42.12	0.0016	R	KKGQEADLEAGGEEVPEANGSAGKR	S				File3196 Spectrum1463 scans: 4242
1	LYAR_HUMAN	Cell growth-regulating nucleolar protein OS=Homo sapiens GN=LYAR PE=1 SV=2	23653	44044	960	960	59	59	20157	1	1	1	632.565	2526.23	4	2526.23	-0.001	224	248	3	76.72	5.6e-07	R	KKGQEADLEAGGEEVPEANGSAGKR	S				File3196 Spectrum1460 scans: 4239
1	LYAR_HUMAN	Cell growth-regulating nucleolar protein OS=Homo sapiens GN=LYAR PE=1 SV=2	23653	44044	960	960	59	59	20158	1	1	1	843.084	2526.23	3	2526.23	-0.0006	224	248	3	55.62	7.2e-05	R	KKGQEADLEAGGEEVPEANGSAGKR	S				File3194 Spectrum1116 scans: 4175
1	LYAR_HUMAN	Cell growth-regulating nucleolar protein OS=Homo sapiens GN=LYAR PE=1 SV=2	23653	44044	960	960	59	59	20159	1	1	1	632.565	2526.23	4	2526.23	-0.0003	224	248	3	57.18	5e-05	R	KKGQEADLEAGGEEVPEANGSAGKR	S				File3198 Spectrum1414 scans: 4255
1	LYAR_HUMAN	Cell growth-regulating nucleolar protein OS=Homo sapiens GN=LYAR PE=1 SV=2	23653	44044	960	960	59	59	20160	1	1	1	506.253	2526.23	5	2526.23	0.0002	224	248	3	38.68	0.0036	R	KKGQEADLEAGGEEVPEANGSAGKR	S				File3198 Spectrum1430 scans: 4273
1	LYAR_HUMAN	Cell growth-regulating nucleolar protein OS=Homo sapiens GN=LYAR PE=1 SV=2	23653	44044	960	960	59	59	20161	1	1	1	843.084	2526.23	3	2526.23	0.0003	224	248	3	79.04	3.3e-07	R	KKGQEADLEAGGEEVPEANGSAGKR	S				File3198 Spectrum1429 scans: 4272
1	LYAR_HUMAN	Cell growth-regulating nucleolar protein OS=Homo sapiens GN=LYAR PE=1 SV=2	23653	44044	960	960	59	59	20162	1	1	1	632.565	2526.23	4	2526.23	0.0004	224	248	3	56.74	5.5e-05	R	KKGQEADLEAGGEEVPEANGSAGKR	S				File3194 Spectrum1114 scans: 4173
1	LYAR_HUMAN	Cell growth-regulating nucleolar protein OS=Homo sapiens GN=LYAR PE=1 SV=2	23653	44044	960	960	59	59	20297	1	1	1	847.995	2540.96	3	2540.97	-0.007	27	46	1	24.51	0.0035	R	NCECLSCIDCGKDFWGDDYK	N				File3196 Spectrum5252 scans: 8694
1	LYAR_HUMAN	Cell growth-regulating nucleolar protein OS=Homo sapiens GN=LYAR PE=1 SV=2	23653	44044	960	960	59	59	20298	1	1	1	847.995	2540.96	3	2540.97	-0.0059	27	46	1	35.63	0.00027	R	NCECLSCIDCGKDFWGDDYK	N				File3196 Spectrum4837 scans: 8188
1	LYAR_HUMAN	Cell growth-regulating nucleolar protein OS=Homo sapiens GN=LYAR PE=1 SV=2	23653	44044	960	960	59	59	20299	1	1	1	1271.49	2540.97	2	2540.97	-0.0044	27	46	1	38.01	0.00016	R	NCECLSCIDCGKDFWGDDYK	N				File3198 Spectrum4662 scans: 8389
1	LYAR_HUMAN	Cell growth-regulating nucleolar protein OS=Homo sapiens GN=LYAR PE=1 SV=2	23653	44044	960	960	59	59	20300	1	1	1	1271.49	2540.97	2	2540.97	-0.0044	27	46	1	75.84	2.6e-08	R	NCECLSCIDCGKDFWGDDYK	N				File3198 Spectrum4495 scans: 8168
1	LYAR_HUMAN	Cell growth-regulating nucleolar protein OS=Homo sapiens GN=LYAR PE=1 SV=2	23653	44044	960	960	59	59	20301	1	1	1	847.997	2540.97	3	2540.97	-0.0024	27	46	1	29.19	0.0012	R	NCECLSCIDCGKDFWGDDYK	N				File3200 Spectrum4982 scans: 8903
1	LYAR_HUMAN	Cell growth-regulating nucleolar protein OS=Homo sapiens GN=LYAR PE=1 SV=2	23653	44044	960	960	59	59	20302	1	1	1	847.997	2540.97	3	2540.97	-0.0024	27	46	1	31.71	0.00067	R	NCECLSCIDCGKDFWGDDYK	N				File3194 Spectrum4224 scans: 8095
1	LYAR_HUMAN	Cell growth-regulating nucleolar protein OS=Homo sapiens GN=LYAR PE=1 SV=2	23653	44044	960	960	59	59	20303	1	1	1	1271.49	2540.97	2	2540.97	-0.0022	27	46	1	50.4	9.1e-06	R	NCECLSCIDCGKDFWGDDYK	N				File3200 Spectrum4479 scans: 8113
1	LYAR_HUMAN	Cell growth-regulating nucleolar protein OS=Homo sapiens GN=LYAR PE=1 SV=2	23653	44044	960	960	59	59	20304	1	1	1	847.997	2540.97	3	2540.97	-0.0021	27	46	1	37.58	0.00017	R	NCECLSCIDCGKDFWGDDYK	N				File3198 Spectrum4593 scans: 8300
1	LYAR_HUMAN	Cell growth-regulating nucleolar protein OS=Homo sapiens GN=LYAR PE=1 SV=2	23653	44044	960	960	59	59	20305	1	1	1	847.997	2540.97	3	2540.97	-0.0015	27	46	1	29.65	0.0011	R	NCECLSCIDCGKDFWGDDYK	N				File3196 Spectrum4990 scans: 8358
1	LYAR_HUMAN	Cell growth-regulating nucleolar protein OS=Homo sapiens GN=LYAR PE=1 SV=2	23653	44044	960	960	59	59	20306	1	1	1	1271.49	2540.97	2	2540.97	-0.0012	27	46	1	88.35	1.5e-09	R	NCECLSCIDCGKDFWGDDYK	N				File3198 Spectrum4553 scans: 8246
1	LYAR_HUMAN	Cell growth-regulating nucleolar protein OS=Homo sapiens GN=LYAR PE=1 SV=2	23653	44044	960	960	59	59	20307	1	1	1	847.997	2540.97	3	2540.97	-0.0008	27	46	1	42.55	5.6e-05	R	NCECLSCIDCGKDFWGDDYK	N				File3200 Spectrum4537 scans: 8215
1	LYAR_HUMAN	Cell growth-regulating nucleolar protein OS=Homo sapiens GN=LYAR PE=1 SV=2	23653	44044	960	960	59	59	20308	1	1	1	847.997	2540.97	3	2540.97	-0.0004	27	46	1	41.77	6.7e-05	R	NCECLSCIDCGKDFWGDDYK	N				File3194 Spectrum4128 scans: 7986
1	LYAR_HUMAN	Cell growth-regulating nucleolar protein OS=Homo sapiens GN=LYAR PE=1 SV=2	23653	44044	960	960	59	59	20309	1	1	1	847.997	2540.97	3	2540.97	-0.0002	27	46	1	35.15	0.00031	R	NCECLSCIDCGKDFWGDDYK	N				File3200 Spectrum4603 scans: 8307
1	LYAR_HUMAN	Cell growth-regulating nucleolar protein OS=Homo sapiens GN=LYAR PE=1 SV=2	23653	44044	960	960	59	59	20310	1	1	1	847.997	2540.97	3	2540.97	-0.0002	27	46	1	60.27	9.4e-07	R	NCECLSCIDCGKDFWGDDYK	N				File3198 Spectrum4536 scans: 8218
1	LYAR_HUMAN	Cell growth-regulating nucleolar protein OS=Homo sapiens GN=LYAR PE=1 SV=2	23653	44044	960	960	59	59	20311	1	1	1	847.997	2540.97	3	2540.97	-0.0002	27	46	1	43.03	5e-05	R	NCECLSCIDCGKDFWGDDYK	N				File3196 Spectrum4910 scans: 8269
1	LYAR_HUMAN	Cell growth-regulating nucleolar protein OS=Homo sapiens GN=LYAR PE=1 SV=2	23653	44044	960	960	59	59	20312	1	1	1	847.998	2540.97	3	2540.97	0.0003	27	46	1	30.26	0.00094	R	NCECLSCIDCGKDFWGDDYK	N				File3200 Spectrum4663 scans: 8388
1	LYAR_HUMAN	Cell growth-regulating nucleolar protein OS=Homo sapiens GN=LYAR PE=1 SV=2	23653	44044	960	960	59	59	20313	1	1	1	847.998	2540.97	3	2540.97	0.0005	27	46	1	15.3	0.03	R	NCECLSCIDCGKDFWGDDYK	N				File3194 Spectrum4392 scans: 8365
1	LYAR_HUMAN	Cell growth-regulating nucleolar protein OS=Homo sapiens GN=LYAR PE=1 SV=2	23653	44044	960	960	59	59	20314	1	1	1	847.998	2540.97	3	2540.97	0.0005	27	46	1	42.73	5.3e-05	R	NCECLSCIDCGKDFWGDDYK	N				File3198 Spectrum4653 scans: 8379
1	LYAR_HUMAN	Cell growth-regulating nucleolar protein OS=Homo sapiens GN=LYAR PE=1 SV=2	23653	44044	960	960	59	59	20315	1	1	1	1271.49	2540.97	2	2540.97	0.0008	27	46	1	76.84	2.1e-08	R	NCECLSCIDCGKDFWGDDYK	N				File3200 Spectrum4416 scans: 8032
1	LYAR_HUMAN	Cell growth-regulating nucleolar protein OS=Homo sapiens GN=LYAR PE=1 SV=2	23653	44044	960	960	59	59	20316	1	1	1	847.998	2540.97	3	2540.97	0.0009	27	46	1	40.9	8.1e-05	R	NCECLSCIDCGKDFWGDDYK	N				File3198 Spectrum4706 scans: 8458
1	LYAR_HUMAN	Cell growth-regulating nucleolar protein OS=Homo sapiens GN=LYAR PE=1 SV=2	23653	44044	960	960	59	59	20317	1	1	1	847.998	2540.97	3	2540.97	0.002	27	46	1	43.34	4.6e-05	R	NCECLSCIDCGKDFWGDDYK	N				File3200 Spectrum4429 scans: 8049
1	LYAR_HUMAN	Cell growth-regulating nucleolar protein OS=Homo sapiens GN=LYAR PE=1 SV=2	23653	44044	960	960	59	59	20318	1	1	1	847.998	2540.97	3	2540.97	0.0021	27	46	1	41.02	7.9e-05	R	NCECLSCIDCGKDFWGDDYK	N				File3200 Spectrum4491 scans: 8131
1	LYAR_HUMAN	Cell growth-regulating nucleolar protein OS=Homo sapiens GN=LYAR PE=1 SV=2	23653	44044	960	960	59	59	20319	1	1	1	1271.49	2540.97	2	2540.97	0.0025	27	46	1	71.86	6.5e-08	R	NCECLSCIDCGKDFWGDDYK	N				File3196 Spectrum4854 scans: 8207
1	LYAR_HUMAN	Cell growth-regulating nucleolar protein OS=Homo sapiens GN=LYAR PE=1 SV=2	23653	44044	960	960	59	59	20320	1	1	1	847.998	2540.97	3	2540.97	0.0025	27	46	1	18.95	0.013	R	NCECLSCIDCGKDFWGDDYK	N				File3194 Spectrum4290 scans: 8233
1	LYAR_HUMAN	Cell growth-regulating nucleolar protein OS=Homo sapiens GN=LYAR PE=1 SV=2	23653	44044	960	960	59	59	20321	1	1	1	847.999	2540.97	3	2540.97	0.0036	27	46	1	29.91	0.001	R	NCECLSCIDCGKDFWGDDYK	N				File3198 Spectrum4467 scans: 8133
1	LYAR_HUMAN	Cell growth-regulating nucleolar protein OS=Homo sapiens GN=LYAR PE=1 SV=2	23653	44044	960	960	59	59	20322	1	1	1	847.999	2540.97	3	2540.97	0.0038	27	46	1	29.32	0.0012	R	NCECLSCIDCGKDFWGDDYK	N				File3200 Spectrum4358 scans: 7967
1	LYAR_HUMAN	Cell growth-regulating nucleolar protein OS=Homo sapiens GN=LYAR PE=1 SV=2	23653	44044	960	960	59	59	20323	1	1	1	847.999	2540.97	3	2540.97	0.0038	27	46	1	36.06	0.00025	R	NCECLSCIDCGKDFWGDDYK	N				File3198 Spectrum4893 scans: 8690
1	LYAR_HUMAN	Cell growth-regulating nucleolar protein OS=Homo sapiens GN=LYAR PE=1 SV=2	23653	44044	960	960	59	59	20324	1	1	1	1271.49	2540.97	2	2540.97	0.0039	27	46	1	37.03	0.0002	R	NCECLSCIDCGKDFWGDDYK	N				File3194 Spectrum4226 scans: 8097
1	LYAR_HUMAN	Cell growth-regulating nucleolar protein OS=Homo sapiens GN=LYAR PE=1 SV=2	23653	44044	960	960	59	59	20325	1	1	1	847.999	2540.97	3	2540.97	0.004	27	46	1	24.34	0.0037	R	NCECLSCIDCGKDFWGDDYK	N				File3200 Spectrum4740 scans: 8530
1	LYAR_HUMAN	Cell growth-regulating nucleolar protein OS=Homo sapiens GN=LYAR PE=1 SV=2	23653	44044	960	960	59	59	20326	1	1	1	847.999	2540.97	3	2540.97	0.0042	27	46	1	22.08	0.0062	R	NCECLSCIDCGKDFWGDDYK	N				File3198 Spectrum5435 scans: 9508
1	LYAR_HUMAN	Cell growth-regulating nucleolar protein OS=Homo sapiens GN=LYAR PE=1 SV=2	23653	44044	960	960	59	59	20327	1	1	1	848	2540.98	3	2540.97	0.0076	27	46	1	28.2	0.0015	R	NCECLSCIDCGKDFWGDDYK	N				File3198 Spectrum4771 scans: 8547
1	LYAR_HUMAN	Cell growth-regulating nucleolar protein OS=Homo sapiens GN=LYAR PE=1 SV=2	23653	44044	960	960	59	59	20328	1	1	1	1271.5	2540.98	2	2540.97	0.0081	27	46	1	76.87	2.1e-08	R	NCECLSCIDCGKDFWGDDYK	N				File3194 Spectrum4132 scans: 7990
1	LYAR_HUMAN	Cell growth-regulating nucleolar protein OS=Homo sapiens GN=LYAR PE=1 SV=2	23653	44044	960	960	59	59	21341	1	1	1	893.084	2676.23	3	2676.25	-0.0151	289	312	2	32.21	0.0083	K	LPEHPEGGEPEDDEAPAKGKFNWK	G				File3194 Spectrum2328 scans: 5679
1	LYAR_HUMAN	Cell growth-regulating nucleolar protein OS=Homo sapiens GN=LYAR PE=1 SV=2	23653	44044	960	960	59	59	21346	1	1	1	670.068	2676.24	4	2676.25	-0.002	289	312	2	38.71	0.0019	K	LPEHPEGGEPEDDEAPAKGKFNWK	G				File3198 Spectrum2473 scans: 5610
1	LYAR_HUMAN	Cell growth-regulating nucleolar protein OS=Homo sapiens GN=LYAR PE=1 SV=2	23653	44044	960	960	59	59	21349	1	1	1	536.257	2676.25	5	2676.25	0.0022	289	312	2	26.45	0.034	K	LPEHPEGGEPEDDEAPAKGKFNWK	G				File3198 Spectrum2522 scans: 5678
1	LYAR_HUMAN	Cell growth-regulating nucleolar protein OS=Homo sapiens GN=LYAR PE=1 SV=2	23653	44044	960	960	59	59	21350	1	1	1	893.091	2676.25	3	2676.25	0.0043	289	312	2	31.48	0.011	K	LPEHPEGGEPEDDEAPAKGKFNWK	G				File3198 Spectrum2477 scans: 5614
1	LYAR_HUMAN	Cell growth-regulating nucleolar protein OS=Homo sapiens GN=LYAR PE=1 SV=2	23653	44044	960	960	59	59	21352	1	1	1	893.093	2676.26	3	2676.25	0.0107	289	312	2	31.98	0.011	K	LPEHPEGGEPEDDEAPAKGKFNWK	G				File3196 Spectrum2760 scans: 5754
1	LYAR_HUMAN	Cell growth-regulating nucleolar protein OS=Homo sapiens GN=LYAR PE=1 SV=2	23653	44044	960	960	59	59	21673	1	1	1	1375.22	2748.43	2	2748.43	-0.0016	149	173	1	47.03	0.00048	K	EQDQRPLHPVANPHAEISTKVPASK	V				File3198 Spectrum1590 scans: 4462
1	LYAR_HUMAN	Cell growth-regulating nucleolar protein OS=Homo sapiens GN=LYAR PE=1 SV=2	23653	44044	960	960	59	59	21682	1	1	1	917.152	2748.43	3	2748.43	0.0025	149	173	1	44.64	0.0008	K	EQDQRPLHPVANPHAEISTKVPASK	V				File3200 Spectrum1520 scans: 4357
1	LYAR_HUMAN	Cell growth-regulating nucleolar protein OS=Homo sapiens GN=LYAR PE=1 SV=2	23653	44044	960	960	59	59	21684	1	1	1	917.152	2748.43	3	2748.43	0.0031	149	173	1	35.96	0.0059	K	EQDQRPLHPVANPHAEISTKVPASK	V				File3194 Spectrum1311 scans: 4395
1	LYAR_HUMAN	Cell growth-regulating nucleolar protein OS=Homo sapiens GN=LYAR PE=1 SV=2	23653	44044	960	960	59	59	21687	1	1	1	917.153	2748.44	3	2748.43	0.0052	149	173	1	39.18	0.0028	K	EQDQRPLHPVANPHAEISTKVPASK	V				File3196 Spectrum1662 scans: 4463
1	LYAR_HUMAN	Cell growth-regulating nucleolar protein OS=Homo sapiens GN=LYAR PE=1 SV=2	23653	44044	960	960	59	59	21688	1	1	1	917.153	2748.44	3	2748.43	0.0063	149	173	1	47.84	0.00037	K	EQDQRPLHPVANPHAEISTKVPASK	V				File3198 Spectrum1579 scans: 4450
1	LYAR_HUMAN	Cell growth-regulating nucleolar protein OS=Homo sapiens GN=LYAR PE=1 SV=2	23653	44044	960	960	59	59	21967	1	1	1	952.799	2855.38	3	2855.37	0.0041	124	148	0	42.33	0.0014	K	VHNESILDQVWNIFSEASNSEPVNK	E				File3200 Spectrum6673 scans: 11707
1	LYAR_HUMAN	Cell growth-regulating nucleolar protein OS=Homo sapiens GN=LYAR PE=1 SV=2	23653	44044	960	960	59	59	21968	1	1	1	952.8	2855.38	3	2855.37	0.0063	124	148	0	76.89	5e-07	K	VHNESILDQVWNIFSEASNSEPVNK	E				File3200 Spectrum6694 scans: 11779
1	LYAR_HUMAN	Cell growth-regulating nucleolar protein OS=Homo sapiens GN=LYAR PE=1 SV=2	23653	44044	960	960	59	59	21969	1	1	1	1428.7	2855.38	2	2855.37	0.0091	124	148	0	82.11	1.6e-07	K	VHNESILDQVWNIFSEASNSEPVNK	E				File3200 Spectrum6717 scans: 11847
1	LYAR_HUMAN	Cell growth-regulating nucleolar protein OS=Homo sapiens GN=LYAR PE=1 SV=2	23653	44044	960	960	59	59	21970	1	1	1	1428.7	2855.38	2	2855.37	0.0096	124	148	0	42.7	0.0014	K	VHNESILDQVWNIFSEASNSEPVNK	E				File3200 Spectrum6581 scans: 11485
1	LYAR_HUMAN	Cell growth-regulating nucleolar protein OS=Homo sapiens GN=LYAR PE=1 SV=2	23653	44044	960	960	59	59	21971	1	1	1	952.802	2855.38	3	2855.37	0.0116	124	148	0	70.44	2.3e-06	K	VHNESILDQVWNIFSEASNSEPVNK	E				File3200 Spectrum6718 scans: 11854
1	LYAR_HUMAN	Cell growth-regulating nucleolar protein OS=Homo sapiens GN=LYAR PE=1 SV=2	23653	44044	960	960	59	59	21972	1	1	1	952.803	2855.39	3	2855.37	0.0149	124	148	0	41.47	0.0018	K	VHNESILDQVWNIFSEASNSEPVNK	E				File3198 Spectrum6779 scans: 11801
1	LYAR_HUMAN	Cell growth-regulating nucleolar protein OS=Homo sapiens GN=LYAR PE=1 SV=2	23653	44044	960	960	59	59	21973	1	1	1	952.803	2855.39	3	2855.37	0.0153	124	148	0	31.82	0.016	K	VHNESILDQVWNIFSEASNSEPVNK	E				File3198 Spectrum6832 scans: 11910
1	LYAR_HUMAN	Cell growth-regulating nucleolar protein OS=Homo sapiens GN=LYAR PE=1 SV=2	23653	44044	960	960	59	59	21974	1	1	1	1428.7	2855.39	2	2855.37	0.0179	124	148	0	41.03	0.002	K	VHNESILDQVWNIFSEASNSEPVNK	E				File3200 Spectrum6687 scans: 11770
1	LYAR_HUMAN	Cell growth-regulating nucleolar protein OS=Homo sapiens GN=LYAR PE=1 SV=2	23653	44044	960	960	59	59	22341	1	1	1	734.852	2935.38	4	2935.38	-0.0024	287	312	3	39.29	0.0023	K	MKLPEHPEGGEPEDDEAPAKGKFNWK	G				File3196 Spectrum2947 scans: 5971
1	LYAR_HUMAN	Cell growth-regulating nucleolar protein OS=Homo sapiens GN=LYAR PE=1 SV=2	23653	44044	960	960	59	59	22342	1	1	1	734.852	2935.38	4	2935.38	0	287	312	3	45.68	0.00055	K	MKLPEHPEGGEPEDDEAPAKGKFNWK	G				File3194 Spectrum2448 scans: 5822
1	LYAR_HUMAN	Cell growth-regulating nucleolar protein OS=Homo sapiens GN=LYAR PE=1 SV=2	23653	44044	960	960	59	59	22343	1	1	1	734.853	2935.38	4	2935.38	0.0003	287	312	3	48.14	0.00031	K	MKLPEHPEGGEPEDDEAPAKGKFNWK	G				File3198 Spectrum2800 scans: 6026
1	LYAR_HUMAN	Cell growth-regulating nucleolar protein OS=Homo sapiens GN=LYAR PE=1 SV=2	23653	44044	960	960	59	59	22344	1	1	1	979.468	2935.38	3	2935.38	0.0003	287	312	3	68.77	2.7e-06	K	MKLPEHPEGGEPEDDEAPAKGKFNWK	G				File3198 Spectrum2802 scans: 6028
1	LYAR_HUMAN	Cell growth-regulating nucleolar protein OS=Homo sapiens GN=LYAR PE=1 SV=2	23653	44044	960	960	59	59	22345	1	1	1	588.084	2935.38	5	2935.38	0.0004	287	312	3	29.63	0.022	K	MKLPEHPEGGEPEDDEAPAKGKFNWK	G				File3194 Spectrum2445 scans: 5819
1	LYAR_HUMAN	Cell growth-regulating nucleolar protein OS=Homo sapiens GN=LYAR PE=1 SV=2	23653	44044	960	960	59	59	22346	1	1	1	588.084	2935.38	5	2935.38	0.0029	287	312	3	34.83	0.0068	K	MKLPEHPEGGEPEDDEAPAKGKFNWK	G				File3196 Spectrum2949 scans: 5974
1	LYAR_HUMAN	Cell growth-regulating nucleolar protein OS=Homo sapiens GN=LYAR PE=1 SV=2	23653	44044	960	960	59	59	22347	1	1	1	588.084	2935.38	5	2935.38	0.0038	287	312	3	30.48	0.019	K	MKLPEHPEGGEPEDDEAPAKGKFNWK	G				File3198 Spectrum2782 scans: 6006
1	LYAR_HUMAN	Cell growth-regulating nucleolar protein OS=Homo sapiens GN=LYAR PE=1 SV=2	23653	44044	960	960	59	59	22416	1	1	1	738.852	2951.38	4	2951.38	0.0017	287	312	3	32.83	0.0087	K	MKLPEHPEGGEPEDDEAPAKGKFNWK	G	Oxidation (M)	0.30000000000000000000000000.0		File3196 Spectrum2332 scans: 5225
1	LYAR_HUMAN	Cell growth-regulating nucleolar protein OS=Homo sapiens GN=LYAR PE=1 SV=2	23653	44044	960	960	59	59	22417	1	1	1	738.852	2951.38	4	2951.38	0.0041	287	312	3	43.05	0.00086	K	MKLPEHPEGGEPEDDEAPAKGKFNWK	G	Oxidation (M)	0.30000000000000000000000000.0		File3196 Spectrum2402 scans: 5313
1	LYAR_HUMAN	Cell growth-regulating nucleolar protein OS=Homo sapiens GN=LYAR PE=1 SV=2	23653	44044	960	960	59	59	22418	1	1	1	738.853	2951.38	4	2951.38	0.0076	287	312	3	39.2	0.0021	K	MKLPEHPEGGEPEDDEAPAKGKFNWK	G	Oxidation (M)	0.30000000000000000000000000.0		File3194 Spectrum1954 scans: 5176
1	LYAR_HUMAN	Cell growth-regulating nucleolar protein OS=Homo sapiens GN=LYAR PE=1 SV=2	23653	44044	960	960	59	59	22600	1	1	1	1007.42	3019.23	3	3019.24	-0.0029	27	50	2	38.88	0.00019	R	NCECLSCIDCGKDFWGDDYKNHVK	C				File3198 Spectrum3580 scans: 6958
1	LYAR_HUMAN	Cell growth-regulating nucleolar protein OS=Homo sapiens GN=LYAR PE=1 SV=2	23653	44044	960	960	59	59	22605	1	1	1	1007.42	3019.23	3	3019.24	-0.0018	27	50	2	37.8	0.00025	R	NCECLSCIDCGKDFWGDDYKNHVK	C				File3194 Spectrum3519 scans: 7149
1	LYAR_HUMAN	Cell growth-regulating nucleolar protein OS=Homo sapiens GN=LYAR PE=1 SV=2	23653	44044	960	960	59	59	22614	1	1	1	1007.42	3019.24	3	3019.24	0.0011	27	50	2	67.29	2.9e-07	R	NCECLSCIDCGKDFWGDDYKNHVK	C				File3198 Spectrum3655 scans: 7045
1	LYAR_HUMAN	Cell growth-regulating nucleolar protein OS=Homo sapiens GN=LYAR PE=1 SV=2	23653	44044	960	960	59	59	22615	1	1	1	755.817	3019.24	4	3019.24	0.0017	27	50	2	16.65	0.032	R	NCECLSCIDCGKDFWGDDYKNHVK	C				File3200 Spectrum3677 scans: 7034
1	LYAR_HUMAN	Cell growth-regulating nucleolar protein OS=Homo sapiens GN=LYAR PE=1 SV=2	23653	44044	960	960	59	59	22618	1	1	1	755.817	3019.24	4	3019.24	0.002	27	50	2	20.29	0.014	R	NCECLSCIDCGKDFWGDDYKNHVK	C				File3196 Spectrum3996 scans: 7141
1	LYAR_HUMAN	Cell growth-regulating nucleolar protein OS=Homo sapiens GN=LYAR PE=1 SV=2	23653	44044	960	960	59	59	22621	1	1	1	1007.42	3019.24	3	3019.24	0.0022	27	50	2	56.8	3.1e-06	R	NCECLSCIDCGKDFWGDDYKNHVK	C				File3200 Spectrum3671 scans: 7019
1	LYAR_HUMAN	Cell growth-regulating nucleolar protein OS=Homo sapiens GN=LYAR PE=1 SV=2	23653	44044	960	960	59	59	22622	1	1	1	1007.42	3019.24	3	3019.24	0.0025	27	50	2	50.65	1.3e-05	R	NCECLSCIDCGKDFWGDDYKNHVK	C				File3196 Spectrum4061 scans: 7230
1	LYAR_HUMAN	Cell growth-regulating nucleolar protein OS=Homo sapiens GN=LYAR PE=1 SV=2	23653	44044	960	960	59	59	22623	1	1	1	1007.42	3019.24	3	3019.24	0.0029	27	50	2	55.68	4.2e-06	R	NCECLSCIDCGKDFWGDDYKNHVK	C				File3198 Spectrum3712 scans: 7130
1	LYAR_HUMAN	Cell growth-regulating nucleolar protein OS=Homo sapiens GN=LYAR PE=1 SV=2	23653	44044	960	960	59	59	22624	1	1	1	1007.42	3019.24	3	3019.24	0.0031	27	50	2	47.49	2.8e-05	R	NCECLSCIDCGKDFWGDDYKNHVK	C				File3200 Spectrum3622 scans: 6943
1	LYAR_HUMAN	Cell growth-regulating nucleolar protein OS=Homo sapiens GN=LYAR PE=1 SV=2	23653	44044	960	960	59	59	22626	1	1	1	755.817	3019.24	4	3019.24	0.0037	27	50	2	19.68	0.017	R	NCECLSCIDCGKDFWGDDYKNHVK	C				File3198 Spectrum3800 scans: 7271
1	LYAR_HUMAN	Cell growth-regulating nucleolar protein OS=Homo sapiens GN=LYAR PE=1 SV=2	23653	44044	960	960	59	59	22627	1	1	1	1007.42	3019.24	3	3019.24	0.0038	27	50	2	67.19	3e-07	R	NCECLSCIDCGKDFWGDDYKNHVK	C				File3198 Spectrum3762 scans: 7212
1	LYAR_HUMAN	Cell growth-regulating nucleolar protein OS=Homo sapiens GN=LYAR PE=1 SV=2	23653	44044	960	960	59	59	22629	1	1	1	604.855	3019.24	5	3019.24	0.004	27	50	2	17.69	0.027	R	NCECLSCIDCGKDFWGDDYKNHVK	C				File3200 Spectrum3620 scans: 6941
1	LYAR_HUMAN	Cell growth-regulating nucleolar protein OS=Homo sapiens GN=LYAR PE=1 SV=2	23653	44044	960	960	59	59	22631	1	1	1	1007.42	3019.24	3	3019.24	0.0042	27	50	2	20.22	0.015	R	NCECLSCIDCGKDFWGDDYKNHVK	C				File3194 Spectrum3487 scans: 7072
1	LYAR_HUMAN	Cell growth-regulating nucleolar protein OS=Homo sapiens GN=LYAR PE=1 SV=2	23653	44044	960	960	59	59	22634	1	1	1	1007.42	3019.24	3	3019.24	0.0049	27	50	2	38.2	0.00026	R	NCECLSCIDCGKDFWGDDYKNHVK	C				File3196 Spectrum4005 scans: 7151
1	LYAR_HUMAN	Cell growth-regulating nucleolar protein OS=Homo sapiens GN=LYAR PE=1 SV=2	23653	44044	960	960	59	59	22636	1	1	1	755.818	3019.24	4	3019.24	0.0054	27	50	2	15.97	0.044	R	NCECLSCIDCGKDFWGDDYKNHVK	C				File3198 Spectrum3699 scans: 7108
1	LYAR_HUMAN	Cell growth-regulating nucleolar protein OS=Homo sapiens GN=LYAR PE=1 SV=2	23653	44044	960	960	59	59	22643	1	1	1	1007.42	3019.24	3	3019.24	0.0091	27	50	2	16.85	0.038	R	NCECLSCIDCGKDFWGDDYKNHVK	C				File3200 Spectrum3717 scans: 7101
1	LYAR_HUMAN	Cell growth-regulating nucleolar protein OS=Homo sapiens GN=LYAR PE=1 SV=2	23653	44044	960	960	59	59	22737	1	1	1	1011.84	3032.51	3	3032.52	-0.0153	336	360	1	64	1.1e-05	K	VLAQYYTVTDEHHRSEEELLVIFNK	K				File3198 Spectrum5835 scans: 10120
1	LYAR_HUMAN	Cell growth-regulating nucleolar protein OS=Homo sapiens GN=LYAR PE=1 SV=2	23653	44044	960	960	59	59	22738	1	1	1	1011.84	3032.51	3	3032.52	-0.0131	336	360	1	48.99	0.00036	K	VLAQYYTVTDEHHRSEEELLVIFNK	K				File3198 Spectrum6219 scans: 10863
1	LYAR_HUMAN	Cell growth-regulating nucleolar protein OS=Homo sapiens GN=LYAR PE=1 SV=2	23653	44044	960	960	59	59	22740	1	1	1	1011.85	3032.52	3	3032.52	-0.0085	336	360	1	42.31	0.0017	K	VLAQYYTVTDEHHRSEEELLVIFNK	K				File3198 Spectrum5933 scans: 10287
1	LYAR_HUMAN	Cell growth-regulating nucleolar protein OS=Homo sapiens GN=LYAR PE=1 SV=2	23653	44044	960	960	59	59	22750	1	1	1	1011.85	3032.52	3	3032.52	-0.0028	336	360	1	60.03	2.8e-05	K	VLAQYYTVTDEHHRSEEELLVIFNK	K				File3198 Spectrum5321 scans: 9327
1	LYAR_HUMAN	Cell growth-regulating nucleolar protein OS=Homo sapiens GN=LYAR PE=1 SV=2	23653	44044	960	960	59	59	22752	1	1	1	1011.85	3032.52	3	3032.52	-0.0023	336	360	1	62.81	1.5e-05	K	VLAQYYTVTDEHHRSEEELLVIFNK	K				File3198 Spectrum5370 scans: 9406
1	LYAR_HUMAN	Cell growth-regulating nucleolar protein OS=Homo sapiens GN=LYAR PE=1 SV=2	23653	44044	960	960	59	59	22756	1	1	1	1011.85	3032.52	3	3032.52	-0.0017	336	360	1	55.67	7.8e-05	K	VLAQYYTVTDEHHRSEEELLVIFNK	K				File3194 Spectrum4629 scans: 8831
1	LYAR_HUMAN	Cell growth-regulating nucleolar protein OS=Homo sapiens GN=LYAR PE=1 SV=2	23653	44044	960	960	59	59	22760	1	1	1	1011.85	3032.52	3	3032.52	-0.0013	336	360	1	66.31	6.7e-06	K	VLAQYYTVTDEHHRSEEELLVIFNK	K				File3198 Spectrum5423 scans: 9488
1	LYAR_HUMAN	Cell growth-regulating nucleolar protein OS=Homo sapiens GN=LYAR PE=1 SV=2	23653	44044	960	960	59	59	22770	1	1	1	1011.85	3032.52	3	3032.52	-0.0004	336	360	1	41.21	0.0022	K	VLAQYYTVTDEHHRSEEELLVIFNK	K				File3200 Spectrum5301 scans: 9390
1	LYAR_HUMAN	Cell growth-regulating nucleolar protein OS=Homo sapiens GN=LYAR PE=1 SV=2	23653	44044	960	960	59	59	22771	1	1	1	1011.85	3032.52	3	3032.52	-0.0004	336	360	1	60.25	2.7e-05	K	VLAQYYTVTDEHHRSEEELLVIFNK	K				File3198 Spectrum5220 scans: 9165
1	LYAR_HUMAN	Cell growth-regulating nucleolar protein OS=Homo sapiens GN=LYAR PE=1 SV=2	23653	44044	960	960	59	59	22772	1	1	1	1011.85	3032.52	3	3032.52	-0.0004	336	360	1	57.56	5.1e-05	K	VLAQYYTVTDEHHRSEEELLVIFNK	K				File3198 Spectrum5690 scans: 9889
1	LYAR_HUMAN	Cell growth-regulating nucleolar protein OS=Homo sapiens GN=LYAR PE=1 SV=2	23653	44044	960	960	59	59	22774	1	1	1	1011.85	3032.52	3	3032.52	-0.0003	336	360	1	45.54	0.0008	K	VLAQYYTVTDEHHRSEEELLVIFNK	K				File3198 Spectrum5785 scans: 10032
1	LYAR_HUMAN	Cell growth-regulating nucleolar protein OS=Homo sapiens GN=LYAR PE=1 SV=2	23653	44044	960	960	59	59	22775	1	1	1	1011.85	3032.52	3	3032.52	-0.0001	336	360	1	63.17	1.4e-05	K	VLAQYYTVTDEHHRSEEELLVIFNK	K				File3198 Spectrum5271 scans: 9245
1	LYAR_HUMAN	Cell growth-regulating nucleolar protein OS=Homo sapiens GN=LYAR PE=1 SV=2	23653	44044	960	960	59	59	22777	1	1	1	1011.85	3032.52	3	3032.52	0.0001	336	360	1	50.05	0.00028	K	VLAQYYTVTDEHHRSEEELLVIFNK	K				File3198 Spectrum6266 scans: 10940
1	LYAR_HUMAN	Cell growth-regulating nucleolar protein OS=Homo sapiens GN=LYAR PE=1 SV=2	23653	44044	960	960	59	59	22778	1	1	1	1011.85	3032.52	3	3032.52	0.0001	336	360	1	66.94	5.8e-06	K	VLAQYYTVTDEHHRSEEELLVIFNK	K				File3200 Spectrum4913 scans: 8781
1	LYAR_HUMAN	Cell growth-regulating nucleolar protein OS=Homo sapiens GN=LYAR PE=1 SV=2	23653	44044	960	960	59	59	22788	1	1	1	1011.85	3032.53	3	3032.52	0.001	336	360	1	41	0.0022	K	VLAQYYTVTDEHHRSEEELLVIFNK	K				File3196 Spectrum5641 scans: 9231
1	LYAR_HUMAN	Cell growth-regulating nucleolar protein OS=Homo sapiens GN=LYAR PE=1 SV=2	23653	44044	960	960	59	59	22789	1	1	1	1011.85	3032.53	3	3032.52	0.001	336	360	1	52.65	0.00015	K	VLAQYYTVTDEHHRSEEELLVIFNK	K				File3200 Spectrum5060 scans: 9014
1	LYAR_HUMAN	Cell growth-regulating nucleolar protein OS=Homo sapiens GN=LYAR PE=1 SV=2	23653	44044	960	960	59	59	22790	1	1	1	1011.85	3032.53	3	3032.52	0.001	336	360	1	53.09	0.00014	K	VLAQYYTVTDEHHRSEEELLVIFNK	K				File3198 Spectrum5646 scans: 9808
1	LYAR_HUMAN	Cell growth-regulating nucleolar protein OS=Homo sapiens GN=LYAR PE=1 SV=2	23653	44044	960	960	59	59	22791	1	1	1	1011.85	3032.53	3	3032.52	0.0012	336	360	1	46.51	0.00063	K	VLAQYYTVTDEHHRSEEELLVIFNK	K				File3200 Spectrum5145 scans: 9148
1	LYAR_HUMAN	Cell growth-regulating nucleolar protein OS=Homo sapiens GN=LYAR PE=1 SV=2	23653	44044	960	960	59	59	22796	1	1	1	1011.85	3032.53	3	3032.52	0.0016	336	360	1	41.45	0.002	K	VLAQYYTVTDEHHRSEEELLVIFNK	K				File3196 Spectrum5919 scans: 9604
1	LYAR_HUMAN	Cell growth-regulating nucleolar protein OS=Homo sapiens GN=LYAR PE=1 SV=2	23653	44044	960	960	59	59	22797	1	1	1	1011.85	3032.53	3	3032.52	0.0016	336	360	1	53.18	0.00014	K	VLAQYYTVTDEHHRSEEELLVIFNK	K				File3196 Spectrum5768 scans: 9402
1	LYAR_HUMAN	Cell growth-regulating nucleolar protein OS=Homo sapiens GN=LYAR PE=1 SV=2	23653	44044	960	960	59	59	22798	1	1	1	1011.85	3032.53	3	3032.52	0.0016	336	360	1	54.61	9.8e-05	K	VLAQYYTVTDEHHRSEEELLVIFNK	K				File3198 Spectrum6062 scans: 10550
1	LYAR_HUMAN	Cell growth-regulating nucleolar protein OS=Homo sapiens GN=LYAR PE=1 SV=2	23653	44044	960	960	59	59	22804	1	1	1	1011.85	3032.53	3	3032.52	0.0021	336	360	1	43.55	0.0012	K	VLAQYYTVTDEHHRSEEELLVIFNK	K				File3198 Spectrum6025 scans: 10471
1	LYAR_HUMAN	Cell growth-regulating nucleolar protein OS=Homo sapiens GN=LYAR PE=1 SV=2	23653	44044	960	960	59	59	22805	1	1	1	1011.85	3032.53	3	3032.52	0.0021	336	360	1	58.1	4.4e-05	K	VLAQYYTVTDEHHRSEEELLVIFNK	K				File3200 Spectrum4955 scans: 8858
1	LYAR_HUMAN	Cell growth-regulating nucleolar protein OS=Homo sapiens GN=LYAR PE=1 SV=2	23653	44044	960	960	59	59	22806	1	1	1	1011.85	3032.53	3	3032.52	0.0023	336	360	1	48.55	0.0004	K	VLAQYYTVTDEHHRSEEELLVIFNK	K				File3198 Spectrum6100 scans: 10632
1	LYAR_HUMAN	Cell growth-regulating nucleolar protein OS=Homo sapiens GN=LYAR PE=1 SV=2	23653	44044	960	960	59	59	22808	1	1	1	1011.85	3032.53	3	3032.52	0.0025	336	360	1	67.72	4.8e-06	K	VLAQYYTVTDEHHRSEEELLVIFNK	K				File3198 Spectrum5150 scans: 9074
1	LYAR_HUMAN	Cell growth-regulating nucleolar protein OS=Homo sapiens GN=LYAR PE=1 SV=2	23653	44044	960	960	59	59	22813	1	1	1	1011.85	3032.53	3	3032.52	0.0029	336	360	1	60.37	2.6e-05	K	VLAQYYTVTDEHHRSEEELLVIFNK	K				File3200 Spectrum5247 scans: 9310
1	LYAR_HUMAN	Cell growth-regulating nucleolar protein OS=Homo sapiens GN=LYAR PE=1 SV=2	23653	44044	960	960	59	59	22814	1	1	1	1011.85	3032.53	3	3032.52	0.0029	336	360	1	46.8	0.00059	K	VLAQYYTVTDEHHRSEEELLVIFNK	K				File3196 Spectrum5821 scans: 9481
1	LYAR_HUMAN	Cell growth-regulating nucleolar protein OS=Homo sapiens GN=LYAR PE=1 SV=2	23653	44044	960	960	59	59	22815	1	1	1	759.139	3032.53	4	3032.52	0.003	336	360	1	30.92	0.023	K	VLAQYYTVTDEHHRSEEELLVIFNK	K				File3200 Spectrum4906 scans: 8764
1	LYAR_HUMAN	Cell growth-regulating nucleolar protein OS=Homo sapiens GN=LYAR PE=1 SV=2	23653	44044	960	960	59	59	22819	1	1	1	1011.85	3032.53	3	3032.52	0.0032	336	360	1	31.47	0.02	K	VLAQYYTVTDEHHRSEEELLVIFNK	K				File3200 Spectrum6130 scans: 10696
1	LYAR_HUMAN	Cell growth-regulating nucleolar protein OS=Homo sapiens GN=LYAR PE=1 SV=2	23653	44044	960	960	59	59	22821	1	1	1	1011.85	3032.53	3	3032.52	0.0034	336	360	1	43.87	0.0012	K	VLAQYYTVTDEHHRSEEELLVIFNK	K				File3194 Spectrum4771 scans: 9064
1	LYAR_HUMAN	Cell growth-regulating nucleolar protein OS=Homo sapiens GN=LYAR PE=1 SV=2	23653	44044	960	960	59	59	22823	1	1	1	759.139	3032.53	4	3032.52	0.0035	336	360	1	32.13	0.018	K	VLAQYYTVTDEHHRSEEELLVIFNK	K				File3198 Spectrum5524 scans: 9641
1	LYAR_HUMAN	Cell growth-regulating nucleolar protein OS=Homo sapiens GN=LYAR PE=1 SV=2	23653	44044	960	960	59	59	22828	1	1	1	1011.85	3032.53	3	3032.52	0.0038	336	360	1	60.18	2.8e-05	K	VLAQYYTVTDEHHRSEEELLVIFNK	K				File3196 Spectrum5499 scans: 9049
1	LYAR_HUMAN	Cell growth-regulating nucleolar protein OS=Homo sapiens GN=LYAR PE=1 SV=2	23653	44044	960	960	59	59	22832	1	1	1	1011.85	3032.53	3	3032.52	0.004	336	360	1	56.72	6.2e-05	K	VLAQYYTVTDEHHRSEEELLVIFNK	K				File3198 Spectrum5987 scans: 10387
1	LYAR_HUMAN	Cell growth-regulating nucleolar protein OS=Homo sapiens GN=LYAR PE=1 SV=2	23653	44044	960	960	59	59	22837	1	1	1	1011.85	3032.53	3	3032.52	0.0041	336	360	1	52.55	0.00016	K	VLAQYYTVTDEHHRSEEELLVIFNK	K				File3198 Spectrum6561 scans: 11400
1	LYAR_HUMAN	Cell growth-regulating nucleolar protein OS=Homo sapiens GN=LYAR PE=1 SV=2	23653	44044	960	960	59	59	22840	1	1	1	1011.85	3032.53	3	3032.52	0.0043	336	360	1	64.86	9.5e-06	K	VLAQYYTVTDEHHRSEEELLVIFNK	K				File3198 Spectrum5100 scans: 8994
1	LYAR_HUMAN	Cell growth-regulating nucleolar protein OS=Homo sapiens GN=LYAR PE=1 SV=2	23653	44044	960	960	59	59	22843	1	1	1	1011.85	3032.53	3	3032.52	0.0045	336	360	1	48.67	0.00039	K	VLAQYYTVTDEHHRSEEELLVIFNK	K				File3196 Spectrum5564 scans: 9137
1	LYAR_HUMAN	Cell growth-regulating nucleolar protein OS=Homo sapiens GN=LYAR PE=1 SV=2	23653	44044	960	960	59	59	22844	1	1	1	1011.85	3032.53	3	3032.52	0.0045	336	360	1	48.89	0.00037	K	VLAQYYTVTDEHHRSEEELLVIFNK	K				File3198 Spectrum6142 scans: 10711
1	LYAR_HUMAN	Cell growth-regulating nucleolar protein OS=Homo sapiens GN=LYAR PE=1 SV=2	23653	44044	960	960	59	59	22845	1	1	1	1011.85	3032.53	3	3032.52	0.0047	336	360	1	56.06	7.1e-05	K	VLAQYYTVTDEHHRSEEELLVIFNK	K				File3200 Spectrum5190 scans: 9227
1	LYAR_HUMAN	Cell growth-regulating nucleolar protein OS=Homo sapiens GN=LYAR PE=1 SV=2	23653	44044	960	960	59	59	22846	1	1	1	1011.85	3032.53	3	3032.52	0.0049	336	360	1	63.91	1.2e-05	K	VLAQYYTVTDEHHRSEEELLVIFNK	K				File3198 Spectrum6314 scans: 11019
1	LYAR_HUMAN	Cell growth-regulating nucleolar protein OS=Homo sapiens GN=LYAR PE=1 SV=2	23653	44044	960	960	59	59	22852	1	1	1	1011.85	3032.53	3	3032.52	0.005	336	360	1	54.42	0.0001	K	VLAQYYTVTDEHHRSEEELLVIFNK	K				File3198 Spectrum5528 scans: 9647
1	LYAR_HUMAN	Cell growth-regulating nucleolar protein OS=Homo sapiens GN=LYAR PE=1 SV=2	23653	44044	960	960	59	59	22854	1	1	1	1011.85	3032.53	3	3032.52	0.0052	336	360	1	49.98	0.00028	K	VLAQYYTVTDEHHRSEEELLVIFNK	K				File3198 Spectrum6512 scans: 11321
1	LYAR_HUMAN	Cell growth-regulating nucleolar protein OS=Homo sapiens GN=LYAR PE=1 SV=2	23653	44044	960	960	59	59	22855	1	1	1	1011.85	3032.53	3	3032.52	0.0056	336	360	1	55.88	7.4e-05	K	VLAQYYTVTDEHHRSEEELLVIFNK	K				File3198 Spectrum5041 scans: 8912
1	LYAR_HUMAN	Cell growth-regulating nucleolar protein OS=Homo sapiens GN=LYAR PE=1 SV=2	23653	44044	960	960	59	59	22856	1	1	1	1011.85	3032.53	3	3032.52	0.0058	336	360	1	53.88	0.00012	K	VLAQYYTVTDEHHRSEEELLVIFNK	K				File3196 Spectrum6017 scans: 9721
1	LYAR_HUMAN	Cell growth-regulating nucleolar protein OS=Homo sapiens GN=LYAR PE=1 SV=2	23653	44044	960	960	59	59	22857	1	1	1	1011.85	3032.53	3	3032.52	0.0058	336	360	1	68.03	4.5e-06	K	VLAQYYTVTDEHHRSEEELLVIFNK	K				File3198 Spectrum5474 scans: 9568
1	LYAR_HUMAN	Cell growth-regulating nucleolar protein OS=Homo sapiens GN=LYAR PE=1 SV=2	23653	44044	960	960	59	59	22860	1	1	1	1011.85	3032.53	3	3032.52	0.006	336	360	1	40.96	0.0023	K	VLAQYYTVTDEHHRSEEELLVIFNK	K				File3198 Spectrum6457 scans: 11244
1	LYAR_HUMAN	Cell growth-regulating nucleolar protein OS=Homo sapiens GN=LYAR PE=1 SV=2	23653	44044	960	960	59	59	22862	1	1	1	759.14	3032.53	4	3032.52	0.0061	336	360	1	27.97	0.046	K	VLAQYYTVTDEHHRSEEELLVIFNK	K				File3198 Spectrum5205 scans: 9149
1	LYAR_HUMAN	Cell growth-regulating nucleolar protein OS=Homo sapiens GN=LYAR PE=1 SV=2	23653	44044	960	960	59	59	22863	1	1	1	1011.85	3032.53	3	3032.52	0.0063	336	360	1	61.54	2e-05	K	VLAQYYTVTDEHHRSEEELLVIFNK	K				File3198 Spectrum6658 scans: 11557
1	LYAR_HUMAN	Cell growth-regulating nucleolar protein OS=Homo sapiens GN=LYAR PE=1 SV=2	23653	44044	960	960	59	59	22865	1	1	1	1011.85	3032.53	3	3032.52	0.0065	336	360	1	54.05	0.00011	K	VLAQYYTVTDEHHRSEEELLVIFNK	K				File3194 Spectrum4723 scans: 8986
1	LYAR_HUMAN	Cell growth-regulating nucleolar protein OS=Homo sapiens GN=LYAR PE=1 SV=2	23653	44044	960	960	59	59	22867	1	1	1	1011.85	3032.53	3	3032.52	0.0067	336	360	1	64.96	9.2e-06	K	VLAQYYTVTDEHHRSEEELLVIFNK	K				File3198 Spectrum5584 scans: 9727
1	LYAR_HUMAN	Cell growth-regulating nucleolar protein OS=Homo sapiens GN=LYAR PE=1 SV=2	23653	44044	960	960	59	59	22868	1	1	1	1011.85	3032.53	3	3032.52	0.0069	336	360	1	34.31	0.011	K	VLAQYYTVTDEHHRSEEELLVIFNK	K				File3194 Spectrum4906 scans: 9261
1	LYAR_HUMAN	Cell growth-regulating nucleolar protein OS=Homo sapiens GN=LYAR PE=1 SV=2	23653	44044	960	960	59	59	22869	1	1	1	1011.85	3032.53	3	3032.52	0.0069	336	360	1	31.49	0.021	K	VLAQYYTVTDEHHRSEEELLVIFNK	K				File3200 Spectrum4866 scans: 8703
1	LYAR_HUMAN	Cell growth-regulating nucleolar protein OS=Homo sapiens GN=LYAR PE=1 SV=2	23653	44044	960	960	59	59	22875	1	1	1	1011.85	3032.53	3	3032.52	0.0076	336	360	1	58.65	3.9e-05	K	VLAQYYTVTDEHHRSEEELLVIFNK	K				File3194 Spectrum4668 scans: 8907
1	LYAR_HUMAN	Cell growth-regulating nucleolar protein OS=Homo sapiens GN=LYAR PE=1 SV=2	23653	44044	960	960	59	59	22878	1	1	1	1011.85	3032.53	3	3032.52	0.008	336	360	1	44.54	0.001	K	VLAQYYTVTDEHHRSEEELLVIFNK	K				File3198 Spectrum6609 scans: 11480
1	LYAR_HUMAN	Cell growth-regulating nucleolar protein OS=Homo sapiens GN=LYAR PE=1 SV=2	23653	44044	960	960	59	59	22883	1	1	1	1011.85	3032.53	3	3032.52	0.0082	336	360	1	57.61	5e-05	K	VLAQYYTVTDEHHRSEEELLVIFNK	K				File3200 Spectrum5004 scans: 8934
1	LYAR_HUMAN	Cell growth-regulating nucleolar protein OS=Homo sapiens GN=LYAR PE=1 SV=2	23653	44044	960	960	59	59	22884	1	1	1	1011.85	3032.53	3	3032.52	0.0082	336	360	1	51.32	0.00021	K	VLAQYYTVTDEHHRSEEELLVIFNK	K				File3198 Spectrum5884 scans: 10203
1	LYAR_HUMAN	Cell growth-regulating nucleolar protein OS=Homo sapiens GN=LYAR PE=1 SV=2	23653	44044	960	960	59	59	22891	1	1	1	1011.85	3032.53	3	3032.52	0.0098	336	360	1	54.16	0.00011	K	VLAQYYTVTDEHHRSEEELLVIFNK	K				File3196 Spectrum5703 scans: 9316
1	LYAR_HUMAN	Cell growth-regulating nucleolar protein OS=Homo sapiens GN=LYAR PE=1 SV=2	23653	44044	960	960	59	59	22892	1	1	1	1011.85	3032.53	3	3032.52	0.0098	336	360	1	36.24	0.0068	K	VLAQYYTVTDEHHRSEEELLVIFNK	K				File3196 Spectrum5463 scans: 8973
1	LYAR_HUMAN	Cell growth-regulating nucleolar protein OS=Homo sapiens GN=LYAR PE=1 SV=2	23653	44044	960	960	59	59	22893	1	1	1	1011.85	3032.53	3	3032.52	0.0098	336	360	1	55.47	8.2e-05	K	VLAQYYTVTDEHHRSEEELLVIFNK	K				File3198 Spectrum6179 scans: 10787
1	LYAR_HUMAN	Cell growth-regulating nucleolar protein OS=Homo sapiens GN=LYAR PE=1 SV=2	23653	44044	960	960	59	59	22901	1	1	1	1011.85	3032.54	3	3032.52	0.0122	336	360	1	36.14	0.007	K	VLAQYYTVTDEHHRSEEELLVIFNK	K				File3198 Spectrum6402 scans: 11160
1	LYAR_HUMAN	Cell growth-regulating nucleolar protein OS=Homo sapiens GN=LYAR PE=1 SV=2	23653	44044	960	960	59	59	22905	1	1	1	1011.85	3032.54	3	3032.52	0.0129	336	360	1	54.07	0.00011	K	VLAQYYTVTDEHHRSEEELLVIFNK	K				File3198 Spectrum4988 scans: 8833
1	LYAR_HUMAN	Cell growth-regulating nucleolar protein OS=Homo sapiens GN=LYAR PE=1 SV=2	23653	44044	960	960	59	59	22907	1	1	1	1011.85	3032.54	3	3032.52	0.0131	336	360	1	59	3.6e-05	K	VLAQYYTVTDEHHRSEEELLVIFNK	K				File3194 Spectrum4814 scans: 9143
1	LYAR_HUMAN	Cell growth-regulating nucleolar protein OS=Homo sapiens GN=LYAR PE=1 SV=2	23653	44044	960	960	59	59	22909	1	1	1	1011.85	3032.54	3	3032.52	0.0137	336	360	1	36.15	0.007	K	VLAQYYTVTDEHHRSEEELLVIFNK	K				File3200 Spectrum6092 scans: 10619
1	LYAR_HUMAN	Cell growth-regulating nucleolar protein OS=Homo sapiens GN=LYAR PE=1 SV=2	23653	44044	960	960	59	59	23680	1	1	1	1054.54	3160.61	3	3160.62	-0.0107	336	361	2	29.44	0.029	K	VLAQYYTVTDEHHRSEEELLVIFNKK	I				File3198 Spectrum5665 scans: 9837
1	LYAR_HUMAN	Cell growth-regulating nucleolar protein OS=Homo sapiens GN=LYAR PE=1 SV=2	23653	44044	960	960	59	59	23681	1	1	1	1054.54	3160.61	3	3160.62	-0.01	336	361	2	43.09	0.0013	K	VLAQYYTVTDEHHRSEEELLVIFNKK	I				File3198 Spectrum6000 scans: 10413
1	LYAR_HUMAN	Cell growth-regulating nucleolar protein OS=Homo sapiens GN=LYAR PE=1 SV=2	23653	44044	960	960	59	59	23692	1	1	1	1054.54	3160.61	3	3160.62	-0.0074	336	361	2	48.04	0.0004	K	VLAQYYTVTDEHHRSEEELLVIFNKK	I				File3198 Spectrum5051 scans: 8926
1	LYAR_HUMAN	Cell growth-regulating nucleolar protein OS=Homo sapiens GN=LYAR PE=1 SV=2	23653	44044	960	960	59	59	23709	1	1	1	1054.55	3160.61	3	3160.62	-0.0045	336	361	2	47.09	0.0005	K	VLAQYYTVTDEHHRSEEELLVIFNKK	I				File3198 Spectrum5240 scans: 9188
1	LYAR_HUMAN	Cell growth-regulating nucleolar protein OS=Homo sapiens GN=LYAR PE=1 SV=2	23653	44044	960	960	59	59	23715	1	1	1	1054.55	3160.62	3	3160.62	-0.0034	336	361	2	53.47	0.00011	K	VLAQYYTVTDEHHRSEEELLVIFNKK	I				File3198 Spectrum4505 scans: 8179
1	LYAR_HUMAN	Cell growth-regulating nucleolar protein OS=Homo sapiens GN=LYAR PE=1 SV=2	23653	44044	960	960	59	59	23732	1	1	1	1054.55	3160.62	3	3160.62	-0.0023	336	361	2	47.95	0.00041	K	VLAQYYTVTDEHHRSEEELLVIFNKK	I				File3198 Spectrum4932 scans: 8759
1	LYAR_HUMAN	Cell growth-regulating nucleolar protein OS=Homo sapiens GN=LYAR PE=1 SV=2	23653	44044	960	960	59	59	23733	1	1	1	1054.55	3160.62	3	3160.62	-0.0023	336	361	2	44.12	0.00099	K	VLAQYYTVTDEHHRSEEELLVIFNKK	I				File3198 Spectrum5601 scans: 9752
1	LYAR_HUMAN	Cell growth-regulating nucleolar protein OS=Homo sapiens GN=LYAR PE=1 SV=2	23653	44044	960	960	59	59	23734	1	1	1	1054.55	3160.62	3	3160.62	-0.0023	336	361	2	48.06	0.0004	K	VLAQYYTVTDEHHRSEEELLVIFNKK	I				File3198 Spectrum5336 scans: 9350
1	LYAR_HUMAN	Cell growth-regulating nucleolar protein OS=Homo sapiens GN=LYAR PE=1 SV=2	23653	44044	960	960	59	59	23747	1	1	1	1054.55	3160.62	3	3160.62	-0.0016	336	361	2	58	4.1e-05	K	VLAQYYTVTDEHHRSEEELLVIFNKK	I				File3198 Spectrum5289 scans: 9271
1	LYAR_HUMAN	Cell growth-regulating nucleolar protein OS=Homo sapiens GN=LYAR PE=1 SV=2	23653	44044	960	960	59	59	23748	1	1	1	1054.55	3160.62	3	3160.62	-0.0016	336	361	2	58.56	3.6e-05	K	VLAQYYTVTDEHHRSEEELLVIFNKK	I				File3198 Spectrum4561 scans: 8257
1	LYAR_HUMAN	Cell growth-regulating nucleolar protein OS=Homo sapiens GN=LYAR PE=1 SV=2	23653	44044	960	960	59	59	23752	1	1	1	1054.55	3160.62	3	3160.62	-0.0012	336	361	2	35.67	0.0068	K	VLAQYYTVTDEHHRSEEELLVIFNKK	I				File3194 Spectrum4267 scans: 8148
1	LYAR_HUMAN	Cell growth-regulating nucleolar protein OS=Homo sapiens GN=LYAR PE=1 SV=2	23653	44044	960	960	59	59	23753	1	1	1	1054.55	3160.62	3	3160.62	-0.0012	336	361	2	58.32	3.7e-05	K	VLAQYYTVTDEHHRSEEELLVIFNKK	I				File3198 Spectrum5386 scans: 9431
1	LYAR_HUMAN	Cell growth-regulating nucleolar protein OS=Homo sapiens GN=LYAR PE=1 SV=2	23653	44044	960	960	59	59	23763	1	1	1	1054.55	3160.62	3	3160.62	-0.0009	336	361	2	28.52	0.035	K	VLAQYYTVTDEHHRSEEELLVIFNKK	I				File3198 Spectrum6534 scans: 11356
1	LYAR_HUMAN	Cell growth-regulating nucleolar protein OS=Homo sapiens GN=LYAR PE=1 SV=2	23653	44044	960	960	59	59	23781	1	1	1	1054.55	3160.62	3	3160.62	-0.0001	336	361	2	61.32	1.8e-05	K	VLAQYYTVTDEHHRSEEELLVIFNKK	I				File3200 Spectrum4435 scans: 8056
1	LYAR_HUMAN	Cell growth-regulating nucleolar protein OS=Homo sapiens GN=LYAR PE=1 SV=2	23653	44044	960	960	59	59	23784	1	1	1	1054.55	3160.62	3	3160.62	0.0003	336	361	2	51.13	0.00019	K	VLAQYYTVTDEHHRSEEELLVIFNKK	I				File3198 Spectrum4623 scans: 8341
1	LYAR_HUMAN	Cell growth-regulating nucleolar protein OS=Homo sapiens GN=LYAR PE=1 SV=2	23653	44044	960	960	59	59	23791	1	1	1	1054.55	3160.62	3	3160.62	0.0006	336	361	2	33.26	0.012	K	VLAQYYTVTDEHHRSEEELLVIFNKK	I				File3196 Spectrum4971 scans: 8337
1	LYAR_HUMAN	Cell growth-regulating nucleolar protein OS=Homo sapiens GN=LYAR PE=1 SV=2	23653	44044	960	960	59	59	23792	1	1	1	1054.55	3160.62	3	3160.62	0.0006	336	361	2	48.45	0.00035	K	VLAQYYTVTDEHHRSEEELLVIFNKK	I				File3198 Spectrum5162 scans: 9091
1	LYAR_HUMAN	Cell growth-regulating nucleolar protein OS=Homo sapiens GN=LYAR PE=1 SV=2	23653	44044	960	960	59	59	23793	1	1	1	1054.55	3160.62	3	3160.62	0.0006	336	361	2	41.82	0.0016	K	VLAQYYTVTDEHHRSEEELLVIFNKK	I				File3198 Spectrum5491 scans: 9595
1	LYAR_HUMAN	Cell growth-regulating nucleolar protein OS=Homo sapiens GN=LYAR PE=1 SV=2	23653	44044	960	960	59	59	23794	1	1	1	1054.55	3160.62	3	3160.62	0.0006	336	361	2	43.64	0.0011	K	VLAQYYTVTDEHHRSEEELLVIFNKK	I				File3198 Spectrum4682 scans: 8421
1	LYAR_HUMAN	Cell growth-regulating nucleolar protein OS=Homo sapiens GN=LYAR PE=1 SV=2	23653	44044	960	960	59	59	23798	1	1	1	1054.55	3160.62	3	3160.62	0.001	336	361	2	45.48	0.00071	K	VLAQYYTVTDEHHRSEEELLVIFNKK	I				File3198 Spectrum5115 scans: 9011
1	LYAR_HUMAN	Cell growth-regulating nucleolar protein OS=Homo sapiens GN=LYAR PE=1 SV=2	23653	44044	960	960	59	59	23806	1	1	1	1054.55	3160.62	3	3160.62	0.0014	336	361	2	39.72	0.0027	K	VLAQYYTVTDEHHRSEEELLVIFNKK	I				File3198 Spectrum4809 scans: 8592
1	LYAR_HUMAN	Cell growth-regulating nucleolar protein OS=Homo sapiens GN=LYAR PE=1 SV=2	23653	44044	960	960	59	59	23816	1	1	1	791.163	3160.62	4	3160.62	0.0018	335	360	2	28	0.04	K	KVLAQYYTVTDEHHRSEEELLVIFNK	K				File3198 Spectrum5525 scans: 9643
1	LYAR_HUMAN	Cell growth-regulating nucleolar protein OS=Homo sapiens GN=LYAR PE=1 SV=2	23653	44044	960	960	59	59	23844	1	1	1	1054.55	3160.62	3	3160.62	0.0028	336	361	2	40.35	0.0023	K	VLAQYYTVTDEHHRSEEELLVIFNKK	I				File3198 Spectrum6674 scans: 11586
1	LYAR_HUMAN	Cell growth-regulating nucleolar protein OS=Homo sapiens GN=LYAR PE=1 SV=2	23653	44044	960	960	59	59	23848	1	1	1	791.163	3160.62	4	3160.62	0.003	335	360	2	27.31	0.047	K	KVLAQYYTVTDEHHRSEEELLVIFNK	K				File3196 Spectrum4961 scans: 8326
1	LYAR_HUMAN	Cell growth-regulating nucleolar protein OS=Homo sapiens GN=LYAR PE=1 SV=2	23653	44044	960	960	59	59	23851	1	1	1	1054.55	3160.62	3	3160.62	0.0032	336	361	2	35.37	0.0073	K	VLAQYYTVTDEHHRSEEELLVIFNKK	I				File3198 Spectrum6067 scans: 10565
1	LYAR_HUMAN	Cell growth-regulating nucleolar protein OS=Homo sapiens GN=LYAR PE=1 SV=2	23653	44044	960	960	59	59	23853	1	1	1	1054.55	3160.62	3	3160.62	0.0032	336	361	2	32.45	0.014	K	VLAQYYTVTDEHHRSEEELLVIFNKK	I				File3198 Spectrum5437 scans: 9511
1	LYAR_HUMAN	Cell growth-regulating nucleolar protein OS=Homo sapiens GN=LYAR PE=1 SV=2	23653	44044	960	960	59	59	23859	1	1	1	1054.55	3160.62	3	3160.62	0.0036	336	361	2	56.79	5.2e-05	K	VLAQYYTVTDEHHRSEEELLVIFNKK	I				File3198 Spectrum6157 scans: 10743
1	LYAR_HUMAN	Cell growth-regulating nucleolar protein OS=Homo sapiens GN=LYAR PE=1 SV=2	23653	44044	960	960	59	59	23869	1	1	1	1054.55	3160.62	3	3160.62	0.0039	336	361	2	68.39	3.6e-06	K	VLAQYYTVTDEHHRSEEELLVIFNKK	I				File3196 Spectrum4893 scans: 8250
1	LYAR_HUMAN	Cell growth-regulating nucleolar protein OS=Homo sapiens GN=LYAR PE=1 SV=2	23653	44044	960	960	59	59	23874	1	1	1	1054.55	3160.62	3	3160.62	0.0043	336	361	2	47.37	0.00046	K	VLAQYYTVTDEHHRSEEELLVIFNKK	I				File3200 Spectrum4497 scans: 8138
1	LYAR_HUMAN	Cell growth-regulating nucleolar protein OS=Homo sapiens GN=LYAR PE=1 SV=2	23653	44044	960	960	59	59	23879	1	1	1	1054.55	3160.62	3	3160.62	0.0046	336	361	2	47.16	0.00048	K	VLAQYYTVTDEHHRSEEELLVIFNKK	I				File3198 Spectrum4885 scans: 8681
1	LYAR_HUMAN	Cell growth-regulating nucleolar protein OS=Homo sapiens GN=LYAR PE=1 SV=2	23653	44044	960	960	59	59	23880	1	1	1	1054.55	3160.62	3	3160.62	0.0046	336	361	2	55.69	6.7e-05	K	VLAQYYTVTDEHHRSEEELLVIFNKK	I				File3198 Spectrum5745 scans: 9962
1	LYAR_HUMAN	Cell growth-regulating nucleolar protein OS=Homo sapiens GN=LYAR PE=1 SV=2	23653	44044	960	960	59	59	23887	1	1	1	1054.55	3160.62	3	3160.62	0.005	336	361	2	49.44	0.00028	K	VLAQYYTVTDEHHRSEEELLVIFNKK	I				File3198 Spectrum6292 scans: 10978
1	LYAR_HUMAN	Cell growth-regulating nucleolar protein OS=Homo sapiens GN=LYAR PE=1 SV=2	23653	44044	960	960	59	59	23896	1	1	1	1054.55	3160.62	3	3160.62	0.0054	336	361	2	58.15	3.8e-05	K	VLAQYYTVTDEHHRSEEELLVIFNKK	I				File3198 Spectrum4739 scans: 8506
1	LYAR_HUMAN	Cell growth-regulating nucleolar protein OS=Homo sapiens GN=LYAR PE=1 SV=2	23653	44044	960	960	59	59	23903	1	1	1	1054.55	3160.63	3	3160.62	0.0061	336	361	2	40.17	0.0024	K	VLAQYYTVTDEHHRSEEELLVIFNKK	I				File3198 Spectrum5873 scans: 10182
1	LYAR_HUMAN	Cell growth-regulating nucleolar protein OS=Homo sapiens GN=LYAR PE=1 SV=2	23653	44044	960	960	59	59	23909	1	1	1	1054.55	3160.63	3	3160.62	0.0065	336	361	2	43.23	0.0012	K	VLAQYYTVTDEHHRSEEELLVIFNKK	I				File3198 Spectrum6238 scans: 10898
1	LYAR_HUMAN	Cell growth-regulating nucleolar protein OS=Homo sapiens GN=LYAR PE=1 SV=2	23653	44044	960	960	59	59	23919	1	1	1	1054.55	3160.63	3	3160.62	0.0072	336	361	2	57.74	4.2e-05	K	VLAQYYTVTDEHHRSEEELLVIFNKK	I				File3194 Spectrum4202 scans: 8069
1	LYAR_HUMAN	Cell growth-regulating nucleolar protein OS=Homo sapiens GN=LYAR PE=1 SV=2	23653	44044	960	960	59	59	23926	1	1	1	1054.55	3160.63	3	3160.62	0.0079	336	361	2	46.23	0.00058	K	VLAQYYTVTDEHHRSEEELLVIFNKK	I				File3198 Spectrum5928 scans: 10279
1	LYAR_HUMAN	Cell growth-regulating nucleolar protein OS=Homo sapiens GN=LYAR PE=1 SV=2	23653	44044	960	960	59	59	23941	1	1	1	1054.55	3160.63	3	3160.62	0.0098	336	361	2	43.84	0.001	K	VLAQYYTVTDEHHRSEEELLVIFNKK	I				File3198 Spectrum4999 scans: 8845
1	LYAR_HUMAN	Cell growth-regulating nucleolar protein OS=Homo sapiens GN=LYAR PE=1 SV=2	23653	44044	960	960	59	59	23946	1	1	1	1054.55	3160.63	3	3160.62	0.0109	336	361	2	38.76	0.0033	K	VLAQYYTVTDEHHRSEEELLVIFNKK	I				File3198 Spectrum5547 scans: 9674
1	LYAR_HUMAN	Cell growth-regulating nucleolar protein OS=Homo sapiens GN=LYAR PE=1 SV=2	23653	44044	960	960	59	59	23956	1	1	1	1054.55	3160.63	3	3160.62	0.0134	336	361	2	31.45	0.018	K	VLAQYYTVTDEHHRSEEELLVIFNKK	I				File3198 Spectrum6117 scans: 10665
1	LYAR_HUMAN	Cell growth-regulating nucleolar protein OS=Homo sapiens GN=LYAR PE=1 SV=2	23653	44044	960	960	59	59	23961	1	1	1	1054.55	3160.64	3	3160.62	0.0171	336	361	2	40.99	0.0019	K	VLAQYYTVTDEHHRSEEELLVIFNKK	I				File3198 Spectrum6195 scans: 10820
1	LYAR_HUMAN	Cell growth-regulating nucleolar protein OS=Homo sapiens GN=LYAR PE=1 SV=2	23653	44044	960	960	59	59	23968	1	1	1	1054.55	3160.64	3	3160.62	0.0215	336	361	2	29.19	0.027	K	VLAQYYTVTDEHHRSEEELLVIFNKK	I				File3198 Spectrum5812 scans: 10082
1	LYAR_HUMAN	Cell growth-regulating nucleolar protein OS=Homo sapiens GN=LYAR PE=1 SV=2	23653	44044	960	960	59	59	24407	1	1	1	1097.24	3288.71	3	3288.71	-0.0018	335	361	3	61.73	1.6e-05	K	KVLAQYYTVTDEHHRSEEELLVIFNKK	I				File3198 Spectrum4299 scans: 7926
1	LYAR_HUMAN	Cell growth-regulating nucleolar protein OS=Homo sapiens GN=LYAR PE=1 SV=2	23653	44044	960	960	59	59	24408	1	1	1	823.185	3288.71	4	3288.71	-0.0017	335	361	3	42.98	0.0012	K	KVLAQYYTVTDEHHRSEEELLVIFNKK	I				File3194 Spectrum4007 scans: 7821
1	LYAR_HUMAN	Cell growth-regulating nucleolar protein OS=Homo sapiens GN=LYAR PE=1 SV=2	23653	44044	960	960	59	59	24418	1	1	1	1097.25	3288.71	3	3288.71	0	335	361	3	62.18	1.4e-05	K	KVLAQYYTVTDEHHRSEEELLVIFNKK	I				File3196 Spectrum4627 scans: 7947
1	LYAR_HUMAN	Cell growth-regulating nucleolar protein OS=Homo sapiens GN=LYAR PE=1 SV=2	23653	44044	960	960	59	59	24419	1	1	1	823.186	3288.71	4	3288.71	0.0001	335	361	3	27.99	0.037	K	KVLAQYYTVTDEHHRSEEELLVIFNKK	I				File3200 Spectrum4207 scans: 7769
1	LYAR_HUMAN	Cell growth-regulating nucleolar protein OS=Homo sapiens GN=LYAR PE=1 SV=2	23653	44044	960	960	59	59	24433	1	1	1	823.187	3288.72	4	3288.71	0.0025	335	361	3	29.42	0.026	K	KVLAQYYTVTDEHHRSEEELLVIFNKK	I				File3198 Spectrum6270 scans: 10946
1	LYAR_HUMAN	Cell growth-regulating nucleolar protein OS=Homo sapiens GN=LYAR PE=1 SV=2	23653	44044	960	960	59	59	24434	1	1	1	823.187	3288.72	4	3288.71	0.0025	335	361	3	29.29	0.027	K	KVLAQYYTVTDEHHRSEEELLVIFNKK	I				File3194 Spectrum3933 scans: 7737
1	LYAR_HUMAN	Cell growth-regulating nucleolar protein OS=Homo sapiens GN=LYAR PE=1 SV=2	23653	44044	960	960	59	59	24435	1	1	1	823.187	3288.72	4	3288.71	0.0025	335	361	3	33.71	0.0097	K	KVLAQYYTVTDEHHRSEEELLVIFNKK	I				File3196 Spectrum4624 scans: 7944
1	LYAR_HUMAN	Cell growth-regulating nucleolar protein OS=Homo sapiens GN=LYAR PE=1 SV=2	23653	44044	960	960	59	59	24443	1	1	1	658.751	3288.72	5	3288.71	0.0033	335	361	3	29.55	0.025	K	KVLAQYYTVTDEHHRSEEELLVIFNKK	I				File3194 Spectrum3932 scans: 7736
1	LYAR_HUMAN	Cell growth-regulating nucleolar protein OS=Homo sapiens GN=LYAR PE=1 SV=2	23653	44044	960	960	59	59	24445	1	1	1	1097.25	3288.72	3	3288.71	0.0037	335	361	3	61.13	1.8e-05	K	KVLAQYYTVTDEHHRSEEELLVIFNKK	I				File3200 Spectrum4213 scans: 7776
1	LYAR_HUMAN	Cell growth-regulating nucleolar protein OS=Homo sapiens GN=LYAR PE=1 SV=2	23653	44044	960	960	59	59	24463	1	1	1	1097.25	3288.72	3	3288.71	0.0081	335	361	3	49.98	0.00021	K	KVLAQYYTVTDEHHRSEEELLVIFNKK	I				File3194 Spectrum3941 scans: 7745
1	LYAR_HUMAN	Cell growth-regulating nucleolar protein OS=Homo sapiens GN=LYAR PE=1 SV=2	23653	44044	960	960	59	59	24478	1	1	1	823.19	3288.73	4	3288.71	0.0152	335	361	3	28.68	0.027	K	KVLAQYYTVTDEHHRSEEELLVIFNKK	I				File3198 Spectrum5487 scans: 9589
1	LYAR_HUMAN	Cell growth-regulating nucleolar protein OS=Homo sapiens GN=LYAR PE=1 SV=2	23653	44044	960	960	59	59	24524	1	1	1	1100.22	3297.63	3	3297.63	0.0049	120	148	1	39.69	0.0029	K	NSLKVHNESILDQVWNIFSEASNSEPVNK	E				File3198 Spectrum6709 scans: 11646
6	SP16H_HUMAN	FACT complex subunit SPT16 OS=Homo sapiens GN=SUPT16H PE=1 SV=1	5538	120409	228	228	79	79	226	1	1	1	454.755	907.494	2	907.495	-0.0005	726	733	1	27.73	0.024	K	NAIMFGKK	R				File3196 Spectrum1745 scans: 4555
6	SP16H_HUMAN	FACT complex subunit SPT16 OS=Homo sapiens GN=SUPT16H PE=1 SV=1	5538	120409	228	228	79	79	793	1	1	1	473.764	945.513	2	945.513	-0.0004	358	366	0	29.58	0.03	R	EGSLVINSK	N				File3196 Spectrum2001 scans: 4843
6	SP16H_HUMAN	FACT complex subunit SPT16 OS=Homo sapiens GN=SUPT16H PE=1 SV=1	5538	120409	228	228	79	79	794	1	1	1	473.764	945.513	2	945.513	-0.0002	358	366	0	33.13	0.013	R	EGSLVINSK	N				File3194 Spectrum1576 scans: 4701
6	SP16H_HUMAN	FACT complex subunit SPT16 OS=Homo sapiens GN=SUPT16H PE=1 SV=1	5538	120409	228	228	79	79	795	1	1	1	473.764	945.513	2	945.513	0.0001	358	366	0	36.5	0.006	R	EGSLVINSK	N				File3196 Spectrum1919 scans: 4750
6	SP16H_HUMAN	FACT complex subunit SPT16 OS=Homo sapiens GN=SUPT16H PE=1 SV=1	5538	120409	228	228	79	79	887	1	1	1	476.777	951.539	2	951.539	0.0001	336	343	0	22.93	0.04	K	QKPELLNK	I	Gln->pyro-Glu (N-term Q)	2.00000000.0		File3196 Spectrum2193 scans: 5062
6	SP16H_HUMAN	FACT complex subunit SPT16 OS=Homo sapiens GN=SUPT16H PE=1 SV=1	5538	120409	228	228	79	79	1573	1	1	1	499.739	997.464	2	997.465	-0.0009	281	288	0	27.61	0.016	K	SYCSNLVR	T				File3196 Spectrum1976 scans: 4815
6	SP16H_HUMAN	FACT complex subunit SPT16 OS=Homo sapiens GN=SUPT16H PE=1 SV=1	5538	120409	228	228	79	79	2200	1	1	1	524.789	1047.56	2	1047.56	-0.0003	121	129	1	44.72	0.00085	K	MIEAIKESK	N				File3194 Spectrum1097 scans: 4154
6	SP16H_HUMAN	FACT complex subunit SPT16 OS=Homo sapiens GN=SUPT16H PE=1 SV=1	5538	120409	228	228	79	79	2463	1	1	1	532.787	1063.56	2	1063.56	0.001	121	129	1	53.27	0.00011	K	MIEAIKESK	N	Oxidation (M)	0.300000000.0		File3196 Spectrum779 scans: 3384
6	SP16H_HUMAN	FACT complex subunit SPT16 OS=Homo sapiens GN=SUPT16H PE=1 SV=1	5538	120409	228	228	79	79	2464	1	1	1	532.787	1063.56	2	1063.56	0.0016	121	129	1	39.01	0.0029	K	MIEAIKESK	N	Oxidation (M)	0.300000000.0		File3194 Spectrum563 scans: 3429
6	SP16H_HUMAN	FACT complex subunit SPT16 OS=Homo sapiens GN=SUPT16H PE=1 SV=1	5538	120409	228	228	79	79	2847	1	1	1	546.308	1090.6	2	1090.6	-0.0006	697	705	0	29.13	0.021	K	VDILYNNIK	H				File3194 Spectrum3518 scans: 7147
6	SP16H_HUMAN	FACT complex subunit SPT16 OS=Homo sapiens GN=SUPT16H PE=1 SV=1	5538	120409	228	228	79	79	2848	1	1	1	546.308	1090.6	2	1090.6	-0.0004	697	705	0	49.92	0.00017	K	VDILYNNIK	H				File3196 Spectrum4062 scans: 7231
6	SP16H_HUMAN	FACT complex subunit SPT16 OS=Homo sapiens GN=SUPT16H PE=1 SV=1	5538	120409	228	228	79	79	2849	1	1	1	546.31	1090.61	2	1090.6	0.0038	697	705	0	27.86	0.033	K	VDILYNNIK	H				File3196 Spectrum4010 scans: 7156
6	SP16H_HUMAN	FACT complex subunit SPT16 OS=Homo sapiens GN=SUPT16H PE=1 SV=1	5538	120409	228	228	79	79	3336	1	1	1	557.766	1113.52	2	1113.52	0.0001	140	148	1	25.05	0.03	K	DKFPGEFMK	S	Oxidation (M)	0.000000030.0		File3196 Spectrum2444 scans: 5365
6	SP16H_HUMAN	FACT complex subunit SPT16 OS=Homo sapiens GN=SUPT16H PE=1 SV=1	5538	120409	228	228	79	79	3625	1	1	1	564.791	1127.57	2	1127.57	-0.0015	854	862	0	43.27	0.00097	K	NFDMVIVYK	D				File3196 Spectrum5179 scans: 8600
6	SP16H_HUMAN	FACT complex subunit SPT16 OS=Homo sapiens GN=SUPT16H PE=1 SV=1	5538	120409	228	228	79	79	4115	1	1	1	574.779	1147.54	2	1147.54	0.0001	202	211	0	40.04	0.002	R	VMEIVDADEK	V				File3194 Spectrum2589 scans: 5977
6	SP16H_HUMAN	FACT complex subunit SPT16 OS=Homo sapiens GN=SUPT16H PE=1 SV=1	5538	120409	228	228	79	79	4116	1	1	1	574.779	1147.54	2	1147.54	0.0013	202	211	0	52.56	0.00012	R	VMEIVDADEK	V				File3196 Spectrum3053 scans: 6088
6	SP16H_HUMAN	FACT complex subunit SPT16 OS=Homo sapiens GN=SUPT16H PE=1 SV=1	5538	120409	228	228	79	79	4225	1	1	1	577.813	1153.61	2	1153.61	0.0016	648	657	0	33.95	0.0077	K	QDSLVINLNR	S	Gln->pyro-Glu (N-term Q)	2.0000000000.0		File3196 Spectrum5681 scans: 9281
6	SP16H_HUMAN	FACT complex subunit SPT16 OS=Homo sapiens GN=SUPT16H PE=1 SV=1	5538	120409	228	228	79	79	4388	1	1	1	582.774	1163.53	2	1163.54	-0.0048	202	211	0	41.52	0.00088	R	VMEIVDADEK	V	Oxidation (M)	0.0300000000.0		File3194 Spectrum1427 scans: 4525
6	SP16H_HUMAN	FACT complex subunit SPT16 OS=Homo sapiens GN=SUPT16H PE=1 SV=1	5538	120409	228	228	79	79	4389	1	1	1	582.775	1163.53	2	1163.54	-0.0033	202	211	0	25.23	0.041	R	VMEIVDADEK	V	Oxidation (M)	0.0300000000.0		File3196 Spectrum1795 scans: 4610
6	SP16H_HUMAN	FACT complex subunit SPT16 OS=Homo sapiens GN=SUPT16H PE=1 SV=1	5538	120409	228	228	79	79	4422	1	1	1	583.807	1165.6	2	1165.6	0.0022	186	196	0	63.84	8.6e-06	K	AASITSEVFNK	F				File3194 Spectrum3173 scans: 6656
6	SP16H_HUMAN	FACT complex subunit SPT16 OS=Homo sapiens GN=SUPT16H PE=1 SV=1	5538	120409	228	228	79	79	4423	1	1	1	583.807	1165.6	2	1165.6	0.0022	186	196	0	44.52	0.00073	K	AASITSEVFNK	F				File3196 Spectrum3660 scans: 6760
6	SP16H_HUMAN	FACT complex subunit SPT16 OS=Homo sapiens GN=SUPT16H PE=1 SV=1	5538	120409	228	228	79	79	4493	1	1	1	586.326	1170.64	2	1170.64	0.0014	648	657	0	76.4	6.2e-07	K	QDSLVINLNR	S				File3196 Spectrum4391 scans: 7655
6	SP16H_HUMAN	FACT complex subunit SPT16 OS=Homo sapiens GN=SUPT16H PE=1 SV=1	5538	120409	228	228	79	79	4494	1	1	1	586.326	1170.64	2	1170.64	0.0024	648	657	0	32.77	0.014	K	QDSLVINLNR	S				File3194 Spectrum3724 scans: 7456
6	SP16H_HUMAN	FACT complex subunit SPT16 OS=Homo sapiens GN=SUPT16H PE=1 SV=1	5538	120409	228	228	79	79	4495	1	1	1	586.327	1170.64	2	1170.64	0.0033	648	657	0	33.12	0.013	K	QDSLVINLNR	S				File3196 Spectrum4323 scans: 7572
6	SP16H_HUMAN	FACT complex subunit SPT16 OS=Homo sapiens GN=SUPT16H PE=1 SV=1	5538	120409	228	228	79	79	4876	1	1	1	599.747	1197.48	2	1197.48	0.0008	1006	1014	0	41.24	0.00022	R	YEEEEEQSR	S				File3196 Spectrum342 scans: 2832
6	SP16H_HUMAN	FACT complex subunit SPT16 OS=Homo sapiens GN=SUPT16H PE=1 SV=1	5538	120409	228	228	79	79	4877	1	1	1	599.748	1197.48	2	1197.48	0.0028	1006	1014	0	24.67	0.0097	R	YEEEEEQSR	S				File3196 Spectrum411 scans: 2912
6	SP16H_HUMAN	FACT complex subunit SPT16 OS=Homo sapiens GN=SUPT16H PE=1 SV=1	5538	120409	228	228	79	79	4878	1	1	1	599.751	1197.49	2	1197.48	0.0094	1006	1014	0	31.91	0.0023	R	YEEEEEQSR	S				File3194 Spectrum246 scans: 2902
6	SP16H_HUMAN	FACT complex subunit SPT16 OS=Homo sapiens GN=SUPT16H PE=1 SV=1	5538	120409	228	228	79	79	5000	1	1	1	604.781	1207.55	2	1207.55	-0.0027	464	473	1	42.61	0.00068	R	TRNEMTAEEK	R				File3196 Spectrum178 scans: 2640
6	SP16H_HUMAN	FACT complex subunit SPT16 OS=Homo sapiens GN=SUPT16H PE=1 SV=1	5538	120409	228	228	79	79	5073	1	1	1	608.314	1214.61	2	1214.61	-0.0001	480	490	0	40.78	0.002	K	ELAAQLNEEAK	R				File3194 Spectrum1958 scans: 5181
6	SP16H_HUMAN	FACT complex subunit SPT16 OS=Homo sapiens GN=SUPT16H PE=1 SV=1	5538	120409	228	228	79	79	5074	1	1	1	608.315	1214.62	2	1214.61	0.001	480	490	0	52.66	0.00013	K	ELAAQLNEEAK	R				File3196 Spectrum2410 scans: 5323
6	SP16H_HUMAN	FACT complex subunit SPT16 OS=Homo sapiens GN=SUPT16H PE=1 SV=1	5538	120409	228	228	79	79	5075	1	1	1	608.315	1214.62	2	1214.61	0.002	480	490	0	45.87	0.00063	K	ELAAQLNEEAK	R				File3194 Spectrum2016 scans: 5262
6	SP16H_HUMAN	FACT complex subunit SPT16 OS=Homo sapiens GN=SUPT16H PE=1 SV=1	5538	120409	228	228	79	79	5076	1	1	1	608.315	1214.62	2	1214.61	0.002	480	490	0	48.37	0.00035	K	ELAAQLNEEAK	R				File3196 Spectrum2341 scans: 5236
6	SP16H_HUMAN	FACT complex subunit SPT16 OS=Homo sapiens GN=SUPT16H PE=1 SV=1	5538	120409	228	228	79	79	5410	1	1	1	620.809	1239.6	2	1239.61	-0.0043	347	357	0	57.7	2.9e-05	K	NLGFGMGIEFR	E				File3196 Spectrum6130 scans: 9854
6	SP16H_HUMAN	FACT complex subunit SPT16 OS=Homo sapiens GN=SUPT16H PE=1 SV=1	5538	120409	228	228	79	79	5411	1	1	1	620.809	1239.6	2	1239.61	-0.003	347	357	0	37.64	0.0029	K	NLGFGMGIEFR	E				File3196 Spectrum6282 scans: 10030
6	SP16H_HUMAN	FACT complex subunit SPT16 OS=Homo sapiens GN=SUPT16H PE=1 SV=1	5538	120409	228	228	79	79	5413	1	1	1	620.81	1239.61	2	1239.61	-0.001	347	357	0	50.42	0.00014	K	NLGFGMGIEFR	E				File3194 Spectrum5144 scans: 9587
6	SP16H_HUMAN	FACT complex subunit SPT16 OS=Homo sapiens GN=SUPT16H PE=1 SV=1	5538	120409	228	228	79	79	5414	1	1	1	620.811	1239.61	2	1239.61	-0.0004	347	357	0	54.15	6.1e-05	K	NLGFGMGIEFR	E				File3196 Spectrum6212 scans: 9946
6	SP16H_HUMAN	FACT complex subunit SPT16 OS=Homo sapiens GN=SUPT16H PE=1 SV=1	5538	120409	228	228	79	79	5608	1	1	1	628.809	1255.6	2	1255.6	0.0011	347	357	0	41.9	0.00099	K	NLGFGMGIEFR	E	Oxidation (M)	0.00000300000.0		File3196 Spectrum5255 scans: 8701
6	SP16H_HUMAN	FACT complex subunit SPT16 OS=Homo sapiens GN=SUPT16H PE=1 SV=1	5538	120409	228	228	79	79	6086	1	1	1	647.854	1293.69	2	1293.69	-0.0004	185	196	1	74.99	6e-07	K	KAASITSEVFNK	F				File3196 Spectrum2921 scans: 5943
6	SP16H_HUMAN	FACT complex subunit SPT16 OS=Homo sapiens GN=SUPT16H PE=1 SV=1	5538	120409	228	228	79	79	6543	1	1	1	665.878	1329.74	2	1329.74	0.0011	664	674	0	40.35	0.0019	K	DLYIRPNIAQK	R				File3196 Spectrum3200 scans: 6250
6	SP16H_HUMAN	FACT complex subunit SPT16 OS=Homo sapiens GN=SUPT16H PE=1 SV=1	5538	120409	228	228	79	79	6544	1	1	1	665.878	1329.74	2	1329.74	0.0016	664	674	0	34.02	0.009	K	DLYIRPNIAQK	R				File3194 Spectrum2718 scans: 6120
6	SP16H_HUMAN	FACT complex subunit SPT16 OS=Homo sapiens GN=SUPT16H PE=1 SV=1	5538	120409	228	228	79	79	6702	1	1	1	673.366	1344.72	2	1344.71	0.0039	217	228	1	56.48	6.4e-05	K	LAESVEKAIEEK	K				File3196 Spectrum3083 scans: 6121
6	SP16H_HUMAN	FACT complex subunit SPT16 OS=Homo sapiens GN=SUPT16H PE=1 SV=1	5538	120409	228	228	79	79	6703	1	1	1	673.367	1344.72	2	1344.71	0.0063	217	228	1	56.84	5.9e-05	K	LAESVEKAIEEK	K				File3194 Spectrum2593 scans: 5982
6	SP16H_HUMAN	FACT complex subunit SPT16 OS=Homo sapiens GN=SUPT16H PE=1 SV=1	5538	120409	228	228	79	79	6851	1	1	1	677.833	1353.65	2	1353.65	0.0007	570	581	0	60.62	1.4e-05	R	INFYCPGSALGR	N				File3194 Spectrum3999 scans: 7812
6	SP16H_HUMAN	FACT complex subunit SPT16 OS=Homo sapiens GN=SUPT16H PE=1 SV=1	5538	120409	228	228	79	79	6852	1	1	1	677.833	1353.65	2	1353.65	0.0008	570	581	0	37.77	0.0027	R	INFYCPGSALGR	N				File3196 Spectrum4679 scans: 8004
6	SP16H_HUMAN	FACT complex subunit SPT16 OS=Homo sapiens GN=SUPT16H PE=1 SV=1	5538	120409	228	228	79	79	6906	1	1	1	678.844	1355.67	2	1355.67	0.0006	2	12	1	43.74	0.00072	M	AVTLDKDAYYR	R	Acetyl (N-term)	1.00000000000.0		File3200 Spectrum3443 scans: 6723
6	SP16H_HUMAN	FACT complex subunit SPT16 OS=Homo sapiens GN=SUPT16H PE=1 SV=1	5538	120409	228	228	79	79	6907	1	1	1	678.844	1355.67	2	1355.67	0.0013	2	12	1	55.85	4.8e-05	M	AVTLDKDAYYR	R	Acetyl (N-term)	1.00000000000.0		File3194 Spectrum3265 scans: 6772
6	SP16H_HUMAN	FACT complex subunit SPT16 OS=Homo sapiens GN=SUPT16H PE=1 SV=1	5538	120409	228	228	79	79	6908	1	1	1	678.844	1355.67	2	1355.67	0.0021	2	12	1	55.51	5.4e-05	M	AVTLDKDAYYR	R	Acetyl (N-term)	1.00000000000.0		File3196 Spectrum3751 scans: 6864
6	SP16H_HUMAN	FACT complex subunit SPT16 OS=Homo sapiens GN=SUPT16H PE=1 SV=1	5538	120409	228	228	79	79	6909	1	1	1	678.845	1355.67	2	1355.67	0.0028	2	12	1	55.93	5e-05	M	AVTLDKDAYYR	R	Acetyl (N-term)	1.00000000000.0		File3196 Spectrum3829 scans: 6951
6	SP16H_HUMAN	FACT complex subunit SPT16 OS=Homo sapiens GN=SUPT16H PE=1 SV=1	5538	120409	228	228	79	79	7100	1	1	1	455.558	1363.65	3	1363.65	-0.0005	464	474	2	27.16	0.035	R	TRNEMTAEEKR	R				File3194 Spectrum43 scans: 2601
6	SP16H_HUMAN	FACT complex subunit SPT16 OS=Homo sapiens GN=SUPT16H PE=1 SV=1	5538	120409	228	228	79	79	7101	1	1	1	455.558	1363.65	3	1363.65	0.0014	464	474	2	52.03	0.00012	R	TRNEMTAEEKR	R				File3196 Spectrum76 scans: 2526
6	SP16H_HUMAN	FACT complex subunit SPT16 OS=Homo sapiens GN=SUPT16H PE=1 SV=1	5538	120409	228	228	79	79	7533	1	1	1	694.868	1387.72	2	1387.72	0.0016	636	647	2	34.66	0.0098	R	EAEEKEKEGIVK	Q				File3196 Spectrum235 scans: 2706
6	SP16H_HUMAN	FACT complex subunit SPT16 OS=Homo sapiens GN=SUPT16H PE=1 SV=1	5538	120409	228	228	79	79	7535	1	1	1	694.868	1387.72	2	1387.72	0.0025	636	647	2	43.73	0.0013	R	EAEEKEKEGIVK	Q				File3194 Spectrum165 scans: 2787
6	SP16H_HUMAN	FACT complex subunit SPT16 OS=Homo sapiens GN=SUPT16H PE=1 SV=1	5538	120409	228	228	79	79	7799	1	1	1	468.578	1402.71	3	1402.71	-0.0005	202	213	1	50.04	0.00032	R	VMEIVDADEKVR	H				File3194 Spectrum2501 scans: 5881
6	SP16H_HUMAN	FACT complex subunit SPT16 OS=Homo sapiens GN=SUPT16H PE=1 SV=1	5538	120409	228	228	79	79	7800	1	1	1	702.364	1402.71	2	1402.71	-0.0002	202	213	1	78.23	4.8e-07	R	VMEIVDADEKVR	H				File3194 Spectrum2520 scans: 5902
6	SP16H_HUMAN	FACT complex subunit SPT16 OS=Homo sapiens GN=SUPT16H PE=1 SV=1	5538	120409	228	228	79	79	7801	1	1	1	468.578	1402.71	3	1402.71	0.0006	202	213	1	50.71	0.00025	R	VMEIVDADEKVR	H				File3196 Spectrum2990 scans: 6019
6	SP16H_HUMAN	FACT complex subunit SPT16 OS=Homo sapiens GN=SUPT16H PE=1 SV=1	5538	120409	228	228	79	79	7802	1	1	1	702.364	1402.71	2	1402.71	0.0007	202	213	1	92.12	1.8e-08	R	VMEIVDADEKVR	H				File3196 Spectrum3009 scans: 6040
6	SP16H_HUMAN	FACT complex subunit SPT16 OS=Homo sapiens GN=SUPT16H PE=1 SV=1	5538	120409	228	228	79	79	8090	1	1	1	473.59	1417.75	3	1417.75	-0.0016	514	525	1	33.01	0.014	K	NPSLMPKEPHIR	E				File3196 Spectrum2360 scans: 5260
6	SP16H_HUMAN	FACT complex subunit SPT16 OS=Homo sapiens GN=SUPT16H PE=1 SV=1	5538	120409	228	228	79	79	8103	1	1	1	710.324	1418.63	2	1418.63	0.0027	989	999	1	43.02	0.00046	K	DWDELEEEARK	A				File3196 Spectrum3822 scans: 6943
6	SP16H_HUMAN	FACT complex subunit SPT16 OS=Homo sapiens GN=SUPT16H PE=1 SV=1	5538	120409	228	228	79	79	8106	1	1	1	710.361	1418.71	2	1418.71	-0.0008	202	213	1	72.28	1.6e-06	R	VMEIVDADEKVR	H	Oxidation (M)	0.030000000000.0		File3194 Spectrum1519 scans: 4633
6	SP16H_HUMAN	FACT complex subunit SPT16 OS=Homo sapiens GN=SUPT16H PE=1 SV=1	5538	120409	228	228	79	79	8107	1	1	1	473.91	1418.71	3	1418.71	0.0012	202	213	1	55.94	6.7e-05	R	VMEIVDADEKVR	H	Oxidation (M)	0.030000000000.0		File3194 Spectrum1506 scans: 4618
6	SP16H_HUMAN	FACT complex subunit SPT16 OS=Homo sapiens GN=SUPT16H PE=1 SV=1	5538	120409	228	228	79	79	8108	1	1	1	473.91	1418.71	3	1418.71	0.0014	202	213	1	40.6	0.0023	R	VMEIVDADEKVR	H	Oxidation (M)	0.030000000000.0		File3196 Spectrum1845 scans: 4666
6	SP16H_HUMAN	FACT complex subunit SPT16 OS=Homo sapiens GN=SUPT16H PE=1 SV=1	5538	120409	228	228	79	79	8109	1	1	1	710.362	1418.71	2	1418.71	0.0029	202	213	1	72.36	1.6e-06	R	VMEIVDADEKVR	H	Oxidation (M)	0.030000000000.0		File3196 Spectrum1858 scans: 4681
6	SP16H_HUMAN	FACT complex subunit SPT16 OS=Homo sapiens GN=SUPT16H PE=1 SV=1	5538	120409	228	228	79	79	8181	1	1	1	713.35	1424.68	2	1424.69	-0.0088	893	904	0	55.04	6.2e-05	K	YTEGVQSLNWTK	I				File3196 Spectrum4055 scans: 7217
6	SP16H_HUMAN	FACT complex subunit SPT16 OS=Homo sapiens GN=SUPT16H PE=1 SV=1	5538	120409	228	228	79	79	8186	1	1	1	713.354	1424.69	2	1424.69	0.0001	893	904	0	66.53	4.6e-06	K	YTEGVQSLNWTK	I				File3194 Spectrum3558 scans: 7213
6	SP16H_HUMAN	FACT complex subunit SPT16 OS=Homo sapiens GN=SUPT16H PE=1 SV=1	5538	120409	228	228	79	79	8187	1	1	1	713.354	1424.69	2	1424.69	0.0002	893	904	0	67.4	3.7e-06	K	YTEGVQSLNWTK	I				File3194 Spectrum3509 scans: 7132
6	SP16H_HUMAN	FACT complex subunit SPT16 OS=Homo sapiens GN=SUPT16H PE=1 SV=1	5538	120409	228	228	79	79	8190	1	1	1	713.355	1424.69	2	1424.69	0.0008	893	904	0	82.46	1.3e-07	K	YTEGVQSLNWTK	I				File3196 Spectrum4098 scans: 7295
6	SP16H_HUMAN	FACT complex subunit SPT16 OS=Homo sapiens GN=SUPT16H PE=1 SV=1	5538	120409	228	228	79	79	8587	1	1	1	482.57	1444.69	3	1444.69	-0.0009	676	688	0	41.08	0.0013	R	MQGSLEAHVNGFR	F				File3196 Spectrum3019 scans: 6051
6	SP16H_HUMAN	FACT complex subunit SPT16 OS=Homo sapiens GN=SUPT16H PE=1 SV=1	5538	120409	228	228	79	79	8929	1	1	1	731.35	1460.69	2	1460.68	0.0027	676	688	0	39.5	0.0019	R	MQGSLEAHVNGFR	F	Oxidation (M)	0.3000000000000.0		File3196 Spectrum2598 scans: 5560
6	SP16H_HUMAN	FACT complex subunit SPT16 OS=Homo sapiens GN=SUPT16H PE=1 SV=1	5538	120409	228	228	79	79	8968	1	1	1	488.922	1463.74	3	1463.74	-0.001	508	520	1	30.33	0.024	K	SNVSYKNPSLMPK	E				File3196 Spectrum2237 scans: 5113
6	SP16H_HUMAN	FACT complex subunit SPT16 OS=Homo sapiens GN=SUPT16H PE=1 SV=1	5538	120409	228	228	79	79	8969	1	1	1	732.879	1463.74	2	1463.74	-0.0008	508	520	1	66.16	6.2e-06	K	SNVSYKNPSLMPK	E				File3196 Spectrum2316 scans: 5206
6	SP16H_HUMAN	FACT complex subunit SPT16 OS=Homo sapiens GN=SUPT16H PE=1 SV=1	5538	120409	228	228	79	79	8971	1	1	1	488.922	1463.74	3	1463.74	0.0002	508	520	1	39.29	0.003	K	SNVSYKNPSLMPK	E				File3196 Spectrum2309 scans: 5198
6	SP16H_HUMAN	FACT complex subunit SPT16 OS=Homo sapiens GN=SUPT16H PE=1 SV=1	5538	120409	228	228	79	79	8973	1	1	1	732.88	1463.75	2	1463.74	0.0009	508	520	1	37.83	0.0041	K	SNVSYKNPSLMPK	E				File3196 Spectrum2243 scans: 5120
6	SP16H_HUMAN	FACT complex subunit SPT16 OS=Homo sapiens GN=SUPT16H PE=1 SV=1	5538	120409	228	228	79	79	9244	1	1	1	740.878	1479.74	2	1479.74	0.0018	508	520	1	50.12	0.00022	K	SNVSYKNPSLMPK	E	Oxidation (M)	0.0000000000300.0		File3196 Spectrum1598 scans: 4392
6	SP16H_HUMAN	FACT complex subunit SPT16 OS=Homo sapiens GN=SUPT16H PE=1 SV=1	5538	120409	228	228	79	79	9346	1	1	1	496.289	1485.84	3	1485.84	0.0025	664	675	1	39.43	0.0019	K	DLYIRPNIAQKR	M				File3196 Spectrum2669 scans: 5648
6	SP16H_HUMAN	FACT complex subunit SPT16 OS=Homo sapiens GN=SUPT16H PE=1 SV=1	5538	120409	228	228	79	79	9663	1	1	1	504.932	1511.77	3	1511.77	0.0004	2	13	2	27.32	0.044	M	AVTLDKDAYYRR	V	Acetyl (N-term)	1.000000000000.0		File3194 Spectrum2590 scans: 5979
6	SP16H_HUMAN	FACT complex subunit SPT16 OS=Homo sapiens GN=SUPT16H PE=1 SV=1	5538	120409	228	228	79	79	9666	1	1	1	504.932	1511.78	3	1511.77	0.002	2	13	2	36.24	0.0053	M	AVTLDKDAYYRR	V	Acetyl (N-term)	1.000000000000.0		File3196 Spectrum3081 scans: 6119
6	SP16H_HUMAN	FACT complex subunit SPT16 OS=Homo sapiens GN=SUPT16H PE=1 SV=1	5538	120409	228	228	79	79	9850	1	1	1	763.374	1524.73	2	1524.73	0.0026	322	334	0	35.15	0.0055	K	ICDVYNAVMDVVK	K				File3196 Spectrum6415 scans: 10199
6	SP16H_HUMAN	FACT complex subunit SPT16 OS=Homo sapiens GN=SUPT16H PE=1 SV=1	5538	120409	228	228	79	79	10121	1	1	1	771.369	1540.72	2	1540.73	-0.003	322	334	0	50.56	0.00013	K	ICDVYNAVMDVVK	K	Oxidation (M)	0.0000000030000.0		File3196 Spectrum5591 scans: 9170
6	SP16H_HUMAN	FACT complex subunit SPT16 OS=Homo sapiens GN=SUPT16H PE=1 SV=1	5538	120409	228	228	79	79	10122	1	1	1	771.371	1540.73	2	1540.73	0.0009	322	334	0	75.95	4e-07	K	ICDVYNAVMDVVK	K	Oxidation (M)	0.0000000030000.0		File3196 Spectrum5405 scans: 8893
6	SP16H_HUMAN	FACT complex subunit SPT16 OS=Homo sapiens GN=SUPT16H PE=1 SV=1	5538	120409	228	228	79	79	10123	1	1	1	771.371	1540.73	2	1540.73	0.0014	322	334	0	38.39	0.0023	K	ICDVYNAVMDVVK	K	Oxidation (M)	0.0000000030000.0		File3194 Spectrum4711 scans: 8971
6	SP16H_HUMAN	FACT complex subunit SPT16 OS=Homo sapiens GN=SUPT16H PE=1 SV=1	5538	120409	228	228	79	79	10542	1	1	1	524.226	1569.66	3	1569.65	0.0012	1003	1014	1	24.53	0.013	R	ESRYEEEEEQSR	S				File3196 Spectrum719 scans: 3297
6	SP16H_HUMAN	FACT complex subunit SPT16 OS=Homo sapiens GN=SUPT16H PE=1 SV=1	5538	120409	228	228	79	79	10543	1	1	1	524.226	1569.66	3	1569.65	0.0021	1003	1014	1	24.91	0.011	R	ESRYEEEEEQSR	S				File3196 Spectrum654 scans: 3216
6	SP16H_HUMAN	FACT complex subunit SPT16 OS=Homo sapiens GN=SUPT16H PE=1 SV=1	5538	120409	228	228	79	79	10544	1	1	1	785.836	1569.66	2	1569.65	0.0025	1003	1014	1	19.73	0.036	R	ESRYEEEEEQSR	S				File3194 Spectrum479 scans: 3276
6	SP16H_HUMAN	FACT complex subunit SPT16 OS=Homo sapiens GN=SUPT16H PE=1 SV=1	5538	120409	228	228	79	79	10545	1	1	1	785.836	1569.66	2	1569.65	0.0036	1003	1014	1	51.89	2.4e-05	R	ESRYEEEEEQSR	S				File3196 Spectrum669 scans: 3233
6	SP16H_HUMAN	FACT complex subunit SPT16 OS=Homo sapiens GN=SUPT16H PE=1 SV=1	5538	120409	228	228	79	79	10565	1	1	1	786.467	1570.92	2	1570.92	-0.0004	662	674	1	37.41	0.0016	K	LKDLYIRPNIAQK	R				File3196 Spectrum2913 scans: 5934
6	SP16H_HUMAN	FACT complex subunit SPT16 OS=Homo sapiens GN=SUPT16H PE=1 SV=1	5538	120409	228	228	79	79	10566	1	1	1	524.647	1570.92	3	1570.92	0	662	674	1	25.27	0.026	K	LKDLYIRPNIAQK	R				File3196 Spectrum2905 scans: 5925
6	SP16H_HUMAN	FACT complex subunit SPT16 OS=Homo sapiens GN=SUPT16H PE=1 SV=1	5538	120409	228	228	79	79	10567	1	1	1	786.468	1570.92	2	1570.92	0.0023	662	674	1	26.09	0.017	K	LKDLYIRPNIAQK	R				File3194 Spectrum2441 scans: 5814
6	SP16H_HUMAN	FACT complex subunit SPT16 OS=Homo sapiens GN=SUPT16H PE=1 SV=1	5538	120409	228	228	79	79	10814	1	1	1	531.621	1591.84	3	1591.84	0.0008	507	520	2	35.31	0.0074	R	KSNVSYKNPSLMPK	E				File3196 Spectrum1644 scans: 4444
6	SP16H_HUMAN	FACT complex subunit SPT16 OS=Homo sapiens GN=SUPT16H PE=1 SV=1	5538	120409	228	228	79	79	10900	1	1	1	534.604	1600.79	3	1600.79	0.0009	675	688	1	49.95	0.00024	K	RMQGSLEAHVNGFR	F				File3196 Spectrum2336 scans: 5230
6	SP16H_HUMAN	FACT complex subunit SPT16 OS=Homo sapiens GN=SUPT16H PE=1 SV=1	5538	120409	228	228	79	79	10963	1	1	1	536.952	1607.83	3	1607.83	-0.0008	507	520	2	28.31	0.036	R	KSNVSYKNPSLMPK	E	Oxidation (M)	0.00000000000300.0		File3196 Spectrum1308 scans: 4072
6	SP16H_HUMAN	FACT complex subunit SPT16 OS=Homo sapiens GN=SUPT16H PE=1 SV=1	5538	120409	228	228	79	79	11004	1	1	1	538.241	1611.7	3	1611.7	0.0012	149	161	1	21.78	0.035	K	SWNDCLNKEGFDK	I				File3196 Spectrum3401 scans: 6473
6	SP16H_HUMAN	FACT complex subunit SPT16 OS=Homo sapiens GN=SUPT16H PE=1 SV=1	5538	120409	228	228	79	79	11005	1	1	1	806.858	1611.7	2	1611.7	0.002	149	161	1	55.59	1.5e-05	K	SWNDCLNKEGFDK	I				File3196 Spectrum3393 scans: 6464
6	SP16H_HUMAN	FACT complex subunit SPT16 OS=Homo sapiens GN=SUPT16H PE=1 SV=1	5538	120409	228	228	79	79	11007	1	1	1	806.859	1611.7	2	1611.7	0.0045	149	161	1	42.34	0.00032	K	SWNDCLNKEGFDK	I				File3194 Spectrum2895 scans: 6327
6	SP16H_HUMAN	FACT complex subunit SPT16 OS=Homo sapiens GN=SUPT16H PE=1 SV=1	5538	120409	228	228	79	79	11114	1	1	1	539.935	1616.78	3	1616.78	0.0001	675	688	1	38.48	0.0031	K	RMQGSLEAHVNGFR	F	Oxidation (M)	0.03000000000000.0		File3196 Spectrum1827 scans: 4646
6	SP16H_HUMAN	FACT complex subunit SPT16 OS=Homo sapiens GN=SUPT16H PE=1 SV=1	5538	120409	228	228	79	79	11152	1	1	1	811.397	1620.78	2	1620.79	-0.0066	854	866	1	35.11	0.0062	K	NFDMVIVYKDYSK	K				File3194 Spectrum4194 scans: 8060
6	SP16H_HUMAN	FACT complex subunit SPT16 OS=Homo sapiens GN=SUPT16H PE=1 SV=1	5538	120409	228	228	79	79	11153	1	1	1	811.399	1620.78	2	1620.79	-0.0025	854	866	1	69.55	2.4e-06	K	NFDMVIVYKDYSK	K				File3196 Spectrum4897 scans: 8254
6	SP16H_HUMAN	FACT complex subunit SPT16 OS=Homo sapiens GN=SUPT16H PE=1 SV=1	5538	120409	228	228	79	79	11177	1	1	1	541.965	1622.87	3	1622.87	-0.0004	93	108	0	35.99	0.005	K	GNENANGAPAITLLIR	E				File3196 Spectrum5929 scans: 9615
6	SP16H_HUMAN	FACT complex subunit SPT16 OS=Homo sapiens GN=SUPT16H PE=1 SV=1	5538	120409	228	228	79	79	11178	1	1	1	812.444	1622.87	2	1622.87	-0.0002	93	108	0	59.97	2e-05	K	GNENANGAPAITLLIR	E				File3194 Spectrum4948 scans: 9322
6	SP16H_HUMAN	FACT complex subunit SPT16 OS=Homo sapiens GN=SUPT16H PE=1 SV=1	5538	120409	228	228	79	79	11179	1	1	1	812.448	1622.88	2	1622.87	0.0069	93	108	0	72.78	9.4e-07	K	GNENANGAPAITLLIR	E				File3196 Spectrum5903 scans: 9585
6	SP16H_HUMAN	FACT complex subunit SPT16 OS=Homo sapiens GN=SUPT16H PE=1 SV=1	5538	120409	228	228	79	79	11393	1	1	1	819.398	1636.78	2	1636.78	-0.0001	854	866	1	48.4	0.0003	K	NFDMVIVYKDYSK	K	Oxidation (M)	0.0003000000000.0		File3196 Spectrum3786 scans: 6902
6	SP16H_HUMAN	FACT complex subunit SPT16 OS=Homo sapiens GN=SUPT16H PE=1 SV=1	5538	120409	228	228	79	79	11509	1	1	1	549.297	1644.87	3	1644.87	-0.0001	634	647	3	37.05	0.0051	K	TREAEEKEKEGIVK	Q				File3196 Spectrum175 scans: 2637
6	SP16H_HUMAN	FACT complex subunit SPT16 OS=Homo sapiens GN=SUPT16H PE=1 SV=1	5538	120409	228	228	79	79	11511	1	1	1	823.443	1644.87	2	1644.87	0.0026	634	647	3	58.77	3.6e-05	K	TREAEEKEKEGIVK	Q				File3196 Spectrum183 scans: 2647
6	SP16H_HUMAN	FACT complex subunit SPT16 OS=Homo sapiens GN=SUPT16H PE=1 SV=1	5538	120409	228	228	79	79	11524	1	1	1	824.385	1646.76	2	1646.76	-0.0059	556	569	0	95.79	3.3e-09	K	NISMSVEGDYTYLR	I				File3196 Spectrum5017 scans: 8397
6	SP16H_HUMAN	FACT complex subunit SPT16 OS=Homo sapiens GN=SUPT16H PE=1 SV=1	5538	120409	228	228	79	79	11526	1	1	1	824.388	1646.76	2	1646.76	-0.0004	556	569	0	73.67	6.6e-07	K	NISMSVEGDYTYLR	I				File3196 Spectrum4954 scans: 8318
6	SP16H_HUMAN	FACT complex subunit SPT16 OS=Homo sapiens GN=SUPT16H PE=1 SV=1	5538	120409	228	228	79	79	11527	1	1	1	824.389	1646.76	2	1646.76	0.0021	556	569	0	85.49	4.6e-08	K	NISMSVEGDYTYLR	I				File3194 Spectrum4243 scans: 8118
6	SP16H_HUMAN	FACT complex subunit SPT16 OS=Homo sapiens GN=SUPT16H PE=1 SV=1	5538	120409	228	228	79	79	11622	1	1	1	551.95	1652.83	3	1652.83	0.0009	322	335	1	52.14	0.00014	K	ICDVYNAVMDVVKK	Q				File3196 Spectrum5781 scans: 9421
6	SP16H_HUMAN	FACT complex subunit SPT16 OS=Homo sapiens GN=SUPT16H PE=1 SV=1	5538	120409	228	228	79	79	11623	1	1	1	551.95	1652.83	3	1652.83	0.0009	322	335	1	64.19	8.8e-06	K	ICDVYNAVMDVVKK	Q				File3196 Spectrum5837 scans: 9501
6	SP16H_HUMAN	FACT complex subunit SPT16 OS=Homo sapiens GN=SUPT16H PE=1 SV=1	5538	120409	228	228	79	79	11624	1	1	1	827.422	1652.83	2	1652.83	0.0028	322	335	1	37.38	0.0044	K	ICDVYNAVMDVVKK	Q				File3194 Spectrum4868 scans: 9212
6	SP16H_HUMAN	FACT complex subunit SPT16 OS=Homo sapiens GN=SUPT16H PE=1 SV=1	5538	120409	228	228	79	79	11625	1	1	1	827.422	1652.83	2	1652.83	0.003	322	335	1	75.7	6.5e-07	K	ICDVYNAVMDVVKK	Q				File3196 Spectrum5789 scans: 9431
6	SP16H_HUMAN	FACT complex subunit SPT16 OS=Homo sapiens GN=SUPT16H PE=1 SV=1	5538	120409	228	228	79	79	11626	1	1	1	551.951	1652.83	3	1652.83	0.0038	322	335	1	36.88	0.0049	K	ICDVYNAVMDVVKK	Q				File3194 Spectrum4862 scans: 9204
6	SP16H_HUMAN	FACT complex subunit SPT16 OS=Homo sapiens GN=SUPT16H PE=1 SV=1	5538	120409	228	228	79	79	11723	1	1	1	832.381	1662.75	2	1662.76	-0.0079	556	569	0	65.35	2.7e-06	K	NISMSVEGDYTYLR	I	Oxidation (M)	0.00030000000000.0		File3196 Spectrum4448 scans: 7746
6	SP16H_HUMAN	FACT complex subunit SPT16 OS=Homo sapiens GN=SUPT16H PE=1 SV=1	5538	120409	228	228	79	79	11806	1	1	1	557.281	1668.82	3	1668.82	-0.0007	322	335	1	34.04	0.0099	K	ICDVYNAVMDVVKK	Q	Oxidation (M)	0.00000000300000.0		File3196 Spectrum4864 scans: 8218
6	SP16H_HUMAN	FACT complex subunit SPT16 OS=Homo sapiens GN=SUPT16H PE=1 SV=1	5538	120409	228	228	79	79	11810	1	1	1	835.424	1668.83	2	1668.82	0.0117	322	335	1	58.14	3.9e-05	K	ICDVYNAVMDVVKK	Q	Oxidation (M)	0.00000000300000.0		File3196 Spectrum4874 scans: 8229
6	SP16H_HUMAN	FACT complex subunit SPT16 OS=Homo sapiens GN=SUPT16H PE=1 SV=1	5538	120409	228	228	79	79	11877	1	1	1	838.917	1675.82	2	1675.82	-0.0016	582	596	0	58.25	3.4e-05	R	NEGNIFPNPEATFVK	E				File3196 Spectrum5479 scans: 9009
6	SP16H_HUMAN	FACT complex subunit SPT16 OS=Homo sapiens GN=SUPT16H PE=1 SV=1	5538	120409	228	228	79	79	11878	1	1	1	838.918	1675.82	2	1675.82	0.0018	582	596	0	56.01	5.9e-05	R	NEGNIFPNPEATFVK	E				File3194 Spectrum4591 scans: 8718
6	SP16H_HUMAN	FACT complex subunit SPT16 OS=Homo sapiens GN=SUPT16H PE=1 SV=1	5538	120409	228	228	79	79	11879	1	1	1	838.919	1675.82	2	1675.82	0.0026	582	596	0	70.02	2.3e-06	R	NEGNIFPNPEATFVK	E				File3196 Spectrum5433 scans: 8931
6	SP16H_HUMAN	FACT complex subunit SPT16 OS=Homo sapiens GN=SUPT16H PE=1 SV=1	5538	120409	228	228	79	79	11880	1	1	1	838.921	1675.83	2	1675.82	0.0072	582	596	0	34.35	0.0083	R	NEGNIFPNPEATFVK	E				File3196 Spectrum5371 scans: 8852
6	SP16H_HUMAN	FACT complex subunit SPT16 OS=Homo sapiens GN=SUPT16H PE=1 SV=1	5538	120409	228	228	79	79	12056	1	1	1	563.625	1687.85	3	1687.86	-0.0017	200	213	2	51.83	0.00017	K	ERVMEIVDADEKVR	H				File3196 Spectrum3084 scans: 6122
6	SP16H_HUMAN	FACT complex subunit SPT16 OS=Homo sapiens GN=SUPT16H PE=1 SV=1	5538	120409	228	228	79	79	12212	1	1	1	568.958	1703.85	3	1703.85	0.0014	200	213	2	39.54	0.0029	K	ERVMEIVDADEKVR	H	Oxidation (M)	0.00030000000000.0		File3196 Spectrum2099 scans: 4953
6	SP16H_HUMAN	FACT complex subunit SPT16 OS=Homo sapiens GN=SUPT16H PE=1 SV=1	5538	120409	228	228	79	79	12305	1	1	1	572.602	1714.79	3	1714.79	-0.0004	264	278	0	47.24	0.00024	K	NHMHFGAITCAMGIR	F				File3196 Spectrum4269 scans: 7502
6	SP16H_HUMAN	FACT complex subunit SPT16 OS=Homo sapiens GN=SUPT16H PE=1 SV=1	5538	120409	228	228	79	79	12306	1	1	1	572.602	1714.79	3	1714.79	0.0004	264	278	0	84.52	4.5e-08	K	NHMHFGAITCAMGIR	F				File3196 Spectrum4200 scans: 7422
6	SP16H_HUMAN	FACT complex subunit SPT16 OS=Homo sapiens GN=SUPT16H PE=1 SV=1	5538	120409	228	228	79	79	12307	1	1	1	572.603	1714.79	3	1714.79	0.0017	264	278	0	31.06	0.0098	K	NHMHFGAITCAMGIR	F				File3194 Spectrum3673 scans: 7385
6	SP16H_HUMAN	FACT complex subunit SPT16 OS=Homo sapiens GN=SUPT16H PE=1 SV=1	5538	120409	228	228	79	79	12448	1	1	1	577.934	1730.78	3	1730.78	-0.0014	264	278	0	45.12	0.00026	K	NHMHFGAITCAMGIR	F	Oxidation (M)	0.003000000000000.0		File3194 Spectrum2891 scans: 6322
6	SP16H_HUMAN	FACT complex subunit SPT16 OS=Homo sapiens GN=SUPT16H PE=1 SV=1	5538	120409	228	228	79	79	12449	1	1	1	577.935	1730.78	3	1730.78	0.0019	264	278	0	52.32	5.1e-05	K	NHMHFGAITCAMGIR	F	Oxidation (M)	0.003000000000000.0		File3196 Spectrum3362 scans: 6430
6	SP16H_HUMAN	FACT complex subunit SPT16 OS=Homo sapiens GN=SUPT16H PE=1 SV=1	5538	120409	228	228	79	79	12450	1	1	1	577.936	1730.78	3	1730.78	0.0043	264	278	0	54.31	3.5e-05	K	NHMHFGAITCAMGIR	F	Oxidation (M)	0.000000000003000.0		File3196 Spectrum2998 scans: 6027
6	SP16H_HUMAN	FACT complex subunit SPT16 OS=Homo sapiens GN=SUPT16H PE=1 SV=1	5538	120409	228	228	79	79	12612	1	1	1	871.943	1741.87	2	1741.87	0.0006	374	389	0	43.97	0.001	K	GMVFSINLGFSDLTNK	E				File3194 Spectrum5785 scans: 10851
6	SP16H_HUMAN	FACT complex subunit SPT16 OS=Homo sapiens GN=SUPT16H PE=1 SV=1	5538	120409	228	228	79	79	12613	1	1	1	871.945	1741.88	2	1741.87	0.0044	374	389	0	59.84	2.7e-05	K	GMVFSINLGFSDLTNK	E				File3196 Spectrum7055 scans: 11240
6	SP16H_HUMAN	FACT complex subunit SPT16 OS=Homo sapiens GN=SUPT16H PE=1 SV=1	5538	120409	228	228	79	79	12665	1	1	1	583.264	1746.77	3	1746.78	-0.0044	264	278	0	47.33	0.00011	K	NHMHFGAITCAMGIR	F	2 Oxidation (M)	0.003000000003000.0		File3196 Spectrum2097 scans: 4951
6	SP16H_HUMAN	FACT complex subunit SPT16 OS=Homo sapiens GN=SUPT16H PE=1 SV=1	5538	120409	228	228	79	79	12695	1	1	1	875.447	1748.88	2	1748.88	-0.0004	854	867	2	37.35	0.0048	K	NFDMVIVYKDYSKK	V				File3196 Spectrum4437 scans: 7729
6	SP16H_HUMAN	FACT complex subunit SPT16 OS=Homo sapiens GN=SUPT16H PE=1 SV=1	5538	120409	228	228	79	79	13561	1	1	1	913.475	1824.94	2	1824.95	-0.0123	607	623	0	31.48	0.019	K	APGEQTVPALNLQNAFR	I				File3194 Spectrum4857 scans: 9196
6	SP16H_HUMAN	FACT complex subunit SPT16 OS=Homo sapiens GN=SUPT16H PE=1 SV=1	5538	120409	228	228	79	79	13563	1	1	1	913.482	1824.95	2	1824.95	0.001	607	623	0	48.57	0.00036	K	APGEQTVPALNLQNAFR	I				File3196 Spectrum5785 scans: 9426
6	SP16H_HUMAN	FACT complex subunit SPT16 OS=Homo sapiens GN=SUPT16H PE=1 SV=1	5538	120409	228	228	79	79	13564	1	1	1	913.484	1824.95	2	1824.95	0.0045	607	623	0	74.7	8.6e-07	K	APGEQTVPALNLQNAFR	I				File3196 Spectrum5841 scans: 9506
6	SP16H_HUMAN	FACT complex subunit SPT16 OS=Homo sapiens GN=SUPT16H PE=1 SV=1	5538	120409	228	228	79	79	14071	1	1	1	935.991	1869.97	2	1869.97	0.0014	373	389	1	86.15	6.2e-08	K	KGMVFSINLGFSDLTNK	E				File3196 Spectrum6362 scans: 10137
6	SP16H_HUMAN	FACT complex subunit SPT16 OS=Homo sapiens GN=SUPT16H PE=1 SV=1	5538	120409	228	228	79	79	14072	1	1	1	624.332	1869.97	3	1869.97	0.0073	373	389	1	45.67	0.00069	K	KGMVFSINLGFSDLTNK	E				File3196 Spectrum6354 scans: 10128
6	SP16H_HUMAN	FACT complex subunit SPT16 OS=Homo sapiens GN=SUPT16H PE=1 SV=1	5538	120409	228	228	79	79	14346	1	1	1	943.99	1885.97	2	1885.96	0.0057	373	389	1	54.5	9.9e-05	K	KGMVFSINLGFSDLTNK	E	Oxidation (M)	0.00300000000000000.0		File3196 Spectrum5995 scans: 9696
6	SP16H_HUMAN	FACT complex subunit SPT16 OS=Homo sapiens GN=SUPT16H PE=1 SV=1	5538	120409	228	228	79	79	14602	1	1	1	638.28	1911.82	3	1911.82	-0.0017	1000	1014	2	21.64	0.031	K	ADRESRYEEEEEQSR	S				File3196 Spectrum356 scans: 2848
6	SP16H_HUMAN	FACT complex subunit SPT16 OS=Homo sapiens GN=SUPT16H PE=1 SV=1	5538	120409	228	228	79	79	14606	1	1	1	956.918	1911.82	2	1911.82	0.0012	1000	1014	2	31.82	0.0033	K	ADRESRYEEEEEQSR	S				File3196 Spectrum670 scans: 3234
6	SP16H_HUMAN	FACT complex subunit SPT16 OS=Homo sapiens GN=SUPT16H PE=1 SV=1	5538	120409	228	228	79	79	14607	1	1	1	638.281	1911.82	3	1911.82	0.0016	1000	1014	2	21.76	0.033	K	ADRESRYEEEEEQSR	S				File3196 Spectrum684 scans: 3251
6	SP16H_HUMAN	FACT complex subunit SPT16 OS=Homo sapiens GN=SUPT16H PE=1 SV=1	5538	120409	228	228	79	79	15320	1	1	1	661.364	1981.07	3	1981.06	0.0055	689	705	2	46.21	0.0005	R	FTSVRGDKVDILYNNIK	H				File3196 Spectrum3719 scans: 6828
6	SP16H_HUMAN	FACT complex subunit SPT16 OS=Homo sapiens GN=SUPT16H PE=1 SV=1	5538	120409	228	228	79	79	16398	1	1	1	525.029	2096.09	4	2096.08	0.0018	508	525	2	34.92	0.0087	K	SNVSYKNPSLMPKEPHIR	E				File3196 Spectrum2521 scans: 5462
6	SP16H_HUMAN	FACT complex subunit SPT16 OS=Homo sapiens GN=SUPT16H PE=1 SV=1	5538	120409	228	228	79	79	16825	1	1	1	1077.02	2152.03	2	2152.03	-0.0028	735	753	0	97.93	3.8e-09	R	HTDVQFYTEVGEITTDLGK	H				File3196 Spectrum6147 scans: 9873
6	SP16H_HUMAN	FACT complex subunit SPT16 OS=Homo sapiens GN=SUPT16H PE=1 SV=1	5538	120409	228	228	79	79	16826	1	1	1	1077.02	2152.03	2	2152.03	0.0018	735	753	0	82.96	1.2e-07	R	HTDVQFYTEVGEITTDLGK	H				File3194 Spectrum5151 scans: 9601
6	SP16H_HUMAN	FACT complex subunit SPT16 OS=Homo sapiens GN=SUPT16H PE=1 SV=1	5538	120409	228	228	79	79	16827	1	1	1	718.353	2152.04	3	2152.03	0.0041	735	753	0	39.07	0.0029	R	HTDVQFYTEVGEITTDLGK	H				File3194 Spectrum5155 scans: 9608
6	SP16H_HUMAN	FACT complex subunit SPT16 OS=Homo sapiens GN=SUPT16H PE=1 SV=1	5538	120409	228	228	79	79	16828	1	1	1	718.353	2152.04	3	2152.03	0.0041	735	753	0	81.83	1.5e-07	R	HTDVQFYTEVGEITTDLGK	H				File3196 Spectrum6151 scans: 9878
6	SP16H_HUMAN	FACT complex subunit SPT16 OS=Homo sapiens GN=SUPT16H PE=1 SV=1	5538	120409	228	228	79	79	16954	1	1	1	1084.57	2167.12	2	2167.11	0.0109	347	366	1	56.32	5.6e-05	K	NLGFGMGIEFREGSLVINSK	N				File3196 Spectrum6268 scans: 10013
6	SP16H_HUMAN	FACT complex subunit SPT16 OS=Homo sapiens GN=SUPT16H PE=1 SV=1	5538	120409	228	228	79	79	17118	1	1	1	729.05	2184.13	3	2184.12	0.0022	373	392	2	45.45	0.00078	K	KGMVFSINLGFSDLTNKEGK	K				File3194 Spectrum4952 scans: 9327
6	SP16H_HUMAN	FACT complex subunit SPT16 OS=Homo sapiens GN=SUPT16H PE=1 SV=1	5538	120409	228	228	79	79	17119	1	1	1	729.05	2184.13	3	2184.12	0.0027	373	392	2	64.12	1.1e-05	K	KGMVFSINLGFSDLTNKEGK	K				File3196 Spectrum5904 scans: 9586
6	SP16H_HUMAN	FACT complex subunit SPT16 OS=Homo sapiens GN=SUPT16H PE=1 SV=1	5538	120409	228	228	79	79	17297	1	1	1	553.491	2209.94	4	2209.94	-0.0026	754	770	1	32.16	0.0021	K	HQHMHDRDDLYAEQMER	E				File3196 Spectrum1462 scans: 4241
6	SP16H_HUMAN	FACT complex subunit SPT16 OS=Homo sapiens GN=SUPT16H PE=1 SV=1	5538	120409	228	228	79	79	17298	1	1	1	737.653	2209.94	3	2209.94	-0.0011	754	770	1	33.02	0.0019	K	HQHMHDRDDLYAEQMER	E				File3196 Spectrum1467 scans: 4247
6	SP16H_HUMAN	FACT complex subunit SPT16 OS=Homo sapiens GN=SUPT16H PE=1 SV=1	5538	120409	228	228	79	79	17299	1	1	1	553.492	2209.94	4	2209.94	0	754	770	1	28.44	0.0055	K	HQHMHDRDDLYAEQMER	E				File3194 Spectrum1147 scans: 4210
6	SP16H_HUMAN	FACT complex subunit SPT16 OS=Homo sapiens GN=SUPT16H PE=1 SV=1	5538	120409	228	228	79	79	17422	1	1	1	557.052	2224.18	4	2224.18	-0.0004	507	525	3	26.83	0.047	R	KSNVSYKNPSLMPKEPHIR	E				File3196 Spectrum1886 scans: 4713
6	SP16H_HUMAN	FACT complex subunit SPT16 OS=Homo sapiens GN=SUPT16H PE=1 SV=1	5538	120409	228	228	79	79	17437	1	1	1	742.985	2225.93	3	2225.93	-0.0001	754	770	1	18.65	0.043	K	HQHMHDRDDLYAEQMER	E	Oxidation (M)	0.00030000000000000.0		File3196 Spectrum1406 scans: 4179
6	SP16H_HUMAN	FACT complex subunit SPT16 OS=Homo sapiens GN=SUPT16H PE=1 SV=1	5538	120409	228	228	79	79	17438	1	1	1	557.491	2225.93	4	2225.93	0.0002	754	770	1	18.85	0.041	K	HQHMHDRDDLYAEQMER	E	Oxidation (M)	0.00000000000000300.0		File3196 Spectrum984 scans: 3651
6	SP16H_HUMAN	FACT complex subunit SPT16 OS=Homo sapiens GN=SUPT16H PE=1 SV=1	5538	120409	228	228	79	79	17439	1	1	1	557.491	2225.93	4	2225.93	0.0002	754	770	1	30.51	0.0028	K	HQHMHDRDDLYAEQMER	E	Oxidation (M)	0.00030000000000000.0		File3194 Spectrum1060 scans: 4113
6	SP16H_HUMAN	FACT complex subunit SPT16 OS=Homo sapiens GN=SUPT16H PE=1 SV=1	5538	120409	228	228	79	79	17442	1	1	1	557.491	2225.94	4	2225.93	0.0027	754	770	1	27.79	0.0053	K	HQHMHDRDDLYAEQMER	E	Oxidation (M)	0.00030000000000000.0		File3196 Spectrum1392 scans: 4164
6	SP16H_HUMAN	FACT complex subunit SPT16 OS=Homo sapiens GN=SUPT16H PE=1 SV=1	5538	120409	228	228	79	79	17443	1	1	1	557.491	2225.94	4	2225.93	0.0029	754	770	1	31.24	0.0025	K	HQHMHDRDDLYAEQMER	E	Oxidation (M)	0.00000000000000300.0		File3196 Spectrum858 scans: 3489
6	SP16H_HUMAN	FACT complex subunit SPT16 OS=Homo sapiens GN=SUPT16H PE=1 SV=1	5538	120409	228	228	79	79	17444	1	1	1	557.491	2225.94	4	2225.93	0.0034	754	770	1	28.9	0.0043	K	HQHMHDRDDLYAEQMER	E	Oxidation (M)	0.00000000000000300.0		File3196 Spectrum921 scans: 3571
6	SP16H_HUMAN	FACT complex subunit SPT16 OS=Homo sapiens GN=SUPT16H PE=1 SV=1	5538	120409	228	228	79	79	17445	1	1	1	557.492	2225.94	4	2225.93	0.0042	754	770	1	21.21	0.024	K	HQHMHDRDDLYAEQMER	E	Oxidation (M)	0.00000000000000300.0		File3196 Spectrum1167 scans: 3905
6	SP16H_HUMAN	FACT complex subunit SPT16 OS=Homo sapiens GN=SUPT16H PE=1 SV=1	5538	120409	228	228	79	79	17446	1	1	1	742.988	2225.94	3	2225.93	0.0081	754	770	1	32.16	0.0021	K	HQHMHDRDDLYAEQMER	E	Oxidation (M)	0.00000000000000300.0		File3196 Spectrum870 scans: 3504
6	SP16H_HUMAN	FACT complex subunit SPT16 OS=Homo sapiens GN=SUPT16H PE=1 SV=1	5538	120409	228	228	79	79	17563	1	1	1	561.49	2241.93	4	2241.93	0.0019	754	770	1	20.51	0.026	K	HQHMHDRDDLYAEQMER	E	2 Oxidation (M)	0.00030000000000300.0		File3196 Spectrum550 scans: 3091
6	SP16H_HUMAN	FACT complex subunit SPT16 OS=Homo sapiens GN=SUPT16H PE=1 SV=1	5538	120409	228	228	79	79	17564	1	1	1	561.49	2241.93	4	2241.93	0.0026	754	770	1	24.37	0.011	K	HQHMHDRDDLYAEQMER	E	2 Oxidation (M)	0.00030000000000300.0		File3196 Spectrum626 scans: 3180
6	SP16H_HUMAN	FACT complex subunit SPT16 OS=Homo sapiens GN=SUPT16H PE=1 SV=1	5538	120409	228	228	79	79	17818	1	1	1	1131.62	2261.22	2	2261.21	0.0102	87	108	1	39.39	0.002	K	QIANTKGNENANGAPAITLLIR	E	Gln->pyro-Glu (N-term Q)	2.0000000000000000000000.0		File3196 Spectrum6157 scans: 9884
6	SP16H_HUMAN	FACT complex subunit SPT16 OS=Homo sapiens GN=SUPT16H PE=1 SV=1	5538	120409	228	228	79	79	18277	1	1	1	770.384	2308.13	3	2308.13	-0.0038	734	753	1	68.82	3.3e-06	K	RHTDVQFYTEVGEITTDLGK	H				File3194 Spectrum4748 scans: 9026
6	SP16H_HUMAN	FACT complex subunit SPT16 OS=Homo sapiens GN=SUPT16H PE=1 SV=1	5538	120409	228	228	79	79	18278	1	1	1	578.04	2308.13	4	2308.13	-0.001	734	753	1	30.77	0.022	K	RHTDVQFYTEVGEITTDLGK	H				File3196 Spectrum5624 scans: 9210
6	SP16H_HUMAN	FACT complex subunit SPT16 OS=Homo sapiens GN=SUPT16H PE=1 SV=1	5538	120409	228	228	79	79	18279	1	1	1	770.385	2308.13	3	2308.13	-0.0005	734	753	1	88.35	3.8e-08	K	RHTDVQFYTEVGEITTDLGK	H				File3196 Spectrum5658 scans: 9251
6	SP16H_HUMAN	FACT complex subunit SPT16 OS=Homo sapiens GN=SUPT16H PE=1 SV=1	5538	120409	228	228	79	79	18619	1	1	1	780.393	2338.16	3	2338.16	-0.0018	582	601	1	30.02	0.028	R	NEGNIFPNPEATFVKEITYR	A				File3196 Spectrum6432 scans: 10218
6	SP16H_HUMAN	FACT complex subunit SPT16 OS=Homo sapiens GN=SUPT16H PE=1 SV=1	5538	120409	228	228	79	79	18620	1	1	1	1170.09	2338.16	2	2338.16	0.0034	582	601	1	35.63	0.0079	R	NEGNIFPNPEATFVKEITYR	A				File3196 Spectrum6369 scans: 10145
6	SP16H_HUMAN	FACT complex subunit SPT16 OS=Homo sapiens GN=SUPT16H PE=1 SV=1	5538	120409	228	228	79	79	18621	1	1	1	780.395	2338.16	3	2338.16	0.0041	582	601	1	32.76	0.015	R	NEGNIFPNPEATFVKEITYR	A				File3196 Spectrum6359 scans: 10134
6	SP16H_HUMAN	FACT complex subunit SPT16 OS=Homo sapiens GN=SUPT16H PE=1 SV=1	5538	120409	228	228	79	79	18622	1	1	1	780.396	2338.17	3	2338.16	0.0076	582	601	1	32.76	0.015	R	NEGNIFPNPEATFVKEITYR	A				File3194 Spectrum5310 scans: 9900
6	SP16H_HUMAN	FACT complex subunit SPT16 OS=Homo sapiens GN=SUPT16H PE=1 SV=1	5538	120409	228	228	79	79	18625	1	1	1	780.42	2338.24	3	2338.24	-0.0023	602	623	1	29.71	0.026	R	ASNIKAPGEQTVPALNLQNAFR	I				File3194 Spectrum4292 scans: 8237
6	SP16H_HUMAN	FACT complex subunit SPT16 OS=Homo sapiens GN=SUPT16H PE=1 SV=1	5538	120409	228	228	79	79	18626	1	1	1	1170.13	2338.24	2	2338.24	-0.0014	602	623	1	40.71	0.002	R	ASNIKAPGEQTVPALNLQNAFR	I				File3194 Spectrum4304 scans: 8254
6	SP16H_HUMAN	FACT complex subunit SPT16 OS=Homo sapiens GN=SUPT16H PE=1 SV=1	5538	120409	228	228	79	79	18627	1	1	1	1170.13	2338.24	2	2338.24	0.0005	602	623	1	59.42	2.8e-05	R	ASNIKAPGEQTVPALNLQNAFR	I				File3196 Spectrum5060 scans: 8464
6	SP16H_HUMAN	FACT complex subunit SPT16 OS=Homo sapiens GN=SUPT16H PE=1 SV=1	5538	120409	228	228	79	79	18628	1	1	1	780.421	2338.24	3	2338.24	0.0006	602	623	1	50.86	0.0002	R	ASNIKAPGEQTVPALNLQNAFR	I				File3196 Spectrum5049 scans: 8452
6	SP16H_HUMAN	FACT complex subunit SPT16 OS=Homo sapiens GN=SUPT16H PE=1 SV=1	5538	120409	228	228	79	79	18629	1	1	1	780.421	2338.24	3	2338.24	0.0023	602	623	1	46.67	0.00051	R	ASNIKAPGEQTVPALNLQNAFR	I				File3196 Spectrum5130 scans: 8543
6	SP16H_HUMAN	FACT complex subunit SPT16 OS=Homo sapiens GN=SUPT16H PE=1 SV=1	5538	120409	228	228	79	79	18630	1	1	1	780.422	2338.24	3	2338.24	0.0034	602	623	1	44.15	0.00091	R	ASNIKAPGEQTVPALNLQNAFR	I				File3194 Spectrum4354 scans: 8318
6	SP16H_HUMAN	FACT complex subunit SPT16 OS=Homo sapiens GN=SUPT16H PE=1 SV=1	5538	120409	228	228	79	79	18696	1	1	1	1174.65	2347.28	2	2347.26	0.0146	535	555	0	30.23	0.014	K	YETVIMPVFGIATPFHIATIK	N				File3196 Spectrum7139 scans: 11384
6	SP16H_HUMAN	FACT complex subunit SPT16 OS=Homo sapiens GN=SUPT16H PE=1 SV=1	5538	120409	228	228	79	79	18861	1	1	1	788.76	2363.26	3	2363.26	-0.0021	535	555	0	34.5	0.0073	K	YETVIMPVFGIATPFHIATIK	N	Oxidation (M)	0.000003000000000000000.0		File3194 Spectrum5648 scans: 10600
6	SP16H_HUMAN	FACT complex subunit SPT16 OS=Homo sapiens GN=SUPT16H PE=1 SV=1	5538	120409	228	228	79	79	18862	1	1	1	788.763	2363.27	3	2363.26	0.0072	535	555	0	35	0.0059	K	YETVIMPVFGIATPFHIATIK	N	Oxidation (M)	0.000003000000000000000.0		File3196 Spectrum6836 scans: 10890
6	SP16H_HUMAN	FACT complex subunit SPT16 OS=Homo sapiens GN=SUPT16H PE=1 SV=1	5538	120409	228	228	79	79	19059	1	1	1	795.724	2384.15	3	2384.14	0.0059	793	812	1	29.57	0.027	K	EELEFEVPFRDLGFNGAPYR	S				File3196 Spectrum6784 scans: 10807
6	SP16H_HUMAN	FACT complex subunit SPT16 OS=Homo sapiens GN=SUPT16H PE=1 SV=1	5538	120409	228	228	79	79	19224	1	1	1	802.409	2404.2	3	2404.22	-0.0136	706	725	0	37.93	0.0044	K	HALFQPCDGEMIIVLHFHLK	N				File3196 Spectrum6197 scans: 9930
6	SP16H_HUMAN	FACT complex subunit SPT16 OS=Homo sapiens GN=SUPT16H PE=1 SV=1	5538	120409	228	228	79	79	19316	1	1	1	807.748	2420.22	3	2420.21	0.0097	706	725	0	46.6	0.0006	K	HALFQPCDGEMIIVLHFHLK	N	Oxidation (M)	0.00000000003000000000.0		File3196 Spectrum5867 scans: 9541
6	SP16H_HUMAN	FACT complex subunit SPT16 OS=Homo sapiens GN=SUPT16H PE=1 SV=1	5538	120409	228	228	79	79	19418	1	1	1	813.085	2436.23	3	2436.23	0.0036	733	753	2	58.56	3.6e-05	K	KRHTDVQFYTEVGEITTDLGK	H				File3196 Spectrum5016 scans: 8394
6	SP16H_HUMAN	FACT complex subunit SPT16 OS=Homo sapiens GN=SUPT16H PE=1 SV=1	5538	120409	228	228	79	79	19663	1	1	1	619.848	2475.36	4	2475.36	0.0018	534	555	1	26.17	0.032	K	KYETVIMPVFGIATPFHIATIK	N				File3196 Spectrum6852 scans: 10915
6	SP16H_HUMAN	FACT complex subunit SPT16 OS=Homo sapiens GN=SUPT16H PE=1 SV=1	5538	120409	228	228	79	79	19664	1	1	1	826.128	2475.36	3	2475.36	0.0035	534	555	1	66.72	2.6e-06	K	KYETVIMPVFGIATPFHIATIK	N				File3196 Spectrum6840 scans: 10896
6	SP16H_HUMAN	FACT complex subunit SPT16 OS=Homo sapiens GN=SUPT16H PE=1 SV=1	5538	120409	228	228	79	79	19665	1	1	1	826.13	2475.37	3	2475.36	0.0088	534	555	1	34.04	0.0046	K	KYETVIMPVFGIATPFHIATIK	N				File3194 Spectrum5652 scans: 10608
6	SP16H_HUMAN	FACT complex subunit SPT16 OS=Homo sapiens GN=SUPT16H PE=1 SV=1	5538	120409	228	228	79	79	19666	1	1	1	1238.69	2475.37	2	2475.36	0.0139	534	555	1	28.66	0.013	K	KYETVIMPVFGIATPFHIATIK	N				File3196 Spectrum6858 scans: 10923
6	SP16H_HUMAN	FACT complex subunit SPT16 OS=Homo sapiens GN=SUPT16H PE=1 SV=1	5538	120409	228	228	79	79	19685	1	1	1	826.732	2477.17	3	2477.18	-0.0019	257	278	1	63.48	9.2e-06	K	FSVVSDKNHMHFGAITCAMGIR	F				File3196 Spectrum4750 scans: 8083
6	SP16H_HUMAN	FACT complex subunit SPT16 OS=Homo sapiens GN=SUPT16H PE=1 SV=1	5538	120409	228	228	79	79	19686	1	1	1	620.302	2477.18	4	2477.18	0.0003	257	278	1	45.84	0.00055	K	FSVVSDKNHMHFGAITCAMGIR	F				File3196 Spectrum4726 scans: 8056
6	SP16H_HUMAN	FACT complex subunit SPT16 OS=Homo sapiens GN=SUPT16H PE=1 SV=1	5538	120409	228	228	79	79	19771	1	1	1	623.847	2491.36	4	2491.35	0.003	534	555	1	34.8	0.0047	K	KYETVIMPVFGIATPFHIATIK	N	Oxidation (M)	0.0000003000000000000000.0		File3196 Spectrum6259 scans: 10002
6	SP16H_HUMAN	FACT complex subunit SPT16 OS=Homo sapiens GN=SUPT16H PE=1 SV=1	5538	120409	228	228	79	79	19772	1	1	1	831.46	2491.36	3	2491.35	0.0041	534	555	1	68.48	2e-06	K	KYETVIMPVFGIATPFHIATIK	N	Oxidation (M)	0.0000003000000000000000.0		File3196 Spectrum6256 scans: 9999
6	SP16H_HUMAN	FACT complex subunit SPT16 OS=Homo sapiens GN=SUPT16H PE=1 SV=1	5538	120409	228	228	79	79	19837	1	1	1	832.062	2493.16	3	2493.17	-0.009	257	278	1	30.96	0.014	K	FSVVSDKNHMHFGAITCAMGIR	F	Oxidation (M)	0.0000000003000000000000.0		File3196 Spectrum4361 scans: 7615
6	SP16H_HUMAN	FACT complex subunit SPT16 OS=Homo sapiens GN=SUPT16H PE=1 SV=1	5538	120409	228	228	79	79	19840	1	1	1	624.301	2493.17	4	2493.17	0.0013	257	278	1	31.41	0.015	K	FSVVSDKNHMHFGAITCAMGIR	F	Oxidation (M)	0.0000000003000000000000.0		File3196 Spectrum4356 scans: 7610
6	SP16H_HUMAN	FACT complex subunit SPT16 OS=Homo sapiens GN=SUPT16H PE=1 SV=1	5538	120409	228	228	79	79	19842	1	1	1	832.066	2493.18	3	2493.17	0.0051	257	278	1	44.06	0.00083	K	FSVVSDKNHMHFGAITCAMGIR	F	Oxidation (M)	0.0000000000000000003000.0		File3196 Spectrum3762 scans: 6876
6	SP16H_HUMAN	FACT complex subunit SPT16 OS=Homo sapiens GN=SUPT16H PE=1 SV=1	5538	120409	228	228	79	79	19980	1	1	1	836.784	2507.33	3	2507.32	0.0094	162	184	1	38.58	0.003	K	IDISAVVAYTIAVKEDGELNLMK	K	Oxidation (M)	0.00000000000000000000030.0		File3196 Spectrum7046 scans: 11223
6	SP16H_HUMAN	FACT complex subunit SPT16 OS=Homo sapiens GN=SUPT16H PE=1 SV=1	5538	120409	228	228	79	79	20039	1	1	1	628.298	2509.16	4	2509.17	-0.002	257	278	1	29.95	0.017	K	FSVVSDKNHMHFGAITCAMGIR	F	2 Oxidation (M)	0.0000000003000000003000.0		File3194 Spectrum2684 scans: 6082
6	SP16H_HUMAN	FACT complex subunit SPT16 OS=Homo sapiens GN=SUPT16H PE=1 SV=1	5538	120409	228	228	79	79	20293	1	1	1	847.789	2540.34	3	2540.34	-0.0001	636	657	3	35.68	0.0067	R	EAEEKEKEGIVKQDSLVINLNR	S				File3196 Spectrum3319 scans: 6382
6	SP16H_HUMAN	FACT complex subunit SPT16 OS=Homo sapiens GN=SUPT16H PE=1 SV=1	5538	120409	228	228	79	79	20479	1	1	1	851.38	2551.12	3	2551.12	-0.0026	978	999	2	22.31	0.037	K	ESLGSEEESGKDWDELEEEARK	A				File3196 Spectrum3930 scans: 7064
6	SP16H_HUMAN	FACT complex subunit SPT16 OS=Homo sapiens GN=SUPT16H PE=1 SV=1	5538	120409	228	228	79	79	21112	1	1	1	1312.69	2623.36	2	2623.36	-0.0058	398	422	0	55.48	7.4e-05	K	TYALFIGDTVLVDEDGPATVLTSVK	K				File3196 Spectrum7219 scans: 11524
6	SP16H_HUMAN	FACT complex subunit SPT16 OS=Homo sapiens GN=SUPT16H PE=1 SV=1	5538	120409	228	228	79	79	21113	1	1	1	875.461	2623.36	3	2623.36	-0.0012	398	422	0	69.09	3.1e-06	K	TYALFIGDTVLVDEDGPATVLTSVK	K				File3196 Spectrum7241 scans: 11569
6	SP16H_HUMAN	FACT complex subunit SPT16 OS=Homo sapiens GN=SUPT16H PE=1 SV=1	5538	120409	228	228	79	79	21114	1	1	1	1312.69	2623.37	2	2623.36	0.0018	398	422	0	37.2	0.0047	K	TYALFIGDTVLVDEDGPATVLTSVK	K				File3194 Spectrum5896 scans: 11137
6	SP16H_HUMAN	FACT complex subunit SPT16 OS=Homo sapiens GN=SUPT16H PE=1 SV=1	5538	120409	228	228	79	79	21115	1	1	1	1312.69	2623.37	2	2623.36	0.0059	398	422	0	97.99	3.8e-09	K	TYALFIGDTVLVDEDGPATVLTSVK	K				File3196 Spectrum7258 scans: 11598
6	SP16H_HUMAN	FACT complex subunit SPT16 OS=Homo sapiens GN=SUPT16H PE=1 SV=1	5538	120409	228	228	79	79	21310	1	1	1	890.124	2667.35	3	2667.36	-0.0079	374	397	2	27.19	0.049	K	GMVFSINLGFSDLTNKEGKKPEEK	T				File3196 Spectrum5466 scans: 8978
6	SP16H_HUMAN	FACT complex subunit SPT16 OS=Homo sapiens GN=SUPT16H PE=1 SV=1	5538	120409	228	228	79	79	21383	1	1	1	895.459	2683.35	3	2683.35	0.0021	374	397	2	30.67	0.023	K	GMVFSINLGFSDLTNKEGKKPEEK	T	Oxidation (M)	0.030000000000000000000000.0		File3196 Spectrum4891 scans: 8247
6	SP16H_HUMAN	FACT complex subunit SPT16 OS=Homo sapiens GN=SUPT16H PE=1 SV=1	5538	120409	228	228	79	79	21709	1	1	1	918.158	2751.45	3	2751.46	-0.0066	398	423	1	73.56	9.8e-07	K	TYALFIGDTVLVDEDGPATVLTSVKK	K				File3196 Spectrum6963 scans: 11099
6	SP16H_HUMAN	FACT complex subunit SPT16 OS=Homo sapiens GN=SUPT16H PE=1 SV=1	5538	120409	228	228	79	79	21710	1	1	1	1376.74	2751.46	2	2751.46	-0.0001	398	423	1	48.21	0.00032	K	TYALFIGDTVLVDEDGPATVLTSVKK	K				File3196 Spectrum6976 scans: 11117
6	SP16H_HUMAN	FACT complex subunit SPT16 OS=Homo sapiens GN=SUPT16H PE=1 SV=1	5538	120409	228	228	79	79	21711	1	1	1	1376.74	2751.46	2	2751.46	0.0043	398	423	1	42.14	0.0012	K	TYALFIGDTVLVDEDGPATVLTSVKK	K				File3196 Spectrum6911 scans: 11022
6	SP16H_HUMAN	FACT complex subunit SPT16 OS=Homo sapiens GN=SUPT16H PE=1 SV=1	5538	120409	228	228	79	79	21712	1	1	1	918.164	2751.47	3	2751.46	0.011	398	423	1	60.84	1.5e-05	K	TYALFIGDTVLVDEDGPATVLTSVKK	K				File3194 Spectrum5694 scans: 10682
6	SP16H_HUMAN	FACT complex subunit SPT16 OS=Homo sapiens GN=SUPT16H PE=1 SV=1	5538	120409	228	228	79	79	21713	1	1	1	918.165	2751.47	3	2751.46	0.0156	398	423	1	33.01	0.0086	K	TYALFIGDTVLVDEDGPATVLTSVKK	K				File3196 Spectrum6910 scans: 11019
6	SP16H_HUMAN	FACT complex subunit SPT16 OS=Homo sapiens GN=SUPT16H PE=1 SV=1	5538	120409	228	228	79	79	21714	1	1	1	1376.75	2751.48	2	2751.46	0.0206	398	423	1	28.25	0.025	K	TYALFIGDTVLVDEDGPATVLTSVKK	K				File3194 Spectrum5693 scans: 10680
6	SP16H_HUMAN	FACT complex subunit SPT16 OS=Homo sapiens GN=SUPT16H PE=1 SV=1	5538	120409	228	228	79	79	21819	1	1	1	699.87	2795.45	4	2795.45	-0.0021	373	397	3	69.41	2.8e-06	K	KGMVFSINLGFSDLTNKEGKKPEEK	T				File3196 Spectrum4796 scans: 8143
6	SP16H_HUMAN	FACT complex subunit SPT16 OS=Homo sapiens GN=SUPT16H PE=1 SV=1	5538	120409	228	228	79	79	21879	1	1	1	703.869	2811.45	4	2811.45	-0.0002	373	397	3	36.11	0.0063	K	KGMVFSINLGFSDLTNKEGKKPEEK	T	Oxidation (M)	0.0030000000000000000000000.0		File3196 Spectrum4489 scans: 7795
6	SP16H_HUMAN	FACT complex subunit SPT16 OS=Homo sapiens GN=SUPT16H PE=1 SV=1	5538	120409	228	228	79	79	21904	1	1	1	943.165	2826.47	3	2826.47	0.0086	868	892	1	34.77	0.008	K	VTMINAIPVASLDPIKEWLNSCDLK	Y				File3196 Spectrum7317 scans: 11841
6	SP16H_HUMAN	FACT complex subunit SPT16 OS=Homo sapiens GN=SUPT16H PE=1 SV=1	5538	120409	228	228	79	79	22437	1	1	1	739.65	2954.57	4	2954.56	0.012	867	892	2	37.65	0.0031	K	KVTMINAIPVASLDPIKEWLNSCDLK	Y				File3196 Spectrum7093 scans: 11305
6	SP16H_HUMAN	FACT complex subunit SPT16 OS=Homo sapiens GN=SUPT16H PE=1 SV=1	5538	120409	228	228	79	79	22443	1	1	1	1479.71	2957.4	2	2957.39	0.0022	230	256	0	41.78	0.0012	K	YLAGADPSTVEMCYPPIIQSGGNYNLK	F				File3196 Spectrum6102 scans: 9823
6	SP16H_HUMAN	FACT complex subunit SPT16 OS=Homo sapiens GN=SUPT16H PE=1 SV=1	5538	120409	228	228	79	79	22444	1	1	1	1479.71	2957.4	2	2957.39	0.0039	230	256	0	60.09	1.7e-05	K	YLAGADPSTVEMCYPPIIQSGGNYNLK	F				File3196 Spectrum6024 scans: 9732
6	SP16H_HUMAN	FACT complex subunit SPT16 OS=Homo sapiens GN=SUPT16H PE=1 SV=1	5538	120409	228	228	79	79	22445	1	1	1	986.811	2957.41	3	2957.39	0.0159	230	256	0	52.52	0.00011	K	YLAGADPSTVEMCYPPIIQSGGNYNLK	F				File3196 Spectrum6093 scans: 9813
6	SP16H_HUMAN	FACT complex subunit SPT16 OS=Homo sapiens GN=SUPT16H PE=1 SV=1	5538	120409	228	228	79	79	22479	1	1	1	991.196	2970.57	3	2970.56	0.0092	867	892	2	30.46	0.017	K	KVTMINAIPVASLDPIKEWLNSCDLK	Y	Oxidation (M)	0.00030000000000000000000000.0		File3194 Spectrum5713 scans: 10710
6	SP16H_HUMAN	FACT complex subunit SPT16 OS=Homo sapiens GN=SUPT16H PE=1 SV=1	5538	120409	228	228	79	79	22484	1	1	1	992.138	2973.39	3	2973.39	0.0032	230	256	0	28.76	0.022	K	YLAGADPSTVEMCYPPIIQSGGNYNLK	F	Oxidation (M)	0.000000000003000000000000000.0		File3196 Spectrum5551 scans: 9122
6	SP16H_HUMAN	FACT complex subunit SPT16 OS=Homo sapiens GN=SUPT16H PE=1 SV=1	5538	120409	228	228	79	79	22580	1	1	1	1004.83	3011.46	3	3011.46	-0.0014	570	596	1	52.03	0.00015	R	INFYCPGSALGRNEGNIFPNPEATFVK	E				File3196 Spectrum6163 scans: 9891
6	SP16H_HUMAN	FACT complex subunit SPT16 OS=Homo sapiens GN=SUPT16H PE=1 SV=1	5538	120409	228	228	79	79	22720	1	1	1	1009.52	3025.53	3	3025.52	0.0084	787	812	2	37.02	0.0057	K	VEALTKEELEFEVPFRDLGFNGAPYR	S				File3196 Spectrum6554 scans: 10394
6	SP16H_HUMAN	FACT complex subunit SPT16 OS=Homo sapiens GN=SUPT16H PE=1 SV=1	5538	120409	228	228	79	79	22721	1	1	1	1009.52	3025.53	3	3025.52	0.0133	787	812	2	51.65	0.0002	K	VEALTKEELEFEVPFRDLGFNGAPYR	S				File3194 Spectrum5473 scans: 10235
6	SP16H_HUMAN	FACT complex subunit SPT16 OS=Homo sapiens GN=SUPT16H PE=1 SV=1	5538	120409	228	228	79	79	22723	1	1	1	1009.52	3025.54	3	3025.52	0.017	787	812	2	55.49	7.9e-05	K	VEALTKEELEFEVPFRDLGFNGAPYR	S				File3196 Spectrum6602 scans: 10473
6	SP16H_HUMAN	FACT complex subunit SPT16 OS=Homo sapiens GN=SUPT16H PE=1 SV=1	5538	120409	228	228	79	79	23416	1	1	1	1029.5	3085.48	3	3085.49	-0.01	229	256	1	68.3	3.3e-06	K	KYLAGADPSTVEMCYPPIIQSGGNYNLK	F				File3196 Spectrum5465 scans: 8977
6	SP16H_HUMAN	FACT complex subunit SPT16 OS=Homo sapiens GN=SUPT16H PE=1 SV=1	5538	120409	228	228	79	79	23419	1	1	1	1029.5	3085.49	3	3085.49	-0.0008	229	256	1	46.92	0.00046	K	KYLAGADPSTVEMCYPPIIQSGGNYNLK	F				File3194 Spectrum4594 scans: 8730
6	SP16H_HUMAN	FACT complex subunit SPT16 OS=Homo sapiens GN=SUPT16H PE=1 SV=1	5538	120409	228	228	79	79	23421	1	1	1	1029.5	3085.49	3	3085.49	0.0018	229	256	1	42.29	0.0014	K	KYLAGADPSTVEMCYPPIIQSGGNYNLK	F				File3196 Spectrum5368 scans: 8849
6	SP16H_HUMAN	FACT complex subunit SPT16 OS=Homo sapiens GN=SUPT16H PE=1 SV=1	5538	120409	228	228	79	79	23423	1	1	1	1029.51	3085.5	3	3085.49	0.0065	229	256	1	28.37	0.035	K	KYLAGADPSTVEMCYPPIIQSGGNYNLK	F				File3196 Spectrum5292 scans: 8762
6	SP16H_HUMAN	FACT complex subunit SPT16 OS=Homo sapiens GN=SUPT16H PE=1 SV=1	5538	120409	228	228	79	79	23513	1	1	1	1034.83	3101.48	3	3101.48	-0.0011	229	256	1	58.65	3.3e-05	K	KYLAGADPSTVEMCYPPIIQSGGNYNLK	F	Oxidation (M)	0.0000000000003000000000000000.0		File3196 Spectrum4911 scans: 8270
6	SP16H_HUMAN	FACT complex subunit SPT16 OS=Homo sapiens GN=SUPT16H PE=1 SV=1	5538	120409	228	228	79	79	23514	1	1	1	1034.84	3101.48	3	3101.48	0	229	256	1	30.45	0.022	K	KYLAGADPSTVEMCYPPIIQSGGNYNLK	F	Oxidation (M)	0.0000000000003000000000000000.0		File3196 Spectrum4835 scans: 8186
7	IF2P_HUMAN	Eukaryotic translation initiation factor 5B OS=Homo sapiens GN=EIF5B PE=1 SV=4	5507	139198	226	226	74	74	316	1	1	1	458.279	914.543	2	914.544	-0.0003	933	940	1	36.5	0.0034	K	ILGKDLEK	T				File3196 Spectrum1530 scans: 4316
7	IF2P_HUMAN	Eukaryotic translation initiation factor 5B OS=Homo sapiens GN=EIF5B PE=1 SV=4	5507	139198	226	226	74	74	317	1	1	1	458.279	914.544	2	914.544	0.0003	933	940	1	39.64	0.0016	K	ILGKDLEK	T				File3194 Spectrum1179 scans: 4245
7	IF2P_HUMAN	Eukaryotic translation initiation factor 5B OS=Homo sapiens GN=EIF5B PE=1 SV=4	5507	139198	226	226	74	74	1085	4	1	1	483.296	964.578	2	964.578	-0.0002	903	911	0	26.8	0.015	R	GLLLPPPMK	E				File3196 Spectrum4773 scans: 8115
7	IF2P_HUMAN	Eukaryotic translation initiation factor 5B OS=Homo sapiens GN=EIF5B PE=1 SV=4	5507	139198	226	226	74	74	1086	1	1	1	483.296	964.578	2	964.578	0	903	911	0	36.75	0.0015	R	GLLLPPPMK	E				File3194 Spectrum4138 scans: 7997
7	IF2P_HUMAN	Eukaryotic translation initiation factor 5B OS=Homo sapiens GN=EIF5B PE=1 SV=4	5507	139198	226	226	74	74	1087	4	1	1	483.296	964.578	2	964.578	0.0002	903	911	0	25.05	0.022	R	GLLLPPPMK	E				File3196 Spectrum4856 scans: 8209
7	IF2P_HUMAN	Eukaryotic translation initiation factor 5B OS=Homo sapiens GN=EIF5B PE=1 SV=4	5507	139198	226	226	74	74	1089	3	1	1	483.297	964.579	2	964.578	0.0015	903	911	0	21.99	0.044	R	GLLLPPPMK	E				File3194 Spectrum4314 scans: 8266
7	IF2P_HUMAN	Eukaryotic translation initiation factor 5B OS=Homo sapiens GN=EIF5B PE=1 SV=4	5507	139198	226	226	74	74	1090	2	1	1	483.298	964.581	2	964.578	0.0027	903	911	0	21.63	0.026	R	GLLLPPPMK	E				File3194 Spectrum4219 scans: 8089
7	IF2P_HUMAN	Eukaryotic translation initiation factor 5B OS=Homo sapiens GN=EIF5B PE=1 SV=4	5507	139198	226	226	74	74	1191	1	1	1	486.26	970.506	2	970.506	-0.0002	1086	1093	0	30.65	0.015	K	HIAVFPCK	I				File3196 Spectrum2298 scans: 5185
7	IF2P_HUMAN	Eukaryotic translation initiation factor 5B OS=Homo sapiens GN=EIF5B PE=1 SV=4	5507	139198	226	226	74	74	1192	1	1	1	486.26	970.506	2	970.506	0.0001	1086	1093	0	30	0.017	K	HIAVFPCK	I				File3194 Spectrum1924 scans: 5135
7	IF2P_HUMAN	Eukaryotic translation initiation factor 5B OS=Homo sapiens GN=EIF5B PE=1 SV=4	5507	139198	226	226	74	74	1193	1	1	1	486.261	970.507	2	970.506	0.0009	1086	1093	0	26.67	0.037	K	HIAVFPCK	I				File3194 Spectrum1859 scans: 5054
7	IF2P_HUMAN	Eukaryotic translation initiation factor 5B OS=Homo sapiens GN=EIF5B PE=1 SV=4	5507	139198	226	226	74	74	1223	1	1	1	487.275	972.535	2	972.535	0	623	630	1	31.06	0.017	K	NVNTEKLR	A				File3194 Spectrum424 scans: 3186
7	IF2P_HUMAN	Eukaryotic translation initiation factor 5B OS=Homo sapiens GN=EIF5B PE=1 SV=4	5507	139198	226	226	74	74	1407	1	1	1	494.277	986.54	2	986.54	0.0001	368	375	1	38.92	0.0026	K	RLEELEAK	R				File3194 Spectrum1069 scans: 4123
7	IF2P_HUMAN	Eukaryotic translation initiation factor 5B OS=Homo sapiens GN=EIF5B PE=1 SV=4	5507	139198	226	226	74	74	1408	1	1	1	494.277	986.54	2	986.54	0.0003	368	375	1	38.34	0.003	K	RLEELEAK	R				File3196 Spectrum1427 scans: 4203
7	IF2P_HUMAN	Eukaryotic translation initiation factor 5B OS=Homo sapiens GN=EIF5B PE=1 SV=4	5507	139198	226	226	74	74	1679	1	1	1	505.264	1008.51	2	1008.51	0.0007	275	282	1	28.18	0.024	R	KFEEETVK	S				File3196 Spectrum886 scans: 3526
7	IF2P_HUMAN	Eukaryotic translation initiation factor 5B OS=Homo sapiens GN=EIF5B PE=1 SV=4	5507	139198	226	226	74	74	1680	1	1	1	505.264	1008.51	2	1008.51	0.0011	275	282	1	45.36	0.00047	R	KFEEETVK	S				File3194 Spectrum682 scans: 3615
7	IF2P_HUMAN	Eukaryotic translation initiation factor 5B OS=Homo sapiens GN=EIF5B PE=1 SV=4	5507	139198	226	226	74	74	1682	1	1	1	505.265	1008.51	2	1008.51	0.0021	275	282	1	37.11	0.0038	R	KFEEETVK	S				File3194 Spectrum633 scans: 3539
7	IF2P_HUMAN	Eukaryotic translation initiation factor 5B OS=Homo sapiens GN=EIF5B PE=1 SV=4	5507	139198	226	226	74	74	1683	1	1	1	505.265	1008.51	2	1008.51	0.0022	275	282	1	26.37	0.045	R	KFEEETVK	S				File3196 Spectrum947 scans: 3606
7	IF2P_HUMAN	Eukaryotic translation initiation factor 5B OS=Homo sapiens GN=EIF5B PE=1 SV=4	5507	139198	226	226	74	74	1830	1	1	1	512.241	1022.47	2	1022.47	0.0008	785	792	1	24.15	0.045	K	DEFEERAK	A				File3194 Spectrum721 scans: 3668
7	IF2P_HUMAN	Eukaryotic translation initiation factor 5B OS=Homo sapiens GN=EIF5B PE=1 SV=4	5507	139198	226	226	74	74	1884	1	1	1	514.254	1026.49	2	1026.49	0.0019	850	857	0	31.91	0.0082	R	LAHCEELR	A				File3196 Spectrum811 scans: 3425
7	IF2P_HUMAN	Eukaryotic translation initiation factor 5B OS=Homo sapiens GN=EIF5B PE=1 SV=4	5507	139198	226	226	74	74	2414	1	1	1	531.293	1060.57	2	1060.57	-0.0022	749	757	0	32.59	0.014	K	CPFIVALNK	I				File3194 Spectrum3965 scans: 7773
7	IF2P_HUMAN	Eukaryotic translation initiation factor 5B OS=Homo sapiens GN=EIF5B PE=1 SV=4	5507	139198	226	226	74	74	2415	1	1	1	531.294	1060.57	2	1060.57	0	749	757	0	40.82	0.002	K	CPFIVALNK	I				File3196 Spectrum4654 scans: 7977
7	IF2P_HUMAN	Eukaryotic translation initiation factor 5B OS=Homo sapiens GN=EIF5B PE=1 SV=4	5507	139198	226	226	74	74	2516	1	1	1	533.793	1065.57	2	1065.57	0.0005	1161	1170	0	41.97	0.00091	K	IEPIPGESPK	M				File3194 Spectrum1863 scans: 5059
7	IF2P_HUMAN	Eukaryotic translation initiation factor 5B OS=Homo sapiens GN=EIF5B PE=1 SV=4	5507	139198	226	226	74	74	2929	1	1	1	548.781	1095.55	2	1095.54	0.0023	276	284	1	28.96	0.025	K	FEEETVKSK	V				File3194 Spectrum440 scans: 3213
7	IF2P_HUMAN	Eukaryotic translation initiation factor 5B OS=Homo sapiens GN=EIF5B PE=1 SV=4	5507	139198	226	226	74	74	3091	1	1	1	552.282	1102.55	2	1102.55	-0.0003	767	777	0	45.36	0.00072	K	SPDSDVAATLK	K				File3194 Spectrum2157 scans: 5457
7	IF2P_HUMAN	Eukaryotic translation initiation factor 5B OS=Homo sapiens GN=EIF5B PE=1 SV=4	5507	139198	226	226	74	74	3117	1	1	1	552.763	1103.51	2	1103.51	0.0007	1121	1130	0	59.87	1.4e-05	K	QGTPMCVPSK	N				File3194 Spectrum1335 scans: 4422
7	IF2P_HUMAN	Eukaryotic translation initiation factor 5B OS=Homo sapiens GN=EIF5B PE=1 SV=4	5507	139198	226	226	74	74	3118	1	1	1	552.763	1103.51	2	1103.51	0.0007	1121	1130	0	51.64	9.4e-05	K	QGTPMCVPSK	N				File3196 Spectrum1694 scans: 4499
7	IF2P_HUMAN	Eukaryotic translation initiation factor 5B OS=Homo sapiens GN=EIF5B PE=1 SV=4	5507	139198	226	226	74	74	3469	1	1	1	560.76	1119.51	2	1119.51	0.0005	1121	1130	0	29.61	0.015	K	QGTPMCVPSK	N	Oxidation (M)	0.0000300000.0		File3196 Spectrum725 scans: 3304
7	IF2P_HUMAN	Eukaryotic translation initiation factor 5B OS=Homo sapiens GN=EIF5B PE=1 SV=4	5507	139198	226	226	74	74	3470	1	1	1	560.76	1119.51	2	1119.51	0.0012	1121	1130	0	32.19	0.0083	K	QGTPMCVPSK	N	Oxidation (M)	0.0000300000.0		File3194 Spectrum537 scans: 3376
7	IF2P_HUMAN	Eukaryotic translation initiation factor 5B OS=Homo sapiens GN=EIF5B PE=1 SV=4	5507	139198	226	226	74	74	4432	1	1	1	584.268	1166.52	2	1166.52	0.0012	782	790	1	36.61	0.0022	K	NTKDEFEER	A				File3194 Spectrum686 scans: 3620
7	IF2P_HUMAN	Eukaryotic translation initiation factor 5B OS=Homo sapiens GN=EIF5B PE=1 SV=4	5507	139198	226	226	74	74	4433	1	1	1	584.268	1166.52	2	1166.52	0.002	782	790	1	59.94	1e-05	K	NTKDEFEER	A				File3194 Spectrum738 scans: 3695
7	IF2P_HUMAN	Eukaryotic translation initiation factor 5B OS=Homo sapiens GN=EIF5B PE=1 SV=4	5507	139198	226	226	74	74	4434	1	1	1	584.268	1166.52	2	1166.52	0.002	782	790	1	40.23	0.00093	K	NTKDEFEER	A				File3196 Spectrum887 scans: 3527
7	IF2P_HUMAN	Eukaryotic translation initiation factor 5B OS=Homo sapiens GN=EIF5B PE=1 SV=4	5507	139198	226	226	74	74	4435	1	1	1	584.269	1166.52	2	1166.52	0.0026	782	790	1	35.05	0.0031	K	NTKDEFEER	A				File3194 Spectrum638 scans: 3546
7	IF2P_HUMAN	Eukaryotic translation initiation factor 5B OS=Homo sapiens GN=EIF5B PE=1 SV=4	5507	139198	226	226	74	74	4648	1	1	1	592.304	1182.59	2	1182.59	0	849	857	1	31.69	0.013	K	RLAHCEELR	A				File3196 Spectrum408 scans: 2908
7	IF2P_HUMAN	Eukaryotic translation initiation factor 5B OS=Homo sapiens GN=EIF5B PE=1 SV=4	5507	139198	226	226	74	74	4649	1	1	1	592.305	1182.59	2	1182.59	0.0018	849	857	1	27.03	0.03	K	RLAHCEELR	A				File3194 Spectrum290 scans: 2978
7	IF2P_HUMAN	Eukaryotic translation initiation factor 5B OS=Homo sapiens GN=EIF5B PE=1 SV=4	5507	139198	226	226	74	74	4738	1	1	1	595.341	1188.67	2	1188.67	-0.0008	748	757	1	41.3	0.0011	K	KCPFIVALNK	I				File3194 Spectrum3126 scans: 6595
7	IF2P_HUMAN	Eukaryotic translation initiation factor 5B OS=Homo sapiens GN=EIF5B PE=1 SV=4	5507	139198	226	226	74	74	4739	1	1	1	595.342	1188.67	2	1188.67	0.0004	748	757	1	48.03	0.00025	K	KCPFIVALNK	I				File3194 Spectrum3050 scans: 6506
7	IF2P_HUMAN	Eukaryotic translation initiation factor 5B OS=Homo sapiens GN=EIF5B PE=1 SV=4	5507	139198	226	226	74	74	4740	1	1	1	595.342	1188.67	2	1188.67	0.0011	748	757	1	61.43	1.1e-05	K	KCPFIVALNK	I				File3196 Spectrum3545 scans: 6632
7	IF2P_HUMAN	Eukaryotic translation initiation factor 5B OS=Homo sapiens GN=EIF5B PE=1 SV=4	5507	139198	226	226	74	74	5263	1	1	1	615.839	1229.66	2	1229.67	-0.0023	1205	1214	0	37.15	0.0056	K	SDWQLIVELK	K				File3196 Spectrum6285 scans: 10034
7	IF2P_HUMAN	Eukaryotic translation initiation factor 5B OS=Homo sapiens GN=EIF5B PE=1 SV=4	5507	139198	226	226	74	74	5264	1	1	1	615.841	1229.67	2	1229.67	0.0025	1205	1214	0	36.19	0.0071	K	SDWQLIVELK	K				File3194 Spectrum5241 scans: 9756
7	IF2P_HUMAN	Eukaryotic translation initiation factor 5B OS=Homo sapiens GN=EIF5B PE=1 SV=4	5507	139198	226	226	74	74	5274	1	1	1	616.33	1230.65	2	1230.65	-0.0005	766	777	1	71.12	2.5e-06	K	KSPDSDVAATLK	K				File3196 Spectrum1659 scans: 4460
7	IF2P_HUMAN	Eukaryotic translation initiation factor 5B OS=Homo sapiens GN=EIF5B PE=1 SV=4	5507	139198	226	226	74	74	5275	1	1	1	616.33	1230.65	2	1230.65	0	766	777	1	74.31	1.2e-06	K	KSPDSDVAATLK	K				File3194 Spectrum1303 scans: 4386
7	IF2P_HUMAN	Eukaryotic translation initiation factor 5B OS=Homo sapiens GN=EIF5B PE=1 SV=4	5507	139198	226	226	74	74	5548	1	1	1	625.844	1249.67	2	1249.68	-0.0089	1096	1105	0	37.79	0.0033	K	ILPQYIFNSR	D				File3194 Spectrum4279 scans: 8196
7	IF2P_HUMAN	Eukaryotic translation initiation factor 5B OS=Homo sapiens GN=EIF5B PE=1 SV=4	5507	139198	226	226	74	74	5655	1	1	1	630.335	1258.66	2	1258.66	0.0004	1175	1185	0	53.18	0.00013	R	HFEATDILVSK	I				File3194 Spectrum3321 scans: 6839
7	IF2P_HUMAN	Eukaryotic translation initiation factor 5B OS=Homo sapiens GN=EIF5B PE=1 SV=4	5507	139198	226	226	74	74	5656	1	1	1	630.336	1258.66	2	1258.66	0.0018	1175	1185	0	64.68	9.4e-06	R	HFEATDILVSK	I				File3194 Spectrum3385 scans: 6920
7	IF2P_HUMAN	Eukaryotic translation initiation factor 5B OS=Homo sapiens GN=EIF5B PE=1 SV=4	5507	139198	226	226	74	74	5657	1	1	1	630.337	1258.66	2	1258.66	0.0035	1175	1185	0	50.72	0.00024	R	HFEATDILVSK	I				File3196 Spectrum3828 scans: 6950
7	IF2P_HUMAN	Eukaryotic translation initiation factor 5B OS=Homo sapiens GN=EIF5B PE=1 SV=4	5507	139198	226	226	74	74	5765	1	1	1	634.864	1267.71	2	1267.71	0.0003	425	436	0	44.33	0.00053	K	LLQAQGVEVPSK	D				File3194 Spectrum2572 scans: 5959
7	IF2P_HUMAN	Eukaryotic translation initiation factor 5B OS=Homo sapiens GN=EIF5B PE=1 SV=4	5507	139198	226	226	74	74	5988	1	1	1	643.87	1285.73	2	1285.72	0.0012	969	979	1	27.84	0.035	K	QTLNAIKLEEK	G				File3196 Spectrum2645 scans: 5620
7	IF2P_HUMAN	Eukaryotic translation initiation factor 5B OS=Homo sapiens GN=EIF5B PE=1 SV=4	5507	139198	226	226	74	74	6056	1	1	1	646.299	1290.58	2	1290.59	-0.0037	1044	1055	0	44.36	0.00043	R	DAQEMADSLGVR	I				File3194 Spectrum3535 scans: 7178
7	IF2P_HUMAN	Eukaryotic translation initiation factor 5B OS=Homo sapiens GN=EIF5B PE=1 SV=4	5507	139198	226	226	74	74	6057	1	1	1	646.301	1290.59	2	1290.59	-0.0003	1044	1055	0	32.28	0.0076	R	DAQEMADSLGVR	I				File3196 Spectrum4095 scans: 7290
7	IF2P_HUMAN	Eukaryotic translation initiation factor 5B OS=Homo sapiens GN=EIF5B PE=1 SV=4	5507	139198	226	226	74	74	6058	1	1	1	646.302	1290.59	2	1290.59	0.0014	1044	1055	0	57.78	2.2e-05	R	DAQEMADSLGVR	I				File3194 Spectrum3586 scans: 7255
7	IF2P_HUMAN	Eukaryotic translation initiation factor 5B OS=Homo sapiens GN=EIF5B PE=1 SV=4	5507	139198	226	226	74	74	6059	1	1	1	646.303	1290.59	2	1290.59	0.0038	1044	1055	0	66.43	2.9e-06	R	DAQEMADSLGVR	I				File3196 Spectrum4160 scans: 7371
7	IF2P_HUMAN	Eukaryotic translation initiation factor 5B OS=Homo sapiens GN=EIF5B PE=1 SV=4	5507	139198	226	226	74	74	6202	1	1	1	652.359	1302.7	2	1302.7	0.0003	253	263	2	65.36	7.7e-06	K	LKEKEELETGK	K				File3196 Spectrum381 scans: 2876
7	IF2P_HUMAN	Eukaryotic translation initiation factor 5B OS=Homo sapiens GN=EIF5B PE=1 SV=4	5507	139198	226	226	74	74	6203	1	1	1	652.36	1302.71	2	1302.7	0.0029	253	263	2	31.67	0.019	K	LKEKEELETGK	K				File3194 Spectrum264 scans: 2928
7	IF2P_HUMAN	Eukaryotic translation initiation factor 5B OS=Homo sapiens GN=EIF5B PE=1 SV=4	5507	139198	226	226	74	74	6245	1	1	1	654.298	1306.58	2	1306.58	-0.0015	1044	1055	0	44.04	0.00035	R	DAQEMADSLGVR	I	Oxidation (M)	0.000030000000.0		File3194 Spectrum1986 scans: 5217
7	IF2P_HUMAN	Eukaryotic translation initiation factor 5B OS=Homo sapiens GN=EIF5B PE=1 SV=4	5507	139198	226	226	74	74	6246	1	1	1	654.299	1306.58	2	1306.58	0.0011	1044	1055	0	65.59	2.5e-06	R	DAQEMADSLGVR	I	Oxidation (M)	0.000030000000.0		File3196 Spectrum2518 scans: 5458
7	IF2P_HUMAN	Eukaryotic translation initiation factor 5B OS=Homo sapiens GN=EIF5B PE=1 SV=4	5507	139198	226	226	74	74	6247	1	1	1	654.299	1306.58	2	1306.58	0.0014	1044	1055	0	48.19	0.00014	R	DAQEMADSLGVR	I	Oxidation (M)	0.000030000000.0		File3194 Spectrum2101 scans: 5376
7	IF2P_HUMAN	Eukaryotic translation initiation factor 5B OS=Homo sapiens GN=EIF5B PE=1 SV=4	5507	139198	226	226	74	74	6248	1	1	1	654.299	1306.58	2	1306.58	0.0018	1044	1055	0	49.82	9.5e-05	R	DAQEMADSLGVR	I	Oxidation (M)	0.000030000000.0		File3194 Spectrum2046 scans: 5299
7	IF2P_HUMAN	Eukaryotic translation initiation factor 5B OS=Homo sapiens GN=EIF5B PE=1 SV=4	5507	139198	226	226	74	74	6249	1	1	1	654.3	1306.59	2	1306.58	0.0029	1044	1055	0	54.41	3.6e-05	R	DAQEMADSLGVR	I	Oxidation (M)	0.000030000000.0		File3196 Spectrum2393 scans: 5302
7	IF2P_HUMAN	Eukaryotic translation initiation factor 5B OS=Homo sapiens GN=EIF5B PE=1 SV=4	5507	139198	226	226	74	74	6988	1	1	1	679.886	1357.76	2	1357.76	-0.0034	1205	1215	1	42.99	0.0011	K	SDWQLIVELKK	V				File3194 Spectrum4286 scans: 8224
7	IF2P_HUMAN	Eukaryotic translation initiation factor 5B OS=Homo sapiens GN=EIF5B PE=1 SV=4	5507	139198	226	226	74	74	6991	1	1	1	679.888	1357.76	2	1357.76	0.0003	1205	1215	1	45.12	0.00058	K	SDWQLIVELKK	V				File3196 Spectrum5050 scans: 8453
7	IF2P_HUMAN	Eukaryotic translation initiation factor 5B OS=Homo sapiens GN=EIF5B PE=1 SV=4	5507	139198	226	226	74	74	7013	1	1	1	680.377	1358.74	2	1358.74	-0.0002	766	778	2	73.81	1e-06	K	KSPDSDVAATLKK	Q				File3196 Spectrum1365 scans: 4134
7	IF2P_HUMAN	Eukaryotic translation initiation factor 5B OS=Homo sapiens GN=EIF5B PE=1 SV=4	5507	139198	226	226	74	74	7014	1	1	1	453.921	1358.74	3	1358.74	0	766	778	2	66.49	5.4e-06	K	KSPDSDVAATLKK	Q				File3196 Spectrum1357 scans: 4126
7	IF2P_HUMAN	Eukaryotic translation initiation factor 5B OS=Homo sapiens GN=EIF5B PE=1 SV=4	5507	139198	226	226	74	74	7015	1	1	1	453.921	1358.74	3	1358.74	0.0007	766	778	2	58.26	3.6e-05	K	KSPDSDVAATLKK	Q				File3194 Spectrum1005 scans: 4052
7	IF2P_HUMAN	Eukaryotic translation initiation factor 5B OS=Homo sapiens GN=EIF5B PE=1 SV=4	5507	139198	226	226	74	74	7016	1	1	1	680.378	1358.74	2	1358.74	0.0015	766	778	2	66.83	4.9e-06	K	KSPDSDVAATLKK	Q				File3194 Spectrum1015 scans: 4063
7	IF2P_HUMAN	Eukaryotic translation initiation factor 5B OS=Homo sapiens GN=EIF5B PE=1 SV=4	5507	139198	226	226	74	74	7090	1	1	1	682.411	1362.81	2	1362.81	0.0024	903	914	1	24.04	0.026	R	GLLLPPPMKELR	V				File3194 Spectrum4139 scans: 7998
7	IF2P_HUMAN	Eukaryotic translation initiation factor 5B OS=Homo sapiens GN=EIF5B PE=1 SV=4	5507	139198	226	226	74	74	7138	1	1	1	456.225	1365.65	3	1365.65	0.0003	782	792	2	31.48	0.012	K	NTKDEFEERAK	A				File3194 Spectrum493 scans: 3297
7	IF2P_HUMAN	Eukaryotic translation initiation factor 5B OS=Homo sapiens GN=EIF5B PE=1 SV=4	5507	139198	226	226	74	74	7140	1	1	1	456.225	1365.65	3	1365.65	0.0018	782	792	2	30.17	0.018	K	NTKDEFEERAK	A				File3194 Spectrum535 scans: 3372
7	IF2P_HUMAN	Eukaryotic translation initiation factor 5B OS=Homo sapiens GN=EIF5B PE=1 SV=4	5507	139198	226	226	74	74	7357	1	1	1	690.407	1378.8	2	1378.8	-0.0006	903	914	1	25.68	0.019	R	GLLLPPPMKELR	V	Oxidation (M)	0.000000030000.0		File3194 Spectrum3013 scans: 6464
7	IF2P_HUMAN	Eukaryotic translation initiation factor 5B OS=Homo sapiens GN=EIF5B PE=1 SV=4	5507	139198	226	226	74	74	7359	1	1	1	690.407	1378.8	2	1378.8	-0.0005	903	914	1	35.26	0.0021	R	GLLLPPPMKELR	V	Oxidation (M)	0.000000030000.0		File3194 Spectrum3084 scans: 6546
7	IF2P_HUMAN	Eukaryotic translation initiation factor 5B OS=Homo sapiens GN=EIF5B PE=1 SV=4	5507	139198	226	226	74	74	7360	1	1	1	690.408	1378.8	2	1378.8	-0.0002	903	914	1	22.79	0.038	R	GLLLPPPMKELR	V	Oxidation (M)	0.000000030000.0		File3196 Spectrum3502 scans: 6584
7	IF2P_HUMAN	Eukaryotic translation initiation factor 5B OS=Homo sapiens GN=EIF5B PE=1 SV=4	5507	139198	226	226	74	74	7363	1	1	1	690.408	1378.8	2	1378.8	0.0008	903	914	1	28.79	0.0089	R	GLLLPPPMKELR	V	Oxidation (M)	0.000000030000.0		File3196 Spectrum3590 scans: 6681
7	IF2P_HUMAN	Eukaryotic translation initiation factor 5B OS=Homo sapiens GN=EIF5B PE=1 SV=4	5507	139198	226	226	74	74	7906	1	1	1	705.769	1409.52	2	1409.52	0.0026	161	172	0	46.87	2.1e-05	K	WDGSEEDEDNSK	K				File3194 Spectrum895 scans: 3920
7	IF2P_HUMAN	Eukaryotic translation initiation factor 5B OS=Homo sapiens GN=EIF5B PE=1 SV=4	5507	139198	226	226	74	74	7907	1	1	1	705.772	1409.53	2	1409.52	0.0075	161	172	0	41.35	7.3e-05	K	WDGSEEDEDNSK	K				File3196 Spectrum1211 scans: 3957
7	IF2P_HUMAN	Eukaryotic translation initiation factor 5B OS=Homo sapiens GN=EIF5B PE=1 SV=4	5507	139198	226	226	74	74	8313	1	1	1	477.94	1430.8	3	1430.8	-0.0002	253	264	3	35.85	0.0055	K	LKEKEELETGKK	D				File3196 Spectrum129 scans: 2585
7	IF2P_HUMAN	Eukaryotic translation initiation factor 5B OS=Homo sapiens GN=EIF5B PE=1 SV=4	5507	139198	226	226	74	74	8314	1	1	1	477.94	1430.8	3	1430.8	0.0017	253	264	3	40.22	0.0021	K	LKEKEELETGKK	D				File3194 Spectrum70 scans: 2643
7	IF2P_HUMAN	Eukaryotic translation initiation factor 5B OS=Homo sapiens GN=EIF5B PE=1 SV=4	5507	139198	226	226	74	74	8578	1	1	1	722.881	1443.75	2	1443.75	0.002	285	298	0	48.37	0.00041	K	VTVDTGVIPASEEK	A				File3194 Spectrum2683 scans: 6081
7	IF2P_HUMAN	Eukaryotic translation initiation factor 5B OS=Homo sapiens GN=EIF5B PE=1 SV=4	5507	139198	226	226	74	74	8579	1	1	1	722.881	1443.75	2	1443.75	0.0027	285	298	0	61.97	1.8e-05	K	VTVDTGVIPASEEK	A				File3196 Spectrum3187 scans: 6235
7	IF2P_HUMAN	Eukaryotic translation initiation factor 5B OS=Homo sapiens GN=EIF5B PE=1 SV=4	5507	139198	226	226	74	74	9232	1	1	1	493.938	1478.79	3	1478.79	-0.001	631	644	0	34.02	0.0081	R	APIICVLGHVDTGK	T				File3194 Spectrum3911 scans: 7712
7	IF2P_HUMAN	Eukaryotic translation initiation factor 5B OS=Homo sapiens GN=EIF5B PE=1 SV=4	5507	139198	226	226	74	74	9233	1	1	1	740.403	1478.79	2	1478.79	-0.0008	631	644	0	79.39	2.4e-07	R	APIICVLGHVDTGK	T				File3194 Spectrum3891 scans: 7690
7	IF2P_HUMAN	Eukaryotic translation initiation factor 5B OS=Homo sapiens GN=EIF5B PE=1 SV=4	5507	139198	226	226	74	74	9234	1	1	1	493.938	1478.79	3	1478.79	0.0002	631	644	0	41.63	0.0014	R	APIICVLGHVDTGK	T				File3196 Spectrum4580 scans: 7895
7	IF2P_HUMAN	Eukaryotic translation initiation factor 5B OS=Homo sapiens GN=EIF5B PE=1 SV=4	5507	139198	226	226	74	74	9235	1	1	1	740.403	1478.79	2	1478.79	0.0005	631	644	0	75.5	5.8e-07	R	APIICVLGHVDTGK	T				File3196 Spectrum4578 scans: 7893
7	IF2P_HUMAN	Eukaryotic translation initiation factor 5B OS=Homo sapiens GN=EIF5B PE=1 SV=4	5507	139198	226	226	74	74	10058	1	1	1	769.815	1537.62	2	1537.62	-0.0009	160	172	1	46.28	3.9e-05	K	KWDGSEEDEDNSK	K				File3196 Spectrum580 scans: 3124
7	IF2P_HUMAN	Eukaryotic translation initiation factor 5B OS=Homo sapiens GN=EIF5B PE=1 SV=4	5507	139198	226	226	74	74	10059	1	1	1	769.816	1537.62	2	1537.62	0.0007	160	172	1	46.25	4.7e-05	K	KWDGSEEDEDNSK	K				File3194 Spectrum453 scans: 3235
7	IF2P_HUMAN	Eukaryotic translation initiation factor 5B OS=Homo sapiens GN=EIF5B PE=1 SV=4	5507	139198	226	226	74	74	10060	1	1	1	769.817	1537.62	2	1537.62	0.0019	160	172	1	46.23	4.6e-05	K	KWDGSEEDEDNSK	K				File3194 Spectrum408 scans: 3161
7	IF2P_HUMAN	Eukaryotic translation initiation factor 5B OS=Homo sapiens GN=EIF5B PE=1 SV=4	5507	139198	226	226	74	74	10061	1	1	1	513.547	1537.62	3	1537.62	0.0025	160	172	1	18.66	0.026	K	KWDGSEEDEDNSK	K				File3194 Spectrum412 scans: 3166
7	IF2P_HUMAN	Eukaryotic translation initiation factor 5B OS=Homo sapiens GN=EIF5B PE=1 SV=4	5507	139198	226	226	74	74	10062	1	1	1	769.817	1537.62	2	1537.62	0.0028	160	172	1	27.71	0.0032	K	KWDGSEEDEDNSK	K				File3196 Spectrum640 scans: 3199
7	IF2P_HUMAN	Eukaryotic translation initiation factor 5B OS=Homo sapiens GN=EIF5B PE=1 SV=4	5507	139198	226	226	74	74	10361	1	1	1	779.912	1557.81	2	1557.81	0.0029	1106	1120	0	35.83	0.0075	R	DPIVMGVTVEAGQVK	Q	Oxidation (M)	0.000030000000000.0		File3194 Spectrum3472 scans: 7044
7	IF2P_HUMAN	Eukaryotic translation initiation factor 5B OS=Homo sapiens GN=EIF5B PE=1 SV=4	5507	139198	226	226	74	74	11769	1	1	1	556.245	1665.71	3	1665.71	0.0019	160	173	2	52.95	2.6e-05	K	KWDGSEEDEDNSKK	I				File3194 Spectrum156 scans: 2773
7	IF2P_HUMAN	Eukaryotic translation initiation factor 5B OS=Homo sapiens GN=EIF5B PE=1 SV=4	5507	139198	226	226	74	74	11959	1	1	1	841.449	1680.88	2	1680.88	0.0003	1000	1015	0	64.33	9e-06	K	TSEVPYAGINIGPVHK	K				File3196 Spectrum4135 scans: 7340
7	IF2P_HUMAN	Eukaryotic translation initiation factor 5B OS=Homo sapiens GN=EIF5B PE=1 SV=4	5507	139198	226	226	74	74	11960	1	1	1	561.302	1680.88	3	1680.88	0.0014	1000	1015	0	47.88	0.0004	K	TSEVPYAGINIGPVHK	K				File3194 Spectrum3629 scans: 7320
7	IF2P_HUMAN	Eukaryotic translation initiation factor 5B OS=Homo sapiens GN=EIF5B PE=1 SV=4	5507	139198	226	226	74	74	11962	1	1	1	561.302	1680.89	3	1680.88	0.0018	1000	1015	0	41.46	0.0018	K	TSEVPYAGINIGPVHK	K				File3196 Spectrum4174 scans: 7390
7	IF2P_HUMAN	Eukaryotic translation initiation factor 5B OS=Homo sapiens GN=EIF5B PE=1 SV=4	5507	139198	226	226	74	74	11965	1	1	1	841.451	1680.89	2	1680.88	0.0037	1000	1015	0	60.91	2e-05	K	TSEVPYAGINIGPVHK	K				File3196 Spectrum4199 scans: 7421
7	IF2P_HUMAN	Eukaryotic translation initiation factor 5B OS=Homo sapiens GN=EIF5B PE=1 SV=4	5507	139198	226	226	74	74	11967	1	1	1	841.451	1680.89	2	1680.88	0.0042	1000	1015	0	40.55	0.0021	K	TSEVPYAGINIGPVHK	K				File3194 Spectrum3582 scans: 7246
7	IF2P_HUMAN	Eukaryotic translation initiation factor 5B OS=Homo sapiens GN=EIF5B PE=1 SV=4	5507	139198	226	226	74	74	11968	1	1	1	841.451	1680.89	2	1680.88	0.0048	1000	1015	0	59.23	3e-05	K	TSEVPYAGINIGPVHK	K				File3194 Spectrum3634 scans: 7326
7	IF2P_HUMAN	Eukaryotic translation initiation factor 5B OS=Homo sapiens GN=EIF5B PE=1 SV=4	5507	139198	226	226	74	74	12064	1	1	1	563.946	1688.82	3	1688.82	0.0008	1041	1055	1	59.17	2.8e-05	R	IERDAQEMADSLGVR	I				File3196 Spectrum3631 scans: 6726
7	IF2P_HUMAN	Eukaryotic translation initiation factor 5B OS=Homo sapiens GN=EIF5B PE=1 SV=4	5507	139198	226	226	74	74	12065	1	1	1	845.415	1688.82	2	1688.82	0.0012	1041	1055	1	51.45	0.00017	R	IERDAQEMADSLGVR	I				File3194 Spectrum3143 scans: 6616
7	IF2P_HUMAN	Eukaryotic translation initiation factor 5B OS=Homo sapiens GN=EIF5B PE=1 SV=4	5507	139198	226	226	74	74	12066	1	1	1	845.416	1688.82	2	1688.82	0.0016	1041	1055	1	54.95	7.5e-05	R	IERDAQEMADSLGVR	I				File3196 Spectrum3651 scans: 6750
7	IF2P_HUMAN	Eukaryotic translation initiation factor 5B OS=Homo sapiens GN=EIF5B PE=1 SV=4	5507	139198	226	226	74	74	12067	1	1	1	563.946	1688.82	3	1688.82	0.0017	1041	1055	1	47.19	0.00045	R	IERDAQEMADSLGVR	I				File3194 Spectrum3134 scans: 6604
7	IF2P_HUMAN	Eukaryotic translation initiation factor 5B OS=Homo sapiens GN=EIF5B PE=1 SV=4	5507	139198	226	226	74	74	12218	1	1	1	569.277	1704.81	3	1704.81	-0.0001	1041	1055	1	50.35	0.00018	R	IERDAQEMADSLGVR	I	Oxidation (M)	0.000000030000000.0		File3194 Spectrum1599 scans: 4730
7	IF2P_HUMAN	Eukaryotic translation initiation factor 5B OS=Homo sapiens GN=EIF5B PE=1 SV=4	5507	139198	226	226	74	74	12220	1	1	1	569.278	1704.81	3	1704.81	0.0016	1041	1055	1	47.96	0.00032	R	IERDAQEMADSLGVR	I	Oxidation (M)	0.000000030000000.0		File3196 Spectrum1972 scans: 4810
7	IF2P_HUMAN	Eukaryotic translation initiation factor 5B OS=Homo sapiens GN=EIF5B PE=1 SV=4	5507	139198	226	226	74	74	12254	1	1	1	570.319	1707.94	3	1707.93	0.0024	631	646	1	32.08	0.012	R	APIICVLGHVDTGKTK	I				File3194 Spectrum3224 scans: 6720
7	IF2P_HUMAN	Eukaryotic translation initiation factor 5B OS=Homo sapiens GN=EIF5B PE=1 SV=4	5507	139198	226	226	74	74	12588	1	1	1	870.987	1739.96	2	1739.96	-0.0007	865	881	0	51.94	0.0001	K	ALPGMGTTIDVILINGR	L				File3194 Spectrum5617 scans: 10539
7	IF2P_HUMAN	Eukaryotic translation initiation factor 5B OS=Homo sapiens GN=EIF5B PE=1 SV=4	5507	139198	226	226	74	74	12591	1	1	1	870.989	1739.96	2	1739.96	0.0028	865	881	0	26.32	0.04	K	ALPGMGTTIDVILINGR	L				File3196 Spectrum6781 scans: 10802
7	IF2P_HUMAN	Eukaryotic translation initiation factor 5B OS=Homo sapiens GN=EIF5B PE=1 SV=4	5507	139198	226	226	74	74	12685	1	1	1	583.666	1747.98	3	1747.98	0.0001	629	644	1	57.41	2.3e-05	K	LRAPIICVLGHVDTGK	T				File3194 Spectrum3978 scans: 7788
7	IF2P_HUMAN	Eukaryotic translation initiation factor 5B OS=Homo sapiens GN=EIF5B PE=1 SV=4	5507	139198	226	226	74	74	12687	1	1	1	874.997	1747.98	2	1747.98	0.0024	629	644	1	66.98	2.8e-06	K	LRAPIICVLGHVDTGK	T				File3196 Spectrum4651 scans: 7973
7	IF2P_HUMAN	Eukaryotic translation initiation factor 5B OS=Homo sapiens GN=EIF5B PE=1 SV=4	5507	139198	226	226	74	74	12688	1	1	1	583.667	1747.98	3	1747.98	0.003	629	644	1	33.14	0.0064	K	LRAPIICVLGHVDTGK	T				File3196 Spectrum4677 scans: 8002
7	IF2P_HUMAN	Eukaryotic translation initiation factor 5B OS=Homo sapiens GN=EIF5B PE=1 SV=4	5507	139198	226	226	74	74	12689	1	1	1	874.997	1747.98	2	1747.98	0.0037	629	644	1	52.72	6.9e-05	K	LRAPIICVLGHVDTGK	T				File3194 Spectrum3947 scans: 7752
7	IF2P_HUMAN	Eukaryotic translation initiation factor 5B OS=Homo sapiens GN=EIF5B PE=1 SV=4	5507	139198	226	226	74	74	12707	1	1	1	584.302	1749.89	3	1749.89	-0.0019	1171	1185	1	42.74	0.0015	K	MFGRHFEATDILVSK	I				File3194 Spectrum3802 scans: 7580
7	IF2P_HUMAN	Eukaryotic translation initiation factor 5B OS=Homo sapiens GN=EIF5B PE=1 SV=4	5507	139198	226	226	74	74	12755	1	1	1	878.984	1755.95	2	1755.96	-0.0028	865	881	0	45.77	0.00055	K	ALPGMGTTIDVILINGR	L	Oxidation (M)	0.00003000000000000.0		File3196 Spectrum6007 scans: 9710
7	IF2P_HUMAN	Eukaryotic translation initiation factor 5B OS=Homo sapiens GN=EIF5B PE=1 SV=4	5507	139198	226	226	74	74	12756	1	1	1	878.984	1755.95	2	1755.96	-0.0014	865	881	0	60.24	2e-05	K	ALPGMGTTIDVILINGR	L	Oxidation (M)	0.00003000000000000.0		File3194 Spectrum5025 scans: 9424
7	IF2P_HUMAN	Eukaryotic translation initiation factor 5B OS=Homo sapiens GN=EIF5B PE=1 SV=4	5507	139198	226	226	74	74	12864	1	1	1	589	1763.98	3	1763.98	0.0002	961	975	1	29.08	0.019	K	DELIHELKQTLNAIK	L				File3196 Spectrum6179 scans: 9909
7	IF2P_HUMAN	Eukaryotic translation initiation factor 5B OS=Homo sapiens GN=EIF5B PE=1 SV=4	5507	139198	226	226	74	74	13222	1	1	1	899.987	1797.96	2	1797.96	-0.0023	1131	1146	0	52.67	0.00012	K	NFVDIGIVTSIEINHK	Q				File3194 Spectrum5175 scans: 9635
7	IF2P_HUMAN	Eukaryotic translation initiation factor 5B OS=Homo sapiens GN=EIF5B PE=1 SV=4	5507	139198	226	226	74	74	13223	1	1	1	899.989	1797.96	2	1797.96	0.0012	1131	1146	0	90.73	1.8e-08	K	NFVDIGIVTSIEINHK	Q				File3196 Spectrum6119 scans: 9842
7	IF2P_HUMAN	Eukaryotic translation initiation factor 5B OS=Homo sapiens GN=EIF5B PE=1 SV=4	5507	139198	226	226	74	74	13224	1	1	1	899.99	1797.96	2	1797.96	0.002	1131	1146	0	38.89	0.0028	K	NFVDIGIVTSIEINHK	Q				File3196 Spectrum6203 scans: 9936
7	IF2P_HUMAN	Eukaryotic translation initiation factor 5B OS=Homo sapiens GN=EIF5B PE=1 SV=4	5507	139198	226	226	74	74	13225	1	1	1	899.991	1797.97	2	1797.96	0.0044	1131	1146	0	66.39	4.8e-06	K	NFVDIGIVTSIEINHK	Q				File3194 Spectrum5124 scans: 9555
7	IF2P_HUMAN	Eukaryotic translation initiation factor 5B OS=Homo sapiens GN=EIF5B PE=1 SV=4	5507	139198	226	226	74	74	13227	1	1	1	600.331	1797.97	3	1797.96	0.0096	1131	1146	0	33.02	0.011	K	NFVDIGIVTSIEINHK	Q				File3196 Spectrum6120 scans: 9843
7	IF2P_HUMAN	Eukaryotic translation initiation factor 5B OS=Homo sapiens GN=EIF5B PE=1 SV=4	5507	139198	226	226	74	74	13319	1	1	1	603.675	1808	3	1808	-0.0012	425	441	1	25.22	0.042	K	LLQAQGVEVPSKDSLPK	K				File3194 Spectrum2848 scans: 6273
7	IF2P_HUMAN	Eukaryotic translation initiation factor 5B OS=Homo sapiens GN=EIF5B PE=1 SV=4	5507	139198	226	226	74	74	13321	1	1	1	603.676	1808.01	3	1808	0.001	425	441	1	47.8	0.00022	K	LLQAQGVEVPSKDSLPK	K				File3196 Spectrum3342 scans: 6408
7	IF2P_HUMAN	Eukaryotic translation initiation factor 5B OS=Homo sapiens GN=EIF5B PE=1 SV=4	5507	139198	226	226	74	74	13322	1	1	1	603.676	1808.01	3	1808	0.001	425	441	1	33.14	0.0064	K	LLQAQGVEVPSKDSLPK	K				File3194 Spectrum2919 scans: 6356
7	IF2P_HUMAN	Eukaryotic translation initiation factor 5B OS=Homo sapiens GN=EIF5B PE=1 SV=4	5507	139198	226	226	74	74	13323	1	1	1	905.01	1808.01	2	1808	0.0017	425	441	1	51.62	9e-05	K	LLQAQGVEVPSKDSLPK	K				File3194 Spectrum2859 scans: 6286
7	IF2P_HUMAN	Eukaryotic translation initiation factor 5B OS=Homo sapiens GN=EIF5B PE=1 SV=4	5507	139198	226	226	74	74	13324	1	1	1	905.011	1808.01	2	1808	0.0028	425	441	1	56.68	2.8e-05	K	LLQAQGVEVPSKDSLPK	K				File3196 Spectrum3354 scans: 6421
7	IF2P_HUMAN	Eukaryotic translation initiation factor 5B OS=Homo sapiens GN=EIF5B PE=1 SV=4	5507	139198	226	226	74	74	13339	1	1	1	905.498	1808.98	2	1808.98	0.0021	1000	1016	1	69.68	2.1e-06	K	TSEVPYAGINIGPVHKK	D				File3194 Spectrum2751 scans: 6157
7	IF2P_HUMAN	Eukaryotic translation initiation factor 5B OS=Homo sapiens GN=EIF5B PE=1 SV=4	5507	139198	226	226	74	74	13340	1	1	1	905.498	1808.98	2	1808.98	0.0025	1000	1016	1	71.67	1.4e-06	K	TSEVPYAGINIGPVHKK	D				File3196 Spectrum3233 scans: 6286
7	IF2P_HUMAN	Eukaryotic translation initiation factor 5B OS=Homo sapiens GN=EIF5B PE=1 SV=4	5507	139198	226	226	74	74	13402	1	1	1	906.958	1811.9	2	1811.9	-0.0011	850	864	1	32.86	0.014	R	LAHCEELRAQVMEVK	A				File3194 Spectrum2393 scans: 5758
7	IF2P_HUMAN	Eukaryotic translation initiation factor 5B OS=Homo sapiens GN=EIF5B PE=1 SV=4	5507	139198	226	226	74	74	13463	1	1	1	606.951	1817.83	3	1817.83	0.002	299	315	2	30.66	0.011	K	AETPTAAEDDNEGDKKK	K				File3196 Spectrum122 scans: 2577
7	IF2P_HUMAN	Eukaryotic translation initiation factor 5B OS=Homo sapiens GN=EIF5B PE=1 SV=4	5507	139198	226	226	74	74	13595	1	1	1	914.959	1827.9	2	1827.9	0.0062	850	864	1	28.42	0.037	R	LAHCEELRAQVMEVK	A	Oxidation (M)	0.000000000003000.0		File3194 Spectrum1596 scans: 4726
7	IF2P_HUMAN	Eukaryotic translation initiation factor 5B OS=Homo sapiens GN=EIF5B PE=1 SV=4	5507	139198	226	226	74	74	15090	1	1	1	978.925	1955.84	2	1955.83	0.0013	180	197	0	88.08	7.9e-09	R	INSSGESGDESDEFLQSR	K				File3194 Spectrum2774 scans: 6183
7	IF2P_HUMAN	Eukaryotic translation initiation factor 5B OS=Homo sapiens GN=EIF5B PE=1 SV=4	5507	139198	226	226	74	74	15217	1	1	1	493.008	1968	4	1968	-0.0012	849	864	2	33.42	0.012	K	RLAHCEELRAQVMEVK	A				File3194 Spectrum1959 scans: 5184
7	IF2P_HUMAN	Eukaryotic translation initiation factor 5B OS=Homo sapiens GN=EIF5B PE=1 SV=4	5507	139198	226	226	74	74	15276	1	1	1	660.047	1977.12	3	1977.12	0.0004	629	646	2	25.18	0.03	K	LRAPIICVLGHVDTGKTK	I				File3196 Spectrum3934 scans: 7070
7	IF2P_HUMAN	Eukaryotic translation initiation factor 5B OS=Homo sapiens GN=EIF5B PE=1 SV=4	5507	139198	226	226	74	74	15277	1	1	1	495.287	1977.12	4	1977.12	0.0011	629	646	2	40.42	0.0009	K	LRAPIICVLGHVDTGKTK	I				File3194 Spectrum3464 scans: 7033
7	IF2P_HUMAN	Eukaryotic translation initiation factor 5B OS=Homo sapiens GN=EIF5B PE=1 SV=4	5507	139198	226	226	74	74	15278	1	1	1	495.287	1977.12	4	1977.12	0.0013	629	646	2	31.57	0.0064	K	LRAPIICVLGHVDTGKTK	I				File3196 Spectrum3951 scans: 7091
7	IF2P_HUMAN	Eukaryotic translation initiation factor 5B OS=Homo sapiens GN=EIF5B PE=1 SV=4	5507	139198	226	226	74	74	15279	1	1	1	660.048	1977.12	3	1977.12	0.0035	629	646	2	33.23	0.0044	K	LRAPIICVLGHVDTGKTK	I				File3194 Spectrum3437 scans: 6989
7	IF2P_HUMAN	Eukaryotic translation initiation factor 5B OS=Homo sapiens GN=EIF5B PE=1 SV=4	5507	139198	226	226	74	74	15280	1	1	1	495.288	1977.12	4	1977.12	0.0047	629	646	2	44.46	0.00033	K	LRAPIICVLGHVDTGKTK	I				File3196 Spectrum3887 scans: 7016
7	IF2P_HUMAN	Eukaryotic translation initiation factor 5B OS=Homo sapiens GN=EIF5B PE=1 SV=4	5507	139198	226	226	74	74	15345	1	1	1	497.007	1984	4	1984	0.0005	849	864	2	31.06	0.021	K	RLAHCEELRAQVMEVK	A	Oxidation (M)	0.0000000000003000.0		File3196 Spectrum1650 scans: 4450
7	IF2P_HUMAN	Eukaryotic translation initiation factor 5B OS=Homo sapiens GN=EIF5B PE=1 SV=4	5507	139198	226	226	74	74	15477	1	1	1	997.051	1992.09	2	1992.09	-0.0014	884	902	0	39.25	0.0021	K	EGDTIIVPGVEGPIVTQIR	G				File3194 Spectrum5188 scans: 9653
7	IF2P_HUMAN	Eukaryotic translation initiation factor 5B OS=Homo sapiens GN=EIF5B PE=1 SV=4	5507	139198	226	226	74	74	15478	1	1	1	997.053	1992.09	2	1992.09	0.0013	884	902	0	45.88	0.00042	K	EGDTIIVPGVEGPIVTQIR	G				File3196 Spectrum6209 scans: 9943
7	IF2P_HUMAN	Eukaryotic translation initiation factor 5B OS=Homo sapiens GN=EIF5B PE=1 SV=4	5507	139198	226	226	74	74	15874	1	1	1	678.637	2032.89	3	2032.9	-0.0074	206	224	0	38.75	0.00088	K	NKPGPNIESGNEDDDASFK	I				File3196 Spectrum1942 scans: 4775
7	IF2P_HUMAN	Eukaryotic translation initiation factor 5B OS=Homo sapiens GN=EIF5B PE=1 SV=4	5507	139198	226	226	74	74	15875	1	1	1	1017.46	2032.9	2	2032.9	0.0006	206	224	0	56.53	1.6e-05	K	NKPGPNIESGNEDDDASFK	I				File3196 Spectrum1951 scans: 4785
7	IF2P_HUMAN	Eukaryotic translation initiation factor 5B OS=Homo sapiens GN=EIF5B PE=1 SV=4	5507	139198	226	226	74	74	15876	1	1	1	1017.46	2032.9	2	2032.9	0.0009	206	224	0	57.4	1.3e-05	K	NKPGPNIESGNEDDDASFK	I				File3194 Spectrum1584 scans: 4711
7	IF2P_HUMAN	Eukaryotic translation initiation factor 5B OS=Homo sapiens GN=EIF5B PE=1 SV=4	5507	139198	226	226	74	74	15877	1	1	1	678.64	2032.9	3	2032.9	0.0016	206	224	0	53.51	3.3e-05	K	NKPGPNIESGNEDDDASFK	I				File3194 Spectrum1621 scans: 4759
7	IF2P_HUMAN	Eukaryotic translation initiation factor 5B OS=Homo sapiens GN=EIF5B PE=1 SV=4	5507	139198	226	226	74	74	16194	1	1	1	692.302	2073.89	3	2073.88	0.0016	131	148	1	21.98	0.029	K	VEMYSGSDDDDDFNKLPK	K				File3194 Spectrum3185 scans: 6671
7	IF2P_HUMAN	Eukaryotic translation initiation factor 5B OS=Homo sapiens GN=EIF5B PE=1 SV=4	5507	139198	226	226	74	74	16311	1	1	1	697.632	2089.87	3	2089.88	-0.004	131	148	1	39.43	0.00034	K	VEMYSGSDDDDDFNKLPK	K	Oxidation (M)	0.003000000000000000.0		File3194 Spectrum2645 scans: 6039
7	IF2P_HUMAN	Eukaryotic translation initiation factor 5B OS=Homo sapiens GN=EIF5B PE=1 SV=4	5507	139198	226	226	74	74	16312	1	1	1	1045.95	2089.88	2	2089.88	-0.0001	131	148	1	50.4	3.1e-05	K	VEMYSGSDDDDDFNKLPK	K	Oxidation (M)	0.003000000000000000.0		File3194 Spectrum2662 scans: 6058
7	IF2P_HUMAN	Eukaryotic translation initiation factor 5B OS=Homo sapiens GN=EIF5B PE=1 SV=4	5507	139198	226	226	74	74	16314	1	1	1	697.635	2089.88	3	2089.88	0.0053	131	148	1	34.47	0.0013	K	VEMYSGSDDDDDFNKLPK	K	Oxidation (M)	0.003000000000000000.0		File3196 Spectrum3165 scans: 6211
7	IF2P_HUMAN	Eukaryotic translation initiation factor 5B OS=Homo sapiens GN=EIF5B PE=1 SV=4	5507	139198	226	226	74	74	16391	1	1	1	699.697	2096.07	3	2096.07	-0.0039	695	713	0	50.57	0.00023	R	IPGMLIIDTPGHESFSNLR	N				File3194 Spectrum4762 scans: 9049
7	IF2P_HUMAN	Eukaryotic translation initiation factor 5B OS=Homo sapiens GN=EIF5B PE=1 SV=4	5507	139198	226	226	74	74	16392	1	1	1	1049.04	2096.07	2	2096.07	-0.0006	695	713	0	37.18	0.0051	R	IPGMLIIDTPGHESFSNLR	N				File3196 Spectrum5683 scans: 9284
7	IF2P_HUMAN	Eukaryotic translation initiation factor 5B OS=Homo sapiens GN=EIF5B PE=1 SV=4	5507	139198	226	226	74	74	16393	1	1	1	699.699	2096.07	3	2096.07	0.0025	695	713	0	57.82	4.5e-05	R	IPGMLIIDTPGHESFSNLR	N				File3194 Spectrum4802 scans: 9126
7	IF2P_HUMAN	Eukaryotic translation initiation factor 5B OS=Homo sapiens GN=EIF5B PE=1 SV=4	5507	139198	226	226	74	74	16394	1	1	1	1049.05	2096.08	2	2096.07	0.0043	695	713	0	44.3	0.001	R	IPGMLIIDTPGHESFSNLR	N				File3194 Spectrum4773 scans: 9070
7	IF2P_HUMAN	Eukaryotic translation initiation factor 5B OS=Homo sapiens GN=EIF5B PE=1 SV=4	5507	139198	226	226	74	74	16395	1	1	1	699.7	2096.08	3	2096.07	0.005	695	713	0	61.12	2.1e-05	R	IPGMLIIDTPGHESFSNLR	N				File3196 Spectrum5723 scans: 9344
7	IF2P_HUMAN	Eukaryotic translation initiation factor 5B OS=Homo sapiens GN=EIF5B PE=1 SV=4	5507	139198	226	226	74	74	16396	1	1	1	699.7	2096.08	3	2096.07	0.007	695	713	0	63.25	1.2e-05	R	IPGMLIIDTPGHESFSNLR	N				File3196 Spectrum5673 scans: 9270
7	IF2P_HUMAN	Eukaryotic translation initiation factor 5B OS=Homo sapiens GN=EIF5B PE=1 SV=4	5507	139198	226	226	74	74	16523	1	1	1	705.029	2112.07	3	2112.07	-0.0008	695	713	0	59.14	3.3e-05	R	IPGMLIIDTPGHESFSNLR	N	Oxidation (M)	0.0003000000000000000.0		File3194 Spectrum4164 scans: 8026
7	IF2P_HUMAN	Eukaryotic translation initiation factor 5B OS=Homo sapiens GN=EIF5B PE=1 SV=4	5507	139198	226	226	74	74	16524	1	1	1	1057.04	2112.07	2	2112.07	0.0004	695	713	0	48.57	0.00038	R	IPGMLIIDTPGHESFSNLR	N	Oxidation (M)	0.0003000000000000000.0		File3194 Spectrum4188 scans: 8053
7	IF2P_HUMAN	Eukaryotic translation initiation factor 5B OS=Homo sapiens GN=EIF5B PE=1 SV=4	5507	139198	226	226	74	74	16525	1	1	1	705.03	2112.07	3	2112.07	0.0005	695	713	0	51.8	0.00018	R	IPGMLIIDTPGHESFSNLR	N	Oxidation (M)	0.0003000000000000000.0		File3196 Spectrum4896 scans: 8253
7	IF2P_HUMAN	Eukaryotic translation initiation factor 5B OS=Homo sapiens GN=EIF5B PE=1 SV=4	5507	139198	226	226	74	74	16652	1	1	1	710.31	2127.91	3	2127.91	-0.0009	105	122	2	58.78	5.1e-06	K	KQSFDDNDSEELEDKDSK	S				File3194 Spectrum1129 scans: 4190
7	IF2P_HUMAN	Eukaryotic translation initiation factor 5B OS=Homo sapiens GN=EIF5B PE=1 SV=4	5507	139198	226	226	74	74	16653	1	1	1	710.311	2127.91	3	2127.91	0.0024	105	122	2	38.87	0.00054	K	KQSFDDNDSEELEDKDSK	S				File3196 Spectrum1491 scans: 4273
7	IF2P_HUMAN	Eukaryotic translation initiation factor 5B OS=Homo sapiens GN=EIF5B PE=1 SV=4	5507	139198	226	226	74	74	17097	1	1	1	1091.64	2181.27	2	2181.27	0.0043	941	960	1	48.21	6.9e-05	K	TLAGLPLLVAYKEDEIPVLK	D				File3196 Spectrum6942 scans: 11072
7	IF2P_HUMAN	Eukaryotic translation initiation factor 5B OS=Homo sapiens GN=EIF5B PE=1 SV=4	5507	139198	226	226	74	74	17098	1	1	1	1091.64	2181.27	2	2181.27	0.0048	941	960	1	21.18	0.036	K	TLAGLPLLVAYKEDEIPVLK	D				File3194 Spectrum5710 scans: 10705
7	IF2P_HUMAN	Eukaryotic translation initiation factor 5B OS=Homo sapiens GN=EIF5B PE=1 SV=4	5507	139198	226	226	74	74	17237	1	1	1	733.997	2198.97	3	2198.97	0.0011	178	197	1	47.81	0.00012	R	SRINSSGESGDESDEFLQSR	K				File3194 Spectrum2341 scans: 5695
7	IF2P_HUMAN	Eukaryotic translation initiation factor 5B OS=Homo sapiens GN=EIF5B PE=1 SV=4	5507	139198	226	226	74	74	17510	1	1	1	559.323	2233.26	4	2233.27	-0.0058	882	902	1	25.47	0.024	R	LKEGDTIIVPGVEGPIVTQIR	G				File3194 Spectrum4709 scans: 8968
7	IF2P_HUMAN	Eukaryotic translation initiation factor 5B OS=Homo sapiens GN=EIF5B PE=1 SV=4	5507	139198	226	226	74	74	17511	1	1	1	1117.64	2233.27	2	2233.27	-0.0025	882	902	1	50.07	7.5e-05	R	LKEGDTIIVPGVEGPIVTQIR	G				File3196 Spectrum5550 scans: 9121
7	IF2P_HUMAN	Eukaryotic translation initiation factor 5B OS=Homo sapiens GN=EIF5B PE=1 SV=4	5507	139198	226	226	74	74	17512	1	1	1	745.431	2233.27	3	2233.27	0.0016	882	902	1	51.43	4.8e-05	R	LKEGDTIIVPGVEGPIVTQIR	G				File3196 Spectrum5538 scans: 9105
7	IF2P_HUMAN	Eukaryotic translation initiation factor 5B OS=Homo sapiens GN=EIF5B PE=1 SV=4	5507	139198	226	226	74	74	17513	1	1	1	1117.64	2233.27	2	2233.27	0.0024	882	902	1	76.14	1.6e-07	R	LKEGDTIIVPGVEGPIVTQIR	G				File3196 Spectrum5617 scans: 9202
7	IF2P_HUMAN	Eukaryotic translation initiation factor 5B OS=Homo sapiens GN=EIF5B PE=1 SV=4	5507	139198	226	226	74	74	17514	1	1	1	745.431	2233.27	3	2233.27	0.0034	882	902	1	54.22	2.4e-05	R	LKEGDTIIVPGVEGPIVTQIR	G				File3196 Spectrum5602 scans: 9185
7	IF2P_HUMAN	Eukaryotic translation initiation factor 5B OS=Homo sapiens GN=EIF5B PE=1 SV=4	5507	139198	226	226	74	74	17515	1	1	1	1117.64	2233.27	2	2233.27	0.0046	882	902	1	57.63	1.1e-05	R	LKEGDTIIVPGVEGPIVTQIR	G				File3194 Spectrum4717 scans: 8979
7	IF2P_HUMAN	Eukaryotic translation initiation factor 5B OS=Homo sapiens GN=EIF5B PE=1 SV=4	5507	139198	226	226	74	74	17516	1	1	1	745.432	2233.27	3	2233.27	0.0047	882	902	1	56.3	1.5e-05	R	LKEGDTIIVPGVEGPIVTQIR	G				File3194 Spectrum4703 scans: 8959
7	IF2P_HUMAN	Eukaryotic translation initiation factor 5B OS=Homo sapiens GN=EIF5B PE=1 SV=4	5507	139198	226	226	74	74	17517	1	1	1	1117.64	2233.27	2	2233.27	0.0053	882	902	1	61.34	4.8e-06	R	LKEGDTIIVPGVEGPIVTQIR	G				File3194 Spectrum4664 scans: 8902
7	IF2P_HUMAN	Eukaryotic translation initiation factor 5B OS=Homo sapiens GN=EIF5B PE=1 SV=4	5507	139198	226	226	74	74	17518	1	1	1	745.433	2233.28	3	2233.27	0.0084	882	902	1	31.11	0.0049	R	LKEGDTIIVPGVEGPIVTQIR	G				File3194 Spectrum4652 scans: 8883
7	IF2P_HUMAN	Eukaryotic translation initiation factor 5B OS=Homo sapiens GN=EIF5B PE=1 SV=4	5507	139198	226	226	74	74	17947	1	1	1	758.726	2273.16	3	2273.15	0.005	1021	1040	0	34.51	0.01	K	ASVMLEHDPQYAVILAFDVR	I				File3194 Spectrum5528 scans: 10347
7	IF2P_HUMAN	Eukaryotic translation initiation factor 5B OS=Homo sapiens GN=EIF5B PE=1 SV=4	5507	139198	226	226	74	74	17948	1	1	1	1137.59	2273.16	2	2273.15	0.0057	1021	1040	0	46.02	0.00073	K	ASVMLEHDPQYAVILAFDVR	I				File3194 Spectrum5537 scans: 10363
7	IF2P_HUMAN	Eukaryotic translation initiation factor 5B OS=Homo sapiens GN=EIF5B PE=1 SV=4	5507	139198	226	226	74	74	17949	1	1	1	758.728	2273.16	3	2273.15	0.0105	1021	1040	0	45.56	0.00082	K	ASVMLEHDPQYAVILAFDVR	I				File3196 Spectrum6655 scans: 10573
7	IF2P_HUMAN	Eukaryotic translation initiation factor 5B OS=Homo sapiens GN=EIF5B PE=1 SV=4	5507	139198	226	226	74	74	17950	1	1	1	1137.59	2273.16	2	2273.15	0.0113	1021	1040	0	37.54	0.0052	K	ASVMLEHDPQYAVILAFDVR	I				File3196 Spectrum6695 scans: 10640
7	IF2P_HUMAN	Eukaryotic translation initiation factor 5B OS=Homo sapiens GN=EIF5B PE=1 SV=4	5507	139198	226	226	74	74	17951	1	1	1	1137.59	2273.16	2	2273.15	0.0118	1021	1040	0	39.87	0.003	K	ASVMLEHDPQYAVILAFDVR	I				File3196 Spectrum6645 scans: 10559
7	IF2P_HUMAN	Eukaryotic translation initiation factor 5B OS=Homo sapiens GN=EIF5B PE=1 SV=4	5507	139198	226	226	74	74	17956	1	1	1	1138.05	2274.08	2	2274.08	0.0009	206	226	1	30.88	0.016	K	NKPGPNIESGNEDDDASFKIK	T				File3194 Spectrum2230 scans: 5559
7	IF2P_HUMAN	Eukaryotic translation initiation factor 5B OS=Homo sapiens GN=EIF5B PE=1 SV=4	5507	139198	226	226	74	74	17958	1	1	1	569.527	2274.08	4	2274.08	0.0017	206	226	1	42.28	0.0011	K	NKPGPNIESGNEDDDASFKIK	T				File3194 Spectrum2263 scans: 5603
7	IF2P_HUMAN	Eukaryotic translation initiation factor 5B OS=Homo sapiens GN=EIF5B PE=1 SV=4	5507	139198	226	226	74	74	17959	1	1	1	759.034	2274.08	3	2274.08	0.0021	206	226	1	47.83	0.00031	K	NKPGPNIESGNEDDDASFKIK	T				File3194 Spectrum2261 scans: 5600
7	IF2P_HUMAN	Eukaryotic translation initiation factor 5B OS=Homo sapiens GN=EIF5B PE=1 SV=4	5507	139198	226	226	74	74	18074	1	1	1	764.056	2289.15	3	2289.15	-0.0012	1021	1040	0	33.22	0.014	K	ASVMLEHDPQYAVILAFDVR	I	Oxidation (M)	0.00030000000000000000.0		File3194 Spectrum5348 scans: 9969
7	IF2P_HUMAN	Eukaryotic translation initiation factor 5B OS=Homo sapiens GN=EIF5B PE=1 SV=4	5507	139198	226	226	74	74	18075	1	1	1	1145.58	2289.15	2	2289.15	0.0029	1021	1040	0	57.68	5.3e-05	K	ASVMLEHDPQYAVILAFDVR	I	Oxidation (M)	0.00030000000000000000.0		File3194 Spectrum5345 scans: 9965
7	IF2P_HUMAN	Eukaryotic translation initiation factor 5B OS=Homo sapiens GN=EIF5B PE=1 SV=4	5507	139198	226	226	74	74	18076	1	1	1	1145.58	2289.15	2	2289.15	0.0083	1021	1040	0	46.22	0.00073	K	ASVMLEHDPQYAVILAFDVR	I	Oxidation (M)	0.00030000000000000000.0		File3196 Spectrum6424 scans: 10209
7	IF2P_HUMAN	Eukaryotic translation initiation factor 5B OS=Homo sapiens GN=EIF5B PE=1 SV=4	5507	139198	226	226	74	74	18663	1	1	1	586.766	2343.04	4	2343.03	0.0018	105	124	3	32.27	0.0054	K	KQSFDDNDSEELEDKDSKSK	K				File3194 Spectrum967 scans: 4010
7	IF2P_HUMAN	Eukaryotic translation initiation factor 5B OS=Homo sapiens GN=EIF5B PE=1 SV=4	5507	139198	226	226	74	74	19130	1	1	1	1197.57	2393.13	2	2393.13	-0.0037	74	94	1	29.85	0.022	K	ADRETVAVKPTENNEEEFTSK	D				File3194 Spectrum1470 scans: 4576
7	IF2P_HUMAN	Eukaryotic translation initiation factor 5B OS=Homo sapiens GN=EIF5B PE=1 SV=4	5507	139198	226	226	74	74	19428	1	1	1	813.782	2438.32	3	2438.32	0.0063	1131	1152	1	50.6	0.00016	K	NFVDIGIVTSIEINHKQVDVAK	K				File3194 Spectrum4822 scans: 9152
7	IF2P_HUMAN	Eukaryotic translation initiation factor 5B OS=Homo sapiens GN=EIF5B PE=1 SV=4	5507	139198	226	226	74	74	20928	1	1	1	865.782	2594.32	3	2594.33	-0.0036	691	713	1	48.63	0.00036	R	ENVRIPGMLIIDTPGHESFSNLR	N				File3194 Spectrum4792 scans: 9111
7	IF2P_HUMAN	Eukaryotic translation initiation factor 5B OS=Homo sapiens GN=EIF5B PE=1 SV=4	5507	139198	226	226	74	74	20929	1	1	1	865.783	2594.33	3	2594.33	-0.0019	691	713	1	48.66	0.00035	R	ENVRIPGMLIIDTPGHESFSNLR	N				File3196 Spectrum5718 scans: 9337
7	IF2P_HUMAN	Eukaryotic translation initiation factor 5B OS=Homo sapiens GN=EIF5B PE=1 SV=4	5507	139198	226	226	74	74	21007	1	1	1	869.788	2606.34	3	2606.35	-0.007	793	815	1	36.57	0.0058	K	AIIVEFAQQGLNAALFYENKDPR	T				File3198 Spectrum6406 scans: 11165
7	IF2P_HUMAN	Eukaryotic translation initiation factor 5B OS=Homo sapiens GN=EIF5B PE=1 SV=4	5507	139198	226	226	74	74	21009	1	1	1	869.79	2606.35	3	2606.35	-0.0022	793	815	1	44.48	0.00089	K	AIIVEFAQQGLNAALFYENKDPR	T				File3196 Spectrum7024 scans: 11188
7	IF2P_HUMAN	Eukaryotic translation initiation factor 5B OS=Homo sapiens GN=EIF5B PE=1 SV=4	5507	139198	226	226	74	74	21011	1	1	1	869.791	2606.35	3	2606.35	0.0032	793	815	1	33.51	0.011	K	AIIVEFAQQGLNAALFYENKDPR	T				File3194 Spectrum5755 scans: 10788
7	IF2P_HUMAN	Eukaryotic translation initiation factor 5B OS=Homo sapiens GN=EIF5B PE=1 SV=4	5507	139198	226	226	74	74	21014	1	1	1	869.793	2606.36	3	2606.35	0.0065	793	815	1	31.44	0.017	K	AIIVEFAQQGLNAALFYENKDPR	T				File3194 Spectrum5791 scans: 10869
7	IF2P_HUMAN	Eukaryotic translation initiation factor 5B OS=Homo sapiens GN=EIF5B PE=1 SV=4	5507	139198	226	226	74	74	21174	1	1	1	660.071	2636.26	4	2636.26	0	74	96	2	38.33	0.0031	K	ADRETVAVKPTENNEEEFTSKDK	K				File3196 Spectrum1569 scans: 4360
7	IF2P_HUMAN	Eukaryotic translation initiation factor 5B OS=Homo sapiens GN=EIF5B PE=1 SV=4	5507	139198	226	226	74	74	21175	1	1	1	660.072	2636.26	4	2636.26	0.0012	74	96	2	42.75	0.0012	K	ADRETVAVKPTENNEEEFTSKDK	K				File3194 Spectrum1210 scans: 4283
7	IF2P_HUMAN	Eukaryotic translation initiation factor 5B OS=Homo sapiens GN=EIF5B PE=1 SV=4	5507	139198	226	226	74	74	21177	1	1	1	879.76	2636.26	3	2636.26	0.0026	74	96	2	67.91	3.5e-06	K	ADRETVAVKPTENNEEEFTSKDK	K				File3194 Spectrum1224 scans: 4299
7	IF2P_HUMAN	Eukaryotic translation initiation factor 5B OS=Homo sapiens GN=EIF5B PE=1 SV=4	5507	139198	226	226	74	74	21179	1	1	1	879.764	2636.27	3	2636.26	0.0121	74	96	2	55.64	6.4e-05	K	ADRETVAVKPTENNEEEFTSKDK	K				File3196 Spectrum1588 scans: 4381
7	IF2P_HUMAN	Eukaryotic translation initiation factor 5B OS=Homo sapiens GN=EIF5B PE=1 SV=4	5507	139198	226	226	74	74	21657	1	1	1	687.586	2746.31	4	2746.31	-0.0008	7	33	2	44.28	0.00091	K	NKSEDSTKDDIDLDALAAEIEGAGAAK	E				File3194 Spectrum5213 scans: 9691
7	IF2P_HUMAN	Eukaryotic translation initiation factor 5B OS=Homo sapiens GN=EIF5B PE=1 SV=4	5507	139198	226	226	74	74	21658	1	1	1	916.446	2746.32	3	2746.31	0.0019	7	33	2	60.26	2.3e-05	K	NKSEDSTKDDIDLDALAAEIEGAGAAK	E				File3194 Spectrum5208 scans: 9685
7	IF2P_HUMAN	Eukaryotic translation initiation factor 5B OS=Homo sapiens GN=EIF5B PE=1 SV=4	5507	139198	226	226	74	74	21659	1	1	1	916.452	2746.34	3	2746.31	0.0213	7	33	2	43.34	0.0012	K	NKSEDSTKDDIDLDALAAEIEGAGAAK	E				File3196 Spectrum6227 scans: 9963
7	IF2P_HUMAN	Eukaryotic translation initiation factor 5B OS=Homo sapiens GN=EIF5B PE=1 SV=4	5507	139198	226	226	74	74	21747	1	1	1	692.096	2764.35	4	2764.35	0.0013	74	97	3	34.63	0.0087	K	ADRETVAVKPTENNEEEFTSKDKK	K				File3194 Spectrum1058 scans: 4111
7	IF2P_HUMAN	Eukaryotic translation initiation factor 5B OS=Homo sapiens GN=EIF5B PE=1 SV=4	5507	139198	226	226	74	74	21769	1	1	1	694.377	2773.48	4	2773.48	-0.005	1096	1120	1	33.73	0.0075	K	ILPQYIFNSRDPIVMGVTVEAGQVK	Q				File3196 Spectrum6466 scans: 10260
7	IF2P_HUMAN	Eukaryotic translation initiation factor 5B OS=Homo sapiens GN=EIF5B PE=1 SV=4	5507	139198	226	226	74	74	21770	1	1	1	1387.75	2773.48	2	2773.48	-0.0046	1096	1120	1	53.43	7.7e-05	K	ILPQYIFNSRDPIVMGVTVEAGQVK	Q				File3196 Spectrum6463 scans: 10256
7	IF2P_HUMAN	Eukaryotic translation initiation factor 5B OS=Homo sapiens GN=EIF5B PE=1 SV=4	5507	139198	226	226	74	74	21771	1	1	1	925.501	2773.48	3	2773.48	-0.0027	1096	1120	1	69.61	1.8e-06	K	ILPQYIFNSRDPIVMGVTVEAGQVK	Q				File3196 Spectrum6448 scans: 10237
7	IF2P_HUMAN	Eukaryotic translation initiation factor 5B OS=Homo sapiens GN=EIF5B PE=1 SV=4	5507	139198	226	226	74	74	21772	1	1	1	694.38	2773.49	4	2773.48	0.0053	1096	1120	1	30.21	0.014	K	ILPQYIFNSRDPIVMGVTVEAGQVK	Q				File3194 Spectrum5378 scans: 10009
7	IF2P_HUMAN	Eukaryotic translation initiation factor 5B OS=Homo sapiens GN=EIF5B PE=1 SV=4	5507	139198	226	226	74	74	21773	1	1	1	925.504	2773.49	3	2773.48	0.0055	1096	1120	1	64.84	4.9e-06	K	ILPQYIFNSRDPIVMGVTVEAGQVK	Q				File3194 Spectrum5404 scans: 10064
7	IF2P_HUMAN	Eukaryotic translation initiation factor 5B OS=Homo sapiens GN=EIF5B PE=1 SV=4	5507	139198	226	226	74	74	21774	1	1	1	925.504	2773.49	3	2773.48	0.0058	1096	1120	1	58.62	2e-05	K	ILPQYIFNSRDPIVMGVTVEAGQVK	Q				File3194 Spectrum5361 scans: 9987
7	IF2P_HUMAN	Eukaryotic translation initiation factor 5B OS=Homo sapiens GN=EIF5B PE=1 SV=4	5507	139198	226	226	74	74	21803	1	1	1	930.832	2789.47	3	2789.48	-0.004	1096	1120	1	73.33	8.7e-07	K	ILPQYIFNSRDPIVMGVTVEAGQVK	Q	Oxidation (M)	0.0000000000000030000000000.0		File3194 Spectrum5063 scans: 9481
7	IF2P_HUMAN	Eukaryotic translation initiation factor 5B OS=Homo sapiens GN=EIF5B PE=1 SV=4	5507	139198	226	226	74	74	21804	1	1	1	1395.74	2789.47	2	2789.48	-0.0036	1096	1120	1	36.88	0.0038	K	ILPQYIFNSRDPIVMGVTVEAGQVK	Q	Oxidation (M)	0.0000000000000030000000000.0		File3194 Spectrum5083 scans: 9505
7	IF2P_HUMAN	Eukaryotic translation initiation factor 5B OS=Homo sapiens GN=EIF5B PE=1 SV=4	5507	139198	226	226	74	74	21805	1	1	1	1395.75	2789.48	2	2789.48	0.0037	1096	1120	1	43.82	0.00069	K	ILPQYIFNSRDPIVMGVTVEAGQVK	Q	Oxidation (M)	0.0000000000000030000000000.0		File3196 Spectrum6078 scans: 9796
7	IF2P_HUMAN	Eukaryotic translation initiation factor 5B OS=Homo sapiens GN=EIF5B PE=1 SV=4	5507	139198	226	226	74	74	21806	1	1	1	698.378	2789.48	4	2789.48	0.004	1096	1120	1	34.11	0.0064	K	ILPQYIFNSRDPIVMGVTVEAGQVK	Q	Oxidation (M)	0.0000000000000030000000000.0		File3194 Spectrum5084 scans: 9506
7	IF2P_HUMAN	Eukaryotic translation initiation factor 5B OS=Homo sapiens GN=EIF5B PE=1 SV=4	5507	139198	226	226	74	74	21807	1	1	1	930.838	2789.49	3	2789.48	0.0133	1096	1120	1	80.36	1.5e-07	K	ILPQYIFNSRDPIVMGVTVEAGQVK	Q	Oxidation (M)	0.0000000000000030000000000.0		File3196 Spectrum6052 scans: 9767
7	IF2P_HUMAN	Eukaryotic translation initiation factor 5B OS=Homo sapiens GN=EIF5B PE=1 SV=4	5507	139198	226	226	74	74	21808	1	1	1	698.381	2789.5	4	2789.48	0.0167	1096	1120	1	26.6	0.033	K	ILPQYIFNSRDPIVMGVTVEAGQVK	Q	Oxidation (M)	0.0000000000000030000000000.0		File3196 Spectrum6071 scans: 9788
7	IF2P_HUMAN	Eukaryotic translation initiation factor 5B OS=Homo sapiens GN=EIF5B PE=1 SV=4	5507	139198	226	226	74	74	23582	1	1	1	782.648	3126.56	4	3126.57	-0.0049	687	713	2	31	0.02	K	NFDRENVRIPGMLIIDTPGHESFSNLR	N				File3196 Spectrum5505 scans: 9056
7	IF2P_HUMAN	Eukaryotic translation initiation factor 5B OS=Homo sapiens GN=EIF5B PE=1 SV=4	5507	139198	226	226	74	74	23584	1	1	1	782.648	3126.56	4	3126.57	-0.0039	687	713	2	44.02	0.001	K	NFDRENVRIPGMLIIDTPGHESFSNLR	N				File3194 Spectrum4772 scans: 9068
7	IF2P_HUMAN	Eukaryotic translation initiation factor 5B OS=Homo sapiens GN=EIF5B PE=1 SV=4	5507	139198	226	226	74	74	23585	1	1	1	782.65	3126.57	4	3126.57	0.0031	687	713	2	48.05	0.00039	K	NFDRENVRIPGMLIIDTPGHESFSNLR	N				File3196 Spectrum5563 scans: 9136
7	IF2P_HUMAN	Eukaryotic translation initiation factor 5B OS=Homo sapiens GN=EIF5B PE=1 SV=4	5507	139198	226	226	74	74	23586	1	1	1	782.65	3126.57	4	3126.57	0.0056	687	713	2	60.06	2.5e-05	K	NFDRENVRIPGMLIIDTPGHESFSNLR	N				File3194 Spectrum4727 scans: 8992
7	IF2P_HUMAN	Eukaryotic translation initiation factor 5B OS=Homo sapiens GN=EIF5B PE=1 SV=4	5507	139198	226	226	74	74	23589	1	1	1	782.651	3126.57	4	3126.57	0.0075	687	713	2	27.74	0.041	K	NFDRENVRIPGMLIIDTPGHESFSNLR	N				File3194 Spectrum4674 scans: 8915
7	IF2P_HUMAN	Eukaryotic translation initiation factor 5B OS=Homo sapiens GN=EIF5B PE=1 SV=4	5507	139198	226	226	74	74	23591	1	1	1	1043.2	3126.58	3	3126.57	0.0123	687	713	2	26.95	0.048	K	NFDRENVRIPGMLIIDTPGHESFSNLR	N				File3196 Spectrum5518 scans: 9075
7	IF2P_HUMAN	Eukaryotic translation initiation factor 5B OS=Homo sapiens GN=EIF5B PE=1 SV=4	5507	139198	226	226	74	74	23622	1	1	1	786.648	3142.56	4	3142.56	0.0026	687	713	2	33.45	0.012	K	NFDRENVRIPGMLIIDTPGHESFSNLR	N	Oxidation (M)	0.000000000003000000000000000.0		File3194 Spectrum4156 scans: 8017
7	IF2P_HUMAN	Eukaryotic translation initiation factor 5B OS=Homo sapiens GN=EIF5B PE=1 SV=4	5507	139198	226	226	74	74	23624	1	1	1	786.65	3142.57	4	3142.56	0.0075	687	713	2	47.91	0.00042	K	NFDRENVRIPGMLIIDTPGHESFSNLR	N	Oxidation (M)	0.000000000003000000000000000.0		File3196 Spectrum4892 scans: 8249
7	IF2P_HUMAN	Eukaryotic translation initiation factor 5B OS=Homo sapiens GN=EIF5B PE=1 SV=4	5507	139198	226	226	74	74	24224	1	1	1	1082.19	3243.56	3	3243.56	-0.0033	285	315	3	29.82	0.024	K	VTVDTGVIPASEEKAETPTAAEDDNEGDKKK	K				File3196 Spectrum2765 scans: 5760
7	IF2P_HUMAN	Eukaryotic translation initiation factor 5B OS=Homo sapiens GN=EIF5B PE=1 SV=4	5507	139198	226	226	74	74	24230	1	1	1	1082.2	3243.57	3	3243.56	0.0073	285	315	3	33.73	0.01	K	VTVDTGVIPASEEKAETPTAAEDDNEGDKKK	K				File3194 Spectrum2305 scans: 5653
7	IF2P_HUMAN	Eukaryotic translation initiation factor 5B OS=Homo sapiens GN=EIF5B PE=1 SV=4	5507	139198	226	226	74	74	24271	1	1	1	814.911	3255.62	4	3255.61	0.0047	653	683	0	121.86	1.8e-11	R	HTHVQDGEAGGITQQIGATNVPLEAINEQTK	M				File3194 Spectrum3847 scans: 7641
7	IF2P_HUMAN	Eukaryotic translation initiation factor 5B OS=Homo sapiens GN=EIF5B PE=1 SV=4	5507	139198	226	226	74	74	24272	1	1	1	1086.21	3255.62	3	3255.61	0.0048	653	683	0	97.37	5.2e-09	R	HTHVQDGEAGGITQQIGATNVPLEAINEQTK	M				File3194 Spectrum3840 scans: 7632
7	IF2P_HUMAN	Eukaryotic translation initiation factor 5B OS=Homo sapiens GN=EIF5B PE=1 SV=4	5507	139198	226	226	74	74	24273	1	1	1	814.912	3255.62	4	3255.61	0.0049	653	683	0	78.95	3.6e-07	R	HTHVQDGEAGGITQQIGATNVPLEAINEQTK	M				File3196 Spectrum4551 scans: 7863
7	IF2P_HUMAN	Eukaryotic translation initiation factor 5B OS=Homo sapiens GN=EIF5B PE=1 SV=4	5507	139198	226	226	74	74	24274	1	1	1	1086.21	3255.62	3	3255.61	0.0063	653	683	0	111.98	1.8e-10	R	HTHVQDGEAGGITQQIGATNVPLEAINEQTK	M				File3196 Spectrum4550 scans: 7862
7	IF2P_HUMAN	Eukaryotic translation initiation factor 5B OS=Homo sapiens GN=EIF5B PE=1 SV=4	5507	139198	226	226	74	74	24925	1	1	1	872.423	3485.66	4	3485.66	-0.0027	7	39	3	63.6	9.5e-06	K	NKSEDSTKDDIDLDALAAEIEGAGAAKEQEPQK	S				File3194 Spectrum4916 scans: 9276
7	IF2P_HUMAN	Eukaryotic translation initiation factor 5B OS=Homo sapiens GN=EIF5B PE=1 SV=4	5507	139198	226	226	74	74	24926	1	1	1	872.423	3485.66	4	3485.66	0	7	39	3	62.33	1.3e-05	K	NKSEDSTKDDIDLDALAAEIEGAGAAKEQEPQK	S				File3194 Spectrum4985 scans: 9373
7	IF2P_HUMAN	Eukaryotic translation initiation factor 5B OS=Homo sapiens GN=EIF5B PE=1 SV=4	5507	139198	226	226	74	74	24927	1	1	1	1162.9	3485.67	3	3485.66	0.0075	7	39	3	42.41	0.0014	K	NKSEDSTKDDIDLDALAAEIEGAGAAKEQEPQK	S				File3194 Spectrum4927 scans: 9290
7	IF2P_HUMAN	Eukaryotic translation initiation factor 5B OS=Homo sapiens GN=EIF5B PE=1 SV=4	5507	139198	226	226	74	74	24976	1	1	1	882.209	3524.81	4	3524.8	0.0099	651	683	1	34.22	0.0077	K	LRHTHVQDGEAGGITQQIGATNVPLEAINEQTK	M				File3196 Spectrum4314 scans: 7560
7	IF2P_HUMAN	Eukaryotic translation initiation factor 5B OS=Homo sapiens GN=EIF5B PE=1 SV=4	5507	139198	226	226	74	74	24977	1	1	1	882.209	3524.81	4	3524.8	0.0111	651	683	1	61.54	1.4e-05	K	LRHTHVQDGEAGGITQQIGATNVPLEAINEQTK	M				File3194 Spectrum3709 scans: 7437
9	NPM_HUMAN	Nucleophosmin OS=Homo sapiens GN=NPM1 PE=1 SV=2	3427	32726	109	109	17	17	513	1	1	1	466.24	930.465	2	930.466	-0.0006	240	248	0	39.94	0.0021	K	GPSSVEDIK	A				File3198 Spectrum1542 scans: 4407
9	NPM_HUMAN	Nucleophosmin OS=Homo sapiens GN=NPM1 PE=1 SV=2	3427	32726	109	109	17	17	514	1	1	1	466.24	930.466	2	930.466	-0.0002	240	248	0	51.84	0.00014	K	GPSSVEDIK	A				File3200 Spectrum1455 scans: 4285
9	NPM_HUMAN	Nucleophosmin OS=Homo sapiens GN=NPM1 PE=1 SV=2	3427	32726	109	109	17	17	1832	1	1	1	512.249	1022.48	2	1022.48	0.0006	25	32	1	37.27	0.0028	K	ADKDYHFK	V				File3200 Spectrum716 scans: 3335
9	NPM_HUMAN	Nucleophosmin OS=Homo sapiens GN=NPM1 PE=1 SV=2	3427	32726	109	109	17	17	1833	1	1	1	512.249	1022.48	2	1022.48	0.0019	25	32	1	42.32	0.00094	K	ADKDYHFK	V				File3200 Spectrum633 scans: 3220
9	NPM_HUMAN	Nucleophosmin OS=Homo sapiens GN=NPM1 PE=1 SV=2	3427	32726	109	109	17	17	1834	1	1	1	512.249	1022.48	2	1022.48	0.002	25	32	1	44.58	0.00056	K	ADKDYHFK	V				File3200 Spectrum583 scans: 3144
9	NPM_HUMAN	Nucleophosmin OS=Homo sapiens GN=NPM1 PE=1 SV=2	3427	32726	109	109	17	17	3311	1	1	1	556.807	1111.6	2	1111.6	0.0014	143	154	1	34.71	0.0052	R	SAPGGGSKVPQK	K				File3196 Spectrum75 scans: 2525
9	NPM_HUMAN	Nucleophosmin OS=Homo sapiens GN=NPM1 PE=1 SV=2	3427	32726	109	109	17	17	3313	1	1	1	556.808	1111.6	2	1111.6	0.0024	143	154	1	36.02	0.0039	R	SAPGGGSKVPQK	K				File3200 Spectrum65 scans: 2491
9	NPM_HUMAN	Nucleophosmin OS=Homo sapiens GN=NPM1 PE=1 SV=2	3427	32726	109	109	17	17	3681	1	1	1	565.807	1129.6	2	1129.6	0.0007	240	250	1	64.95	1.1e-05	K	GPSSVEDIKAK	M				File3200 Spectrum1097 scans: 3867
9	NPM_HUMAN	Nucleophosmin OS=Homo sapiens GN=NPM1 PE=1 SV=2	3427	32726	109	109	17	17	3682	1	1	1	565.807	1129.6	2	1129.6	0.0008	240	250	1	41.27	0.0027	K	GPSSVEDIKAK	M				File3198 Spectrum1148 scans: 3920
9	NPM_HUMAN	Nucleophosmin OS=Homo sapiens GN=NPM1 PE=1 SV=2	3427	32726	109	109	17	17	3683	1	1	1	565.807	1129.6	2	1129.6	0.001	240	250	1	46.6	0.00078	K	GPSSVEDIKAK	M				File3200 Spectrum1230 scans: 4036
9	NPM_HUMAN	Nucleophosmin OS=Homo sapiens GN=NPM1 PE=1 SV=2	3427	32726	109	109	17	17	3684	1	1	1	565.807	1129.6	2	1129.6	0.0012	240	250	1	48.65	0.00049	K	GPSSVEDIKAK	M				File3196 Spectrum1228 scans: 3979
9	NPM_HUMAN	Nucleophosmin OS=Homo sapiens GN=NPM1 PE=1 SV=2	3427	32726	109	109	17	17	3685	1	1	1	565.807	1129.6	2	1129.6	0.0018	240	250	1	67.6	5.5e-06	K	GPSSVEDIKAK	M				File3200 Spectrum1154 scans: 3950
9	NPM_HUMAN	Nucleophosmin OS=Homo sapiens GN=NPM1 PE=1 SV=2	3427	32726	109	109	17	17	5764	1	1	1	634.859	1267.7	2	1267.7	0.004	142	154	2	32.19	0.01	K	RSAPGGGSKVPQK	K				File3200 Spectrum31 scans: 2445
9	NPM_HUMAN	Nucleophosmin OS=Homo sapiens GN=NPM1 PE=1 SV=2	3427	32726	109	109	17	17	6701	1	1	1	673.361	1344.71	2	1344.71	-0.0003	251	263	1	60	2.9e-05	K	MQASIEKGGSLPK	V				File3200 Spectrum1564 scans: 4406
9	NPM_HUMAN	Nucleophosmin OS=Homo sapiens GN=NPM1 PE=1 SV=2	3427	32726	109	109	17	17	7066	1	1	1	681.359	1360.7	2	1360.7	0.0009	251	263	1	68.6	4e-06	K	MQASIEKGGSLPK	V	Oxidation (M)	0.3000000000000.0		File3200 Spectrum1299 scans: 4112
9	NPM_HUMAN	Nucleophosmin OS=Homo sapiens GN=NPM1 PE=1 SV=2	3427	32726	109	109	17	17	7703	1	1	1	466.273	1395.8	3	1395.79	0.0017	142	155	3	28.3	0.022	K	RSAPGGGSKVPQKK	V				File3200 Spectrum11 scans: 2373
9	NPM_HUMAN	Nucleophosmin OS=Homo sapiens GN=NPM1 PE=1 SV=2	3427	32726	109	109	17	17	8798	1	1	1	728.904	1455.79	2	1455.79	0.0005	237	250	2	28.42	0.039	K	TPKGPSSVEDIKAK	M				File3200 Spectrum1236 scans: 4042
9	NPM_HUMAN	Nucleophosmin OS=Homo sapiens GN=NPM1 PE=1 SV=2	3427	32726	109	109	17	17	10501	1	1	1	784.868	1567.72	2	1567.72	-0.002	33	45	0	61.19	8.6e-06	K	VDNDENEHQLSLR	T				File3194 Spectrum1478 scans: 4586
9	NPM_HUMAN	Nucleophosmin OS=Homo sapiens GN=NPM1 PE=1 SV=2	3427	32726	109	109	17	17	10503	1	1	1	784.869	1567.72	2	1567.72	-0.0001	33	45	0	35.47	0.0036	K	VDNDENEHQLSLR	T				File3200 Spectrum2181 scans: 5163
9	NPM_HUMAN	Nucleophosmin OS=Homo sapiens GN=NPM1 PE=1 SV=2	3427	32726	109	109	17	17	10505	1	1	1	523.582	1567.72	3	1567.72	0	33	45	0	32.37	0.0074	K	VDNDENEHQLSLR	T				File3200 Spectrum1826 scans: 4732
9	NPM_HUMAN	Nucleophosmin OS=Homo sapiens GN=NPM1 PE=1 SV=2	3427	32726	109	109	17	17	10507	1	1	1	523.582	1567.72	3	1567.72	0.0007	33	45	0	38.69	0.0017	K	VDNDENEHQLSLR	T				File3200 Spectrum1759 scans: 4631
9	NPM_HUMAN	Nucleophosmin OS=Homo sapiens GN=NPM1 PE=1 SV=2	3427	32726	109	109	17	17	10508	1	1	1	784.869	1567.72	2	1567.72	0.0008	33	45	0	47.48	0.00023	K	VDNDENEHQLSLR	T				File3200 Spectrum2128 scans: 5081
9	NPM_HUMAN	Nucleophosmin OS=Homo sapiens GN=NPM1 PE=1 SV=2	3427	32726	109	109	17	17	10509	1	1	1	523.582	1567.72	3	1567.72	0.0009	33	45	0	29.48	0.014	K	VDNDENEHQLSLR	T				File3200 Spectrum2066 scans: 5004
9	NPM_HUMAN	Nucleophosmin OS=Homo sapiens GN=NPM1 PE=1 SV=2	3427	32726	109	109	17	17	10510	1	1	1	523.582	1567.72	3	1567.72	0.0009	33	45	0	31.26	0.0096	K	VDNDENEHQLSLR	T				File3200 Spectrum1963 scans: 4889
9	NPM_HUMAN	Nucleophosmin OS=Homo sapiens GN=NPM1 PE=1 SV=2	3427	32726	109	109	17	17	10512	1	1	1	523.582	1567.72	3	1567.72	0.0011	33	45	0	30.65	0.011	K	VDNDENEHQLSLR	T				File3200 Spectrum1853 scans: 4764
9	NPM_HUMAN	Nucleophosmin OS=Homo sapiens GN=NPM1 PE=1 SV=2	3427	32726	109	109	17	17	10514	1	1	1	784.869	1567.72	2	1567.72	0.0014	33	45	0	62.02	7.9e-06	K	VDNDENEHQLSLR	T				File3200 Spectrum1802 scans: 4692
9	NPM_HUMAN	Nucleophosmin OS=Homo sapiens GN=NPM1 PE=1 SV=2	3427	32726	109	109	17	17	10515	1	1	1	784.869	1567.72	2	1567.72	0.0016	33	45	0	60.16	1.2e-05	K	VDNDENEHQLSLR	T				File3198 Spectrum1744 scans: 4633
9	NPM_HUMAN	Nucleophosmin OS=Homo sapiens GN=NPM1 PE=1 SV=2	3427	32726	109	109	17	17	10516	1	1	1	784.87	1567.72	2	1567.72	0.0017	33	45	0	69.92	1.3e-06	K	VDNDENEHQLSLR	T				File3200 Spectrum1740 scans: 4608
9	NPM_HUMAN	Nucleophosmin OS=Homo sapiens GN=NPM1 PE=1 SV=2	3427	32726	109	109	17	17	10520	1	1	1	784.87	1567.72	2	1567.72	0.0018	33	45	0	84.51	4.4e-08	K	VDNDENEHQLSLR	T				File3200 Spectrum1671 scans: 4524
9	NPM_HUMAN	Nucleophosmin OS=Homo sapiens GN=NPM1 PE=1 SV=2	3427	32726	109	109	17	17	10522	1	1	1	784.87	1567.73	2	1567.72	0.0035	33	45	0	24.79	0.043	K	VDNDENEHQLSLR	T				File3200 Spectrum2295 scans: 5328
9	NPM_HUMAN	Nucleophosmin OS=Homo sapiens GN=NPM1 PE=1 SV=2	3427	32726	109	109	17	17	10523	1	1	1	784.872	1567.73	2	1567.72	0.0065	33	45	0	57.75	2.2e-05	K	VDNDENEHQLSLR	T				File3196 Spectrum1823 scans: 4641
9	NPM_HUMAN	Nucleophosmin OS=Homo sapiens GN=NPM1 PE=1 SV=2	3427	32726	109	109	17	17	13483	1	1	1	910.426	1818.84	2	1818.84	0.001	278	291	0	42.43	0.00089	R	MTDQEAIQDLWQWR	K				File3196 Spectrum6985 scans: 11129
9	NPM_HUMAN	Nucleophosmin OS=Homo sapiens GN=NPM1 PE=1 SV=2	3427	32726	109	109	17	17	13484	1	1	1	607.287	1818.84	3	1818.84	0.0023	278	291	0	45.34	0.00046	R	MTDQEAIQDLWQWR	K				File3200 Spectrum6233 scans: 10870
9	NPM_HUMAN	Nucleophosmin OS=Homo sapiens GN=NPM1 PE=1 SV=2	3427	32726	109	109	17	17	13485	1	1	1	910.429	1818.84	2	1818.84	0.0084	278	291	0	62.33	1e-05	R	MTDQEAIQDLWQWR	K				File3200 Spectrum6224 scans: 10860
9	NPM_HUMAN	Nucleophosmin OS=Homo sapiens GN=NPM1 PE=1 SV=2	3427	32726	109	109	17	17	13645	1	1	1	612.616	1834.83	3	1834.83	-0.0031	278	291	0	29.69	0.021	R	MTDQEAIQDLWQWR	K	Oxidation (M)	0.30000000000000.0		File3200 Spectrum5882 scans: 10236
9	NPM_HUMAN	Nucleophosmin OS=Homo sapiens GN=NPM1 PE=1 SV=2	3427	32726	109	109	17	17	13646	1	1	1	918.423	1834.83	2	1834.83	0.0003	278	291	0	74.16	7.9e-07	R	MTDQEAIQDLWQWR	K	Oxidation (M)	0.30000000000000.0		File3200 Spectrum5916 scans: 10287
9	NPM_HUMAN	Nucleophosmin OS=Homo sapiens GN=NPM1 PE=1 SV=2	3427	32726	109	109	17	17	13648	1	1	1	918.423	1834.83	2	1834.83	0.0015	278	291	0	71.34	1.5e-06	R	MTDQEAIQDLWQWR	K	Oxidation (M)	0.30000000000000.0		File3200 Spectrum5865 scans: 10210
9	NPM_HUMAN	Nucleophosmin OS=Homo sapiens GN=NPM1 PE=1 SV=2	3427	32726	109	109	17	17	15029	1	1	1	974.473	1946.93	2	1946.93	0.0014	278	292	1	62.63	1.2e-05	R	MTDQEAIQDLWQWRK	S				File3200 Spectrum5445 scans: 9569
9	NPM_HUMAN	Nucleophosmin OS=Homo sapiens GN=NPM1 PE=1 SV=2	3427	32726	109	109	17	17	15030	1	1	1	649.985	1946.93	3	1946.93	0.0021	278	292	1	34.98	0.0073	R	MTDQEAIQDLWQWRK	S				File3200 Spectrum5418 scans: 9536
9	NPM_HUMAN	Nucleophosmin OS=Homo sapiens GN=NPM1 PE=1 SV=2	3427	32726	109	109	17	17	15031	1	1	1	649.986	1946.94	3	1946.93	0.0043	278	292	1	31.69	0.015	R	MTDQEAIQDLWQWRK	S				File3196 Spectrum6079 scans: 9797
9	NPM_HUMAN	Nucleophosmin OS=Homo sapiens GN=NPM1 PE=1 SV=2	3427	32726	109	109	17	17	15034	1	1	1	649.986	1946.94	3	1946.93	0.0054	278	292	1	36.68	0.0048	R	MTDQEAIQDLWQWRK	S				File3198 Spectrum5624 scans: 9781
9	NPM_HUMAN	Nucleophosmin OS=Homo sapiens GN=NPM1 PE=1 SV=2	3427	32726	109	109	17	17	15145	1	1	1	982.471	1962.93	2	1962.93	0.0012	278	292	1	57.43	3.8e-05	R	MTDQEAIQDLWQWRK	S	Oxidation (M)	0.300000000000000.0		File3200 Spectrum5096 scans: 9068
9	NPM_HUMAN	Nucleophosmin OS=Homo sapiens GN=NPM1 PE=1 SV=2	3427	32726	109	109	17	17	15146	1	1	1	655.316	1962.93	3	1962.93	0.0012	278	292	1	37.28	0.0039	R	MTDQEAIQDLWQWRK	S	Oxidation (M)	0.300000000000000.0		File3198 Spectrum5204 scans: 9147
9	NPM_HUMAN	Nucleophosmin OS=Homo sapiens GN=NPM1 PE=1 SV=2	3427	32726	109	109	17	17	15149	1	1	1	655.317	1962.93	3	1962.93	0.0023	278	292	1	31.18	0.017	R	MTDQEAIQDLWQWRK	S	Oxidation (M)	0.300000000000000.0		File3200 Spectrum5089 scans: 9059
9	NPM_HUMAN	Nucleophosmin OS=Homo sapiens GN=NPM1 PE=1 SV=2	3427	32726	109	109	17	17	16753	1	1	1	1073.01	2144.01	2	2144.01	-0.0028	55	73	0	92.33	1.1e-08	K	DELHIVEAEAMNYEGSPIK	V				File3200 Spectrum5331 scans: 9430
9	NPM_HUMAN	Nucleophosmin OS=Homo sapiens GN=NPM1 PE=1 SV=2	3427	32726	109	109	17	17	16755	1	1	1	715.677	2144.01	3	2144.01	-0.0002	55	73	0	57.22	3.7e-05	K	DELHIVEAEAMNYEGSPIK	V				File3196 Spectrum5986 scans: 9685
9	NPM_HUMAN	Nucleophosmin OS=Homo sapiens GN=NPM1 PE=1 SV=2	3427	32726	109	109	17	17	16756	1	1	1	1073.01	2144.01	2	2144.01	0.0001	55	73	0	82.89	1e-07	K	DELHIVEAEAMNYEGSPIK	V				File3198 Spectrum5555 scans: 9685
9	NPM_HUMAN	Nucleophosmin OS=Homo sapiens GN=NPM1 PE=1 SV=2	3427	32726	109	109	17	17	16757	1	1	1	715.678	2144.01	3	2144.01	0.0013	55	73	0	45.85	0.00051	K	DELHIVEAEAMNYEGSPIK	V				File3200 Spectrum5330 scans: 9429
9	NPM_HUMAN	Nucleophosmin OS=Homo sapiens GN=NPM1 PE=1 SV=2	3427	32726	109	109	17	17	16758	1	1	1	715.678	2144.01	3	2144.01	0.002	55	73	0	27.71	0.033	K	DELHIVEAEAMNYEGSPIK	V				File3200 Spectrum5476 scans: 9616
9	NPM_HUMAN	Nucleophosmin OS=Homo sapiens GN=NPM1 PE=1 SV=2	3427	32726	109	109	17	17	16759	1	1	1	1073.01	2144.01	2	2144.01	0.0028	55	73	0	77.35	3.6e-07	K	DELHIVEAEAMNYEGSPIK	V				File3196 Spectrum5990 scans: 9690
9	NPM_HUMAN	Nucleophosmin OS=Homo sapiens GN=NPM1 PE=1 SV=2	3427	32726	109	109	17	17	16760	1	1	1	715.678	2144.01	3	2144.01	0.0029	55	73	0	41.1	0.0015	K	DELHIVEAEAMNYEGSPIK	V				File3200 Spectrum5395 scans: 9510
9	NPM_HUMAN	Nucleophosmin OS=Homo sapiens GN=NPM1 PE=1 SV=2	3427	32726	109	109	17	17	16761	1	1	1	715.679	2144.02	3	2144.01	0.0064	55	73	0	40.36	0.0019	K	DELHIVEAEAMNYEGSPIK	V				File3198 Spectrum5556 scans: 9686
9	NPM_HUMAN	Nucleophosmin OS=Homo sapiens GN=NPM1 PE=1 SV=2	3427	32726	109	109	17	17	16762	1	1	1	1073.02	2144.02	2	2144.01	0.0064	55	73	0	96.22	4.8e-09	K	DELHIVEAEAMNYEGSPIK	V				File3200 Spectrum5396 scans: 9511
9	NPM_HUMAN	Nucleophosmin OS=Homo sapiens GN=NPM1 PE=1 SV=2	3427	32726	109	109	17	17	16763	1	1	1	1073.02	2144.02	2	2144.01	0.0086	55	73	0	33.53	0.0089	K	DELHIVEAEAMNYEGSPIK	V				File3194 Spectrum5024 scans: 9422
9	NPM_HUMAN	Nucleophosmin OS=Homo sapiens GN=NPM1 PE=1 SV=2	3427	32726	109	109	17	17	16892	1	1	1	721.009	2160	3	2160	-0.0003	55	73	0	55.59	4.8e-05	K	DELHIVEAEAMNYEGSPIK	V	Oxidation (M)	0.0000000000300000000.0		File3200 Spectrum4928 scans: 8813
9	NPM_HUMAN	Nucleophosmin OS=Homo sapiens GN=NPM1 PE=1 SV=2	3427	32726	109	109	17	17	16893	1	1	1	721.009	2160	3	2160	0.0004	55	73	0	39.78	0.0018	K	DELHIVEAEAMNYEGSPIK	V	Oxidation (M)	0.0000000000300000000.0		File3200 Spectrum4886 scans: 8734
9	NPM_HUMAN	Nucleophosmin OS=Homo sapiens GN=NPM1 PE=1 SV=2	3427	32726	109	109	17	17	16894	1	1	1	1081.01	2160.01	2	2160	0.0015	55	73	0	85.78	4.6e-08	K	DELHIVEAEAMNYEGSPIK	V	Oxidation (M)	0.0000000000300000000.0		File3200 Spectrum4980 scans: 8900
9	NPM_HUMAN	Nucleophosmin OS=Homo sapiens GN=NPM1 PE=1 SV=2	3427	32726	109	109	17	17	16895	1	1	1	721.01	2160.01	3	2160	0.0021	55	73	0	56.16	4.3e-05	K	DELHIVEAEAMNYEGSPIK	V	Oxidation (M)	0.0000000000300000000.0		File3200 Spectrum4974 scans: 8889
9	NPM_HUMAN	Nucleophosmin OS=Homo sapiens GN=NPM1 PE=1 SV=2	3427	32726	109	109	17	17	16896	1	1	1	1081.01	2160.01	2	2160	0.0032	55	73	0	83.08	8.9e-08	K	DELHIVEAEAMNYEGSPIK	V	Oxidation (M)	0.0000000000300000000.0		File3200 Spectrum4934 scans: 8823
9	NPM_HUMAN	Nucleophosmin OS=Homo sapiens GN=NPM1 PE=1 SV=2	3427	32726	109	109	17	17	16897	1	1	1	721.01	2160.01	3	2160	0.0036	55	73	0	31.78	0.012	K	DELHIVEAEAMNYEGSPIK	V	Oxidation (M)	0.0000000000300000000.0		File3198 Spectrum5094 scans: 8986
9	NPM_HUMAN	Nucleophosmin OS=Homo sapiens GN=NPM1 PE=1 SV=2	3427	32726	109	109	17	17	16898	1	1	1	1081.01	2160.01	2	2160	0.0059	55	73	0	75.19	5.4e-07	K	DELHIVEAEAMNYEGSPIK	V	Oxidation (M)	0.0000000000300000000.0		File3200 Spectrum4893 scans: 8744
9	NPM_HUMAN	Nucleophosmin OS=Homo sapiens GN=NPM1 PE=1 SV=2	3427	32726	109	109	17	17	16899	1	1	1	1081.01	2160.01	2	2160	0.0066	55	73	0	71.11	1.4e-06	K	DELHIVEAEAMNYEGSPIK	V	Oxidation (M)	0.0000000000300000000.0		File3198 Spectrum5080 scans: 8967
9	NPM_HUMAN	Nucleophosmin OS=Homo sapiens GN=NPM1 PE=1 SV=2	3427	32726	109	109	17	17	17448	1	1	1	1114.11	2226.21	2	2226.21	0.0003	81	101	0	104.56	5.9e-10	K	MSVQPTVSLGGFEITPPVVLR	L				File3200 Spectrum6309 scans: 10994
9	NPM_HUMAN	Nucleophosmin OS=Homo sapiens GN=NPM1 PE=1 SV=2	3427	32726	109	109	17	17	17449	1	1	1	743.078	2226.21	3	2226.21	0.0049	81	101	0	41.99	0.00099	K	MSVQPTVSLGGFEITPPVVLR	L				File3200 Spectrum6304 scans: 10987
9	NPM_HUMAN	Nucleophosmin OS=Homo sapiens GN=NPM1 PE=1 SV=2	3427	32726	109	109	17	17	17578	1	1	1	1122.11	2242.2	2	2242.2	-0.0007	81	101	0	82.68	1.2e-07	K	MSVQPTVSLGGFEITPPVVLR	L	Oxidation (M)	0.300000000000000000000.0		File3198 Spectrum6353 scans: 11081
9	NPM_HUMAN	Nucleophosmin OS=Homo sapiens GN=NPM1 PE=1 SV=2	3427	32726	109	109	17	17	17579	1	1	1	748.409	2242.21	3	2242.2	0.0033	81	101	0	48.71	0.00029	K	MSVQPTVSLGGFEITPPVVLR	L	Oxidation (M)	0.300000000000000000000.0		File3200 Spectrum6220 scans: 10855
9	NPM_HUMAN	Nucleophosmin OS=Homo sapiens GN=NPM1 PE=1 SV=2	3427	32726	109	109	17	17	17580	1	1	1	1122.11	2242.21	2	2242.2	0.0035	81	101	0	104.76	7.2e-10	K	MSVQPTVSLGGFEITPPVVLR	L	Oxidation (M)	0.300000000000000000000.0		File3200 Spectrum6250 scans: 10902
9	NPM_HUMAN	Nucleophosmin OS=Homo sapiens GN=NPM1 PE=1 SV=2	3427	32726	109	109	17	17	17581	1	1	1	1122.11	2242.21	2	2242.2	0.0079	81	101	0	91.6	1.4e-08	K	MSVQPTVSLGGFEITPPVVLR	L	Oxidation (M)	0.300000000000000000000.0		File3200 Spectrum6198 scans: 10824
9	NPM_HUMAN	Nucleophosmin OS=Homo sapiens GN=NPM1 PE=1 SV=2	3427	32726	109	109	17	17	17582	1	1	1	1122.11	2242.21	2	2242.2	0.0079	81	101	0	80	2e-07	K	MSVQPTVSLGGFEITPPVVLR	L	Oxidation (M)	0.300000000000000000000.0		File3196 Spectrum6970 scans: 11110
9	NPM_HUMAN	Nucleophosmin OS=Homo sapiens GN=NPM1 PE=1 SV=2	3427	32726	109	109	17	17	17583	1	1	1	1122.11	2242.21	2	2242.2	0.0106	81	101	0	51.46	0.00014	K	MSVQPTVSLGGFEITPPVVLR	L	Oxidation (M)	0.300000000000000000000.0		File3194 Spectrum5735 scans: 10745
9	NPM_HUMAN	Nucleophosmin OS=Homo sapiens GN=NPM1 PE=1 SV=2	3427	32726	109	109	17	17	17801	1	1	1	753.686	2258.04	3	2258.04	0.0014	28	45	1	53.97	5.5e-05	K	DYHFKVDNDENEHQLSLR	T				File3200 Spectrum2850 scans: 6019
9	NPM_HUMAN	Nucleophosmin OS=Homo sapiens GN=NPM1 PE=1 SV=2	3427	32726	109	109	17	17	17802	1	1	1	565.516	2258.04	4	2258.04	0.0016	28	45	1	40.32	0.0013	K	DYHFKVDNDENEHQLSLR	T				File3200 Spectrum2843 scans: 6011
9	NPM_HUMAN	Nucleophosmin OS=Homo sapiens GN=NPM1 PE=1 SV=2	3427	32726	109	109	17	17	20726	1	1	1	858.404	2572.19	3	2572.19	-0.0026	25	45	2	48.78	0.00019	K	ADKDYHFKVDNDENEHQLSLR	T				File3200 Spectrum2439 scans: 5524
9	NPM_HUMAN	Nucleophosmin OS=Homo sapiens GN=NPM1 PE=1 SV=2	3427	32726	109	109	17	17	20727	1	1	1	858.405	2572.19	3	2572.19	-0.0015	25	45	2	59.07	1.8e-05	K	ADKDYHFKVDNDENEHQLSLR	T				File3200 Spectrum2561 scans: 5682
9	NPM_HUMAN	Nucleophosmin OS=Homo sapiens GN=NPM1 PE=1 SV=2	3427	32726	109	109	17	17	20730	1	1	1	644.056	2572.19	4	2572.19	-0.0012	25	45	2	39.66	0.0016	K	ADKDYHFKVDNDENEHQLSLR	T				File3200 Spectrum2620 scans: 5755
9	NPM_HUMAN	Nucleophosmin OS=Homo sapiens GN=NPM1 PE=1 SV=2	3427	32726	109	109	17	17	20731	1	1	1	644.056	2572.19	4	2572.19	-0.0009	25	45	2	41.78	0.00099	K	ADKDYHFKVDNDENEHQLSLR	T				File3196 Spectrum2739 scans: 5730
9	NPM_HUMAN	Nucleophosmin OS=Homo sapiens GN=NPM1 PE=1 SV=2	3427	32726	109	109	17	17	20732	1	1	1	644.056	2572.19	4	2572.19	-0.0007	25	45	2	36.17	0.0036	K	ADKDYHFKVDNDENEHQLSLR	T				File3198 Spectrum2488 scans: 5631
9	NPM_HUMAN	Nucleophosmin OS=Homo sapiens GN=NPM1 PE=1 SV=2	3427	32726	109	109	17	17	20733	1	1	1	644.056	2572.19	4	2572.19	-0.0007	25	45	2	44.7	0.0005	K	ADKDYHFKVDNDENEHQLSLR	T				File3200 Spectrum2555 scans: 5672
9	NPM_HUMAN	Nucleophosmin OS=Homo sapiens GN=NPM1 PE=1 SV=2	3427	32726	109	109	17	17	20734	1	1	1	515.446	2572.2	5	2572.19	0.0015	25	45	2	29.99	0.015	K	ADKDYHFKVDNDENEHQLSLR	T				File3200 Spectrum2593 scans: 5724
9	NPM_HUMAN	Nucleophosmin OS=Homo sapiens GN=NPM1 PE=1 SV=2	3427	32726	109	109	17	17	20735	1	1	1	1287.11	2572.2	2	2572.19	0.0017	25	45	2	41.79	0.001	K	ADKDYHFKVDNDENEHQLSLR	T				File3200 Spectrum2479 scans: 5573
9	NPM_HUMAN	Nucleophosmin OS=Homo sapiens GN=NPM1 PE=1 SV=2	3427	32726	109	109	17	17	20736	1	1	1	515.447	2572.2	5	2572.19	0.0018	25	45	2	27.85	0.025	K	ADKDYHFKVDNDENEHQLSLR	T				File3200 Spectrum2533 scans: 5644
9	NPM_HUMAN	Nucleophosmin OS=Homo sapiens GN=NPM1 PE=1 SV=2	3427	32726	109	109	17	17	20737	1	1	1	515.447	2572.2	5	2572.19	0.0024	25	45	2	36.52	0.0034	K	ADKDYHFKVDNDENEHQLSLR	T				File3198 Spectrum2470 scans: 5606
9	NPM_HUMAN	Nucleophosmin OS=Homo sapiens GN=NPM1 PE=1 SV=2	3427	32726	109	109	17	17	20739	1	1	1	644.057	2572.2	4	2572.19	0.0047	25	45	2	48.86	0.00021	K	ADKDYHFKVDNDENEHQLSLR	T				File3200 Spectrum2491 scans: 5591
9	NPM_HUMAN	Nucleophosmin OS=Homo sapiens GN=NPM1 PE=1 SV=2	3427	32726	109	109	17	17	20740	1	1	1	858.408	2572.2	3	2572.19	0.0065	25	45	2	61.42	1.2e-05	K	ADKDYHFKVDNDENEHQLSLR	T				File3200 Spectrum2499 scans: 5602
9	NPM_HUMAN	Nucleophosmin OS=Homo sapiens GN=NPM1 PE=1 SV=2	3427	32726	109	109	17	17	20741	1	1	1	515.448	2572.2	5	2572.19	0.0082	25	45	2	36.21	0.0041	K	ADKDYHFKVDNDENEHQLSLR	T				File3200 Spectrum2468 scans: 5560
9	NPM_HUMAN	Nucleophosmin OS=Homo sapiens GN=NPM1 PE=1 SV=2	3427	32726	109	109	17	17	22319	1	1	1	1465.24	2928.46	2	2928.45	0.0018	46	73	1	83.81	1.1e-07	R	TVSLGAGAKDELHIVEAEAMNYEGSPIK	V				File3200 Spectrum5423 scans: 9542
9	NPM_HUMAN	Nucleophosmin OS=Homo sapiens GN=NPM1 PE=1 SV=2	3427	32726	109	109	17	17	22320	1	1	1	977.159	2928.46	3	2928.45	0.0028	46	73	1	53.87	0.00011	R	TVSLGAGAKDELHIVEAEAMNYEGSPIK	V				File3200 Spectrum5490 scans: 9639
9	NPM_HUMAN	Nucleophosmin OS=Homo sapiens GN=NPM1 PE=1 SV=2	3427	32726	109	109	17	17	22321	1	1	1	733.122	2928.46	4	2928.45	0.0036	46	73	1	34.72	0.009	R	TVSLGAGAKDELHIVEAEAMNYEGSPIK	V				File3200 Spectrum5420 scans: 9539
9	NPM_HUMAN	Nucleophosmin OS=Homo sapiens GN=NPM1 PE=1 SV=2	3427	32726	109	109	17	17	22322	1	1	1	977.16	2928.46	3	2928.45	0.0039	46	73	1	58.93	3.4e-05	R	TVSLGAGAKDELHIVEAEAMNYEGSPIK	V				File3198 Spectrum5628 scans: 9786
9	NPM_HUMAN	Nucleophosmin OS=Homo sapiens GN=NPM1 PE=1 SV=2	3427	32726	109	109	17	17	22323	1	1	1	977.16	2928.46	3	2928.45	0.0059	46	73	1	91.92	1.8e-08	R	TVSLGAGAKDELHIVEAEAMNYEGSPIK	V				File3200 Spectrum5414 scans: 9532
9	NPM_HUMAN	Nucleophosmin OS=Homo sapiens GN=NPM1 PE=1 SV=2	3427	32726	109	109	17	17	22325	1	1	1	977.164	2928.47	3	2928.45	0.0154	46	73	1	82.02	1.7e-07	R	TVSLGAGAKDELHIVEAEAMNYEGSPIK	V				File3196 Spectrum6091 scans: 9811
9	NPM_HUMAN	Nucleophosmin OS=Homo sapiens GN=NPM1 PE=1 SV=2	3427	32726	109	109	17	17	22389	1	1	1	1473.22	2944.43	2	2944.45	-0.0178	46	73	1	57.38	4.7e-05	R	TVSLGAGAKDELHIVEAEAMNYEGSPIK	V	Oxidation (M)	0.0000000000000000000300000000.0		File3200 Spectrum5276 scans: 9354
9	NPM_HUMAN	Nucleophosmin OS=Homo sapiens GN=NPM1 PE=1 SV=2	3427	32726	109	109	17	17	22390	1	1	1	982.489	2944.44	3	2944.45	-0.0043	46	73	1	65.76	7.3e-06	R	TVSLGAGAKDELHIVEAEAMNYEGSPIK	V	Oxidation (M)	0.0000000000000000000300000000.0		File3198 Spectrum5498 scans: 9606
9	NPM_HUMAN	Nucleophosmin OS=Homo sapiens GN=NPM1 PE=1 SV=2	3427	32726	109	109	17	17	22392	1	1	1	982.491	2944.45	3	2944.45	0.0023	46	73	1	91.05	2.2e-08	R	TVSLGAGAKDELHIVEAEAMNYEGSPIK	V	Oxidation (M)	0.0000000000000000000300000000.0		File3196 Spectrum5912 scans: 9596
9	NPM_HUMAN	Nucleophosmin OS=Homo sapiens GN=NPM1 PE=1 SV=2	3427	32726	109	109	17	17	22393	1	1	1	982.492	2944.45	3	2944.45	0.006	46	73	1	86.97	5.5e-08	R	TVSLGAGAKDELHIVEAEAMNYEGSPIK	V	Oxidation (M)	0.0000000000000000000300000000.0		File3200 Spectrum5265 scans: 9341
9	NPM_HUMAN	Nucleophosmin OS=Homo sapiens GN=NPM1 PE=1 SV=2	3427	32726	109	109	17	17	22394	1	1	1	737.122	2944.46	4	2944.45	0.0104	46	73	1	34.93	0.0088	R	TVSLGAGAKDELHIVEAEAMNYEGSPIK	V	Oxidation (M)	0.0000000000000000000300000000.0		File3200 Spectrum5266 scans: 9342
9	NPM_HUMAN	Nucleophosmin OS=Homo sapiens GN=NPM1 PE=1 SV=2	3427	32726	109	109	17	17	22397	1	1	1	1475.13	2948.24	2	2948.25	-0.0073	1	24	0	54.29	8.9e-06	-	MEDSMDMDMSPLRPQNYLFGCELK	A	Acetyl (N-term)	1.000000000000000000000000.0		File3200 Spectrum6395 scans: 11146
9	NPM_HUMAN	Nucleophosmin OS=Homo sapiens GN=NPM1 PE=1 SV=2	3427	32726	109	109	17	17	22461	1	1	1	1483.13	2964.25	2	2964.25	-0.001	1	24	0	60.06	2e-06	-	MEDSMDMDMSPLRPQNYLFGCELK	A	Acetyl (N-term); Oxidation (M)	1.300000000000000000000000.0		File3200 Spectrum6255 scans: 10908
9	NPM_HUMAN	Nucleophosmin OS=Homo sapiens GN=NPM1 PE=1 SV=2	3427	32726	109	109	17	17	22462	1	1	1	1483.14	2964.26	2	2964.25	0.0122	1	24	0	36.26	0.00067	-	MEDSMDMDMSPLRPQNYLFGCELK	A	Acetyl (N-term); Oxidation (M)	1.000000003000000000000000.0		File3200 Spectrum6199 scans: 10825
9	NPM_HUMAN	Nucleophosmin OS=Homo sapiens GN=NPM1 PE=1 SV=2	3427	32726	109	109	17	17	22498	1	1	1	994.423	2980.25	3	2980.24	0.0039	1	24	0	29.07	0.0025	-	MEDSMDMDMSPLRPQNYLFGCELK	A	Acetyl (N-term); 2 Oxidation (M)	1.000000303000000000000000.0		File3200 Spectrum5880 scans: 10234
9	NPM_HUMAN	Nucleophosmin OS=Homo sapiens GN=NPM1 PE=1 SV=2	3427	32726	109	109	17	17	22499	1	1	1	1491.13	2980.25	2	2980.24	0.0048	1	24	0	43.48	9e-05	-	MEDSMDMDMSPLRPQNYLFGCELK	A	Acetyl (N-term); 2 Oxidation (M)	1.300000003000000000000000.0		File3200 Spectrum5859 scans: 10202
9	NPM_HUMAN	Nucleophosmin OS=Homo sapiens GN=NPM1 PE=1 SV=2	3427	32726	109	109	17	17	22500	1	1	1	994.424	2980.25	3	2980.24	0.0068	1	24	0	35.28	0.00074	-	MEDSMDMDMSPLRPQNYLFGCELK	A	Acetyl (N-term); 2 Oxidation (M)	1.300000003000000000000000.0		File3200 Spectrum5832 scans: 10158
9	NPM_HUMAN	Nucleophosmin OS=Homo sapiens GN=NPM1 PE=1 SV=2	3427	32726	109	109	17	17	22502	1	1	1	994.424	2980.25	3	2980.24	0.0092	1	24	0	48.74	3.5e-05	-	MEDSMDMDMSPLRPQNYLFGCELK	A	Acetyl (N-term); 2 Oxidation (M)	1.300000300000000000000000.0		File3200 Spectrum5934 scans: 10314
9	NPM_HUMAN	Nucleophosmin OS=Homo sapiens GN=NPM1 PE=1 SV=2	3427	32726	109	109	17	17	22503	1	1	1	1491.13	2980.25	2	2980.24	0.0114	1	24	0	24.79	0.0086	-	MEDSMDMDMSPLRPQNYLFGCELK	A	Acetyl (N-term); 2 Oxidation (M)	1.300000300000000000000000.0		File3200 Spectrum5915 scans: 10285
9	NPM_HUMAN	Nucleophosmin OS=Homo sapiens GN=NPM1 PE=1 SV=2	3427	32726	109	109	17	17	22504	1	1	1	1491.14	2980.27	2	2980.24	0.0239	1	24	0	29.52	0.0039	-	MEDSMDMDMSPLRPQNYLFGCELK	A	Acetyl (N-term); 2 Oxidation (M)	1.300000300000000000000000.0		File3200 Spectrum5964 scans: 10362
9	NPM_HUMAN	Nucleophosmin OS=Homo sapiens GN=NPM1 PE=1 SV=2	3427	32726	109	109	17	17	22540	1	1	1	999.75	2996.23	3	2996.24	-0.0079	1	24	0	63.56	4.4e-07	-	MEDSMDMDMSPLRPQNYLFGCELK	A	Acetyl (N-term); 3 Oxidation (M)	1.300030300000000000000000.0		File3200 Spectrum5718 scans: 9946
9	NPM_HUMAN	Nucleophosmin OS=Homo sapiens GN=NPM1 PE=1 SV=2	3427	32726	109	109	17	17	22541	1	1	1	999.753	2996.24	3	2996.24	-0.0006	1	24	0	36.99	0.00024	-	MEDSMDMDMSPLRPQNYLFGCELK	A	Acetyl (N-term); 3 Oxidation (M)	1.000030303000000000000000.0		File3200 Spectrum5644 scans: 9852
9	NPM_HUMAN	Nucleophosmin OS=Homo sapiens GN=NPM1 PE=1 SV=2	3427	32726	109	109	17	17	22542	1	1	1	999.756	2996.25	3	2996.24	0.0089	1	24	0	62.09	9.6e-07	-	MEDSMDMDMSPLRPQNYLFGCELK	A	Acetyl (N-term); 3 Oxidation (M)	1.300000303000000000000000.0		File3200 Spectrum5584 scans: 9768
9	NPM_HUMAN	Nucleophosmin OS=Homo sapiens GN=NPM1 PE=1 SV=2	3427	32726	109	109	17	17	22581	1	1	1	1005.09	3012.23	3	3012.23	0.002	1	24	0	21.87	0.0078	-	MEDSMDMDMSPLRPQNYLFGCELK	A	Acetyl (N-term); 4 Oxidation (M)	1.300030303000000000000000.0		File3200 Spectrum5460 scans: 9587
10	SSRP1_HUMAN	FACT complex subunit SSRP1 OS=Homo sapiens GN=SSRP1 PE=1 SV=1	2529	81367	97	97	37	37	797	1	1	1	474.24	946.465	2	946.466	-0.0008	106	113	0	29.95	0.023	K	GWNWGTVK	F				File3196 Spectrum4425 scans: 7702
10	SSRP1_HUMAN	FACT complex subunit SSRP1 OS=Homo sapiens GN=SSRP1 PE=1 SV=1	2529	81367	97	97	37	37	798	1	1	1	474.24	946.465	2	946.466	-0.0007	106	113	0	39.63	0.0025	K	GWNWGTVK	F				File3196 Spectrum4481 scans: 7786
10	SSRP1_HUMAN	FACT complex subunit SSRP1 OS=Homo sapiens GN=SSRP1 PE=1 SV=1	2529	81367	97	97	37	37	860	1	1	1	475.798	949.582	2	949.582	0.0004	55	63	1	19.61	0.025	R	RVALGHGLK	L				File3196 Spectrum797 scans: 3406
10	SSRP1_HUMAN	FACT complex subunit SSRP1 OS=Homo sapiens GN=SSRP1 PE=1 SV=1	2529	81367	97	97	37	37	919	1	1	1	477.257	952.499	2	952.502	-0.003	414	421	0	35.15	0.0037	K	LFDFVNAK	K				File3194 Spectrum4278 scans: 8195
10	SSRP1_HUMAN	FACT complex subunit SSRP1 OS=Homo sapiens GN=SSRP1 PE=1 SV=1	2529	81367	97	97	37	37	920	1	1	1	477.258	952.501	2	952.502	-0.0004	414	421	0	38.11	0.0022	K	LFDFVNAK	K				File3196 Spectrum5002 scans: 8374
10	SSRP1_HUMAN	FACT complex subunit SSRP1 OS=Homo sapiens GN=SSRP1 PE=1 SV=1	2529	81367	97	97	37	37	922	1	1	1	477.258	952.502	2	952.502	0.0005	414	421	0	33.42	0.0065	K	LFDFVNAK	K				File3196 Spectrum5058 scans: 8462
10	SSRP1_HUMAN	FACT complex subunit SSRP1 OS=Homo sapiens GN=SSRP1 PE=1 SV=1	2529	81367	97	97	37	37	923	1	1	1	477.259	952.504	2	952.502	0.002	414	421	0	33.36	0.0075	K	LFDFVNAK	K				File3198 Spectrum4676 scans: 8411
10	SSRP1_HUMAN	FACT complex subunit SSRP1 OS=Homo sapiens GN=SSRP1 PE=1 SV=1	2529	81367	97	97	37	37	1749	1	1	1	508.764	1015.51	2	1015.51	0.0008	204	211	0	27.09	0.049	R	ELQCLTPR	G				File3196 Spectrum2388 scans: 5297
10	SSRP1_HUMAN	FACT complex subunit SSRP1 OS=Homo sapiens GN=SSRP1 PE=1 SV=1	2529	81367	97	97	37	37	3348	1	1	1	558.267	1114.52	2	1114.52	0.001	388	396	0	42.47	0.00069	R	SFDFEIETK	Q				File3196 Spectrum4798 scans: 8145
10	SSRP1_HUMAN	FACT complex subunit SSRP1 OS=Homo sapiens GN=SSRP1 PE=1 SV=1	2529	81367	97	97	37	37	4969	1	1	1	603.328	1204.64	2	1204.65	-0.0026	347	357	0	35.84	0.006	K	ASSGLLYPLER	G				File3194 Spectrum4152 scans: 8012
10	SSRP1_HUMAN	FACT complex subunit SSRP1 OS=Homo sapiens GN=SSRP1 PE=1 SV=1	2529	81367	97	97	37	37	4970	1	1	1	603.331	1204.65	2	1204.65	0.0016	347	357	0	52.98	0.00012	K	ASSGLLYPLER	G				File3196 Spectrum4853 scans: 8206
[truncated: 2,290 more rows]

## Sheet: Supplementary Table S5
Supplementary Table S5. The result of GO term by DAVID
GO term	Category	Category	Count	%	P-Value	List Total	Pop Hits	Fold Enrichment	Bonferroni	Benjamini	FDR	Genes list (ENTREZ_GENE_ID)
Biological Process
[truncated: 43 more rows]
